# Supplementary material for: Systematic Evaluation of Affinity Enrichment Methods for O-GlcNAc Proteomics
Source: J Proteome Res. 2024 Sep 20;23(10):4422–32. doi: 10.1021/acs.jproteome.4c00388 (PMC11459509; doi:10.1021/acs.jproteome.4c00388)
Supplement: Supplementary file 2 — pr4c00388_si_002.xlsx [file pr4c00388_si_002.xlsx]

## Sheet: byonic
Table S1. Lists of O-GlcNAc PSMs identfied by different approaches.
search_engine	enrichment	workflow	fragment	Checked	Confidence	Identifying Node	PSM Ambiguity	Annotated Sequence	Modifications	# Proteins	Master Protein Accessions	Protein Accessions	# Missed Cleavages	Charge	DeltaScore	DeltaCn	Rank	Search Engine Rank	m/z [Da]	MH+ [Da]	Theo. MH+ [Da]	DeltaM [ppm]	Deltam/z [Da]	Activation Type	MS Order	Isolation Interference [%]	Ion Inject Time [ms]	RT [min]	First Scan	Spectrum File	File ID	|Log Prob|	Byonic Score	Delta Byonic Score	Delta Mod Score	PEP 2D	q-Value 2D	FDR 2D	Peptide Group FDR 2D	PEP 1D	q-Value 1D	FDR 1D	Peptide Group FDR 1D	Off by X	Position in Protein	# Protein Groups
byonic	AANL6	enrich_frac	HCD-EThcD	FALSE	High	PMI-Byonic (A2)	Unambiguous	[K].LVTSADGKPTTIItTTQASGAGTKPTILGISSVSPSTtKPGTTTIIK.[T]	T14(HexNAc); T38(HexNAc)	1	P51610	P51610	0	4	1	0	1	1	1252.69	5007.73	5005.69	406.08	0.50818	HCD (High Energy Collision Dissociation)	MS2	46.253	54	93.4806	43802	PANC1_AANL6_enriched_F8_8ul_HCD_EThcD_DDA.raw	F2.8	27.6	1721	1721	0	2.5e-28	2.5e-28	0	0	6.7e-27	6.7e-27	0	0	0	724	1
byonic	AANL6	enrich_frac	HCD-EThcD	FALSE	High	PMI-Byonic (A2)	Unambiguous	[K].TKPLASVTNANTSStQAAPVAVTTPTVSSGQATPTsPIKK.[F]	T15(HexNAc); S36(Phospho)	1	O14974	O14974	1	3	1	0	1	1	1398.38	4193.14	4193.12	4.21	0.00588	HCD (High Energy Collision Dissociation)	MS2	0	54	67.181	30256	PANC1_AANL6_enriched_F2_8ul_HCD_EThcD_DDA.raw	F2.2	27.46	1507.1	1507.1	1.1	3.49e-28	2.6e-28	0	0	9.34e-27	6.97e-27	0	0	0	374	1
byonic	AANL6	enrich_frac	HCD-EThcD	FALSE	High	PMI-Byonic (A2)	Unambiguous	[K].TKPLASVtNANTSSTQAAPVAVTTPTVSSGQATPTsPIKK.[F]	T8(HexNAc); S36(Phospho)	1	O14974	O14974	1	4	1	0	1	1	1049.04	4193.14	4193.12	4.01	0.00421	EThcD (ETD With Supplemental HCD)	MS2	0	17.881	67.1096	30210	PANC1_AANL6_enriched_F2_8ul_HCD_EThcD_DDA.raw	F2.2	26.6	1413.6	1413.6	58.2	2.5e-27	5.49e-28	0	0	6.7e-26	1.47e-26	0	0	0	374	1
byonic	AANL6	enrich_frac	HCD-EThcD	FALSE	High	PMI-Byonic (A2)	Unambiguous	[K].LVTSADGKPTTIITTTQASGAGTKPTILGISSVsPsTTKPGTTTIIK.[T]	S34(HexNAc); S36(HexNAc)	1	P51610	P51610	0	4	1	0	1	1	1252.43	5006.71	5005.69	203.97	0.25525	HCD (High Energy Collision Dissociation)	MS2	12.0365	54	93.5872	43860	PANC1_AANL6_enriched_F8_8ul_HCD_EThcD_DDA.raw	F2.8	26.12	1441	1441	1.2	7.57e-27	8.99e-28	0	0	2.03e-25	2.41e-26	0	0	0	724	1
byonic	AANL6	enrich_frac	HCD-EThcD	FALSE	High	PMI-Byonic (A2)	Unambiguous	[K].TKPLASVTNANTSStQAAPVAVTTPTVSSGQATPTsPIKK.[F]	T15(HexNAc); S36(Phospho)	1	O14974	O14974	1	4	1	0	1	1	1049.04	4193.14	4193.12	4.01	0.00421	HCD (High Energy Collision Dissociation)	MS2	0	54	67.1001	30207	PANC1_AANL6_enriched_F2_8ul_HCD_EThcD_DDA.raw	F2.2	24.65	1315.3	1315.3	1.3	2.25e-25	3.6e-26	0	0	6.03e-24	9.67e-25	0	0	0	374	1
byonic	AANL6	enrich_frac	HCD-EThcD	FALSE	High	PMI-Byonic (A2)	Unambiguous	[R].TLLGDPAPSLSVAAstSSQPVSQSHAR.[T]	S15(HexNAc); T16(HexNAc)	1	O95081	O95081	0	3	1	0	1	1	1024.18	3070.53	3070.52	3.12	0.00319	HCD (High Energy Collision Dissociation)	MS2	0	40.808	74.7627	34822	PANC1_AANL6_enriched_F2_8ul_HCD_EThcD_DDA.raw	F2.2	23.72	1272.6	1120.8	2.4	1.92e-24	3.39e-25	0	0	5.15e-23	9.14e-24	0	0	0	177	1
byonic	AANL6	enrich_frac	HCD-EThcD	FALSE	High	PMI-Byonic (A2)	Unambiguous	[K].TIPMSAIITQAGATGVTSsPGIKsPITIITtK.[V]	S19(HexNAc); S24(Phospho); T31(HexNAc)	1	P51610	P51610	1	3	1	0	1	1	1214.64	3641.9	3641.88	5.02	0.00609	HCD (High Energy Collision Dissociation)	MS2	0	54	114.912	56368	PANC1_AANL6_enriched_F8_8ul_HCD_EThcD_DDA.raw	F2.8	23.3	1289.5	1289.5	0	5.02e-24	7.69e-25	0	0	1.35e-22	2.07e-23	0	0	0	771	1
byonic	AANL6	enrich_frac	HCD-EThcD	FALSE	High	PMI-Byonic (A2)	Unambiguous	[K].LVTSADGKPTTIITTTQASGAGTKPTILGISSVsPsTTKPGTTTIIK.[T]	S34(HexNAc); S36(HexNAc)	1	P51610	P51610	0	4	1	0	1	1	1252.99	5008.92	5005.69	644.97	0.80713	HCD (High Energy Collision Dissociation)	MS2	95.9808	54	93.5337	43830	PANC1_AANL6_enriched_F8_8ul_HCD_EThcD_DDA.raw	F2.8	22.26	1238.2	1238.2	1.2	5.5e-23	7.89e-24	0	0	1.47e-21	2.08e-22	0	0	0	724	1
byonic	AANL6	enrich_frac	HCD-EThcD	FALSE	High	PMI-Byonic (A2)	Unambiguous	[K].LVTSADGKPTTIITTTQASGAGTKPTILGISSVSPsttKPGTTTIIK.[T]	S36(HexNAc); T37(HexNAc); T38(HexNAc)	1	P51610	P51610	0	4	1	0	1	1	1302.95	5208.79	5208.77	3.7	0.00482	HCD (High Energy Collision Dissociation)	MS2	0	54	93.6463	43894	PANC1_AANL6_enriched_F8_8ul_HCD_EThcD_DDA.raw	F2.8	22.14	1218	1218	1.2	7.32e-23	9.83e-24	0	0	1.96e-21	2.6e-22	0	0	0	724	1
byonic	AANL6	enrich_frac	HCD-EThcD	FALSE	High	PMI-Byonic (A2)	Unambiguous	[R].TLLGDPAPSLSVAAStSSQPVSQSHAR.[T]	T16(HexNAc)	1	O95081	O95081	0	3	1	0	1	1	956.484	2867.44	2867.44	0.09	9e-05	HCD (High Energy Collision Dissociation)	MS2	0	54	73.2139	34478	PANC1_AANL6_enriched_F3_8ul_HCD_EThcD_DDA.raw	F2.3	21.84	1160	1035.7	0	1.46e-22	2.27e-23	0	0	3.91e-21	6.01e-22	0	0	0	177	1
byonic	AANL6	enrich_frac	HCD-EThcD	FALSE	High	PMI-Byonic (A2)	Unambiguous	[K].TVVAHTSPWMPVVttSTQTK.[I]	T14(HexNAc); T15(HexNAc)	1	Q5VUA4	Q5VUA4	0	2	1	0	1	1	1289.14	2577.27	2577.28	-1.64	-0.00211	HCD (High Energy Collision Dissociation)	MS2	0	54	66.8992	28054	PANC1_AANL6_enriched_F10_8ul_HCD_EThcD_DDA.raw	F2.10	21.83	1209	1024.1	1.2	1.49e-22	2.61e-23	0	0	3.99e-21	6.93e-22	0	0	0	1328	1
byonic	AANL6	enrich_frac	HCD-EThcD	FALSE	High	PMI-Byonic (A2)	Unambiguous	[K].TAELSGSSSTLEPIISsSAHHVTTVNSTNcK.[K]	S17(HexNAc); C30(Carbamidomethyl)	1	P49790	P49790	0	4	1	0	1	1	855.418	3418.65	3418.63	6.14	0.00524	HCD (High Energy Collision Dissociation)	MS2	14.5873	38.83	72.4168	35221	PANC1_AANL6_enriched_F1_8ul_HCD_EThcD_DDA.raw	F2.1	21.67	1186.3	1140.6	2.4	2.16e-22	4.24e-23	0	0	5.78e-21	1.13e-21	0	0	0	556	1
byonic	AANL6	enrich_frac	HCD-EThcD	FALSE	High	PMI-Byonic (A2)	Unambiguous	[K].TEcSTDLQPPEGVPTSQAESHSGPLNsmIPVsLGQVSFPK.[F]	C3(Carbamidomethyl); S27(HexNAc); M28(Oxidation); S32(HexNAc)	1	Q8IVF2	Q8IVF2	0	4	1	0	1	1	1158.55	4631.19	4631.17	4.34	0.00502	HCD (High Energy Collision Dissociation)	MS2	0.504705	54	121.957	62107	PANC1_AANL6_enriched_F2_8ul_HCD_EThcD_DDA.raw	F2.2	21.61	1161.9	1161.9	0.3	2.43e-22	4.29e-23	0	0	6.52e-21	1.14e-21	0	0	0	4825	1
byonic	AANL6	enrich_frac	HCD-EThcD	FALSE	High	PMI-Byonic (A2)	Unambiguous	[K].TKPLASVtNANTSSTQAAPVAVTTPTVsSGQATPTSPIK.[K]	T8(HexNAc); S28(HexNAc)	1	O14974	O14974	0	3	1	0	1	1	1397.06	4189.16	4188.14	242.75	0.33888	HCD (High Energy Collision Dissociation)	MS2	0	54	73.2446	31597	PANC1_AANL6_enriched_F8_8ul_HCD_EThcD_DDA.raw	F2.8	21.56	1113.1	1113.1	0.8	2.76e-22	5.35e-23	0	0	7.38e-21	1.43e-21	0	0	-1	374	1
byonic	AANL6	enrich_frac	HCD-EThcD	FALSE	High	PMI-Byonic (A2)	Unambiguous	[R].TLSPEMITVTSAVGPVsMAAPtAItEAGTQPQK.[G]	S17(HexNAc); T22(HexNAc); T25(HexNAc)	1	Q9H4A3	Q9H4A3	0	3	1	0	1	1	1298.64	3893.92	3893.91	0.99	0.00128	HCD (High Energy Collision Dissociation)	MS2	0	54	106.598	53518	PANC1_AANL6_enriched_F3_8ul_HCD_EThcD_DDA.raw	F2.3	21.4	1185.3	1185.3	7.2	3.99e-22	6.91e-23	0	0	1.07e-20	1.85e-21	0	0	0	1803	1
byonic	AANL6	enrich_frac	HCD-EThcD	FALSE	High	PMI-Byonic (A2)	Unambiguous	[K].TKPLASVTNANTSStQAAPVAVTTPTVSSGQATPTsPIK.[K]	T15(HexNAc); S36(Phospho)	1	O14974	O14974	0	3	1	0	1	1	1356.35	4067.04	4065.03	495.47	0.67136	HCD (High Energy Collision Dissociation)	MS2	54.4552	54	73.083	31909	PANC1_AANL6_enriched_F12_8ul_HCD_EThcD_DDA.raw	F2.12	21.15	1131.4	1131.4	2.4	7.03e-22	9.88e-23	0	0	1.88e-20	2.65e-21	0	0	0	374	1
byonic	AANL6	enrich_frac	HCD-EThcD	FALSE	High	PMI-Byonic (A2)	Unambiguous	[K].TKPLASVTNANtSSTQAAPVAVTTPTVSSGQATPTSPIK.[K]	T12(HexNAc)	1	O14974	O14974	0	3	1	0	1	1	1329.03	3985.09	3985.06	6.36	0.00845	HCD (High Energy Collision Dissociation)	MS2	34.8626	54	73.6413	33711	PANC1_AANL6_enriched_F9_8ul_HCD_EThcD_DDA.raw	F2.9	21.03	1114.2	1051.3	1.5	9.25e-22	1.16e-22	0	0	2.48e-20	3.13e-21	0	0	0	374	1
byonic	AANL6	enrich_frac	HCD-EThcD	FALSE	High	PMI-Byonic (A2)	Unambiguous	[K].TVVAHTSPWMPVVttSTQTK.[I]	T14(HexNAc); T15(HexNAc)	1	Q5VUA4	Q5VUA4	0	2	1	0	1	1	1289.64	2578.27	2577.28	385.9	0.49728	HCD (High Energy Collision Dissociation)	MS2	0	54	66.858	28039	PANC1_AANL6_enriched_F10_8ul_HCD_EThcD_DDA.raw	F2.10	20.94	1163.1	943.6	0	1.16e-21	1.59e-22	0	0	3.09e-20	4.27e-21	0	0	0	1328	1
byonic	AANL6	enrich_frac	HCD-EThcD	FALSE	High	PMI-Byonic (A2)	Unambiguous	[K].TIPmSAIITQAGATGVTSsPGIKsPITIItTK.[V]	M4(Oxidation); S19(HexNAc); S24(Phospho); T30(HexNAc)	1	P51610	P51610	1	3	1	0	1	1	1219.97	3657.9	3657.88	5.72	0.00697	HCD (High Energy Collision Dissociation)	MS2	0	54	114.913	56369	PANC1_AANL6_enriched_F8_8ul_HCD_EThcD_DDA.raw	F2.8	20.3	1140.2	1140.2	0	5.02e-21	8.39e-22	0	0	1.35e-19	2.22e-20	0	0	0	771	1
byonic	AANL6	enrich_frac	HCD-EThcD	FALSE	High	PMI-Byonic (A2)	Unambiguous	[K].TKPLASVTNANTSStQAAPVAVTTPTVSSGQATPTSPIK.[K]	T15(HexNAc)	1	O14974	O14974	0	3	1	0	1	1	1329.03	3985.08	3985.06	3.7	0.00491	HCD (High Energy Collision Dissociation)	MS2	0	54	73.6916	33739	PANC1_AANL6_enriched_F9_8ul_HCD_EThcD_DDA.raw	F2.9	20.03	1074.6	1048.7	2.4	9.25e-21	1.41e-21	0	0	2.48e-19	3.56e-20	0	0	0	374	1
byonic	AANL6	enrich_frac	HCD-EThcD	FALSE	High	PMI-Byonic (A2)	Unambiguous	[K].TEcSTDLQPPEGVPTSQAESHSGPLNsMIPVsLGQVSFPK.[F]	C3(Carbamidomethyl); S27(HexNAc); S32(HexNAc)	1	Q8IVF2	Q8IVF2	0	3	1	0	1	1	1539.08	4615.22	4615.17	10.27	0.01581	HCD (High Energy Collision Dissociation)	MS2	39.8094	54	121.855	62054	PANC1_AANL6_enriched_F2_8ul_HCD_EThcD_DDA.raw	F2.2	20.03	1059.1	1059.1	1.2	9.25e-21	1.39e-21	0	0	2.48e-19	3.51e-20	0	0	0	4825	1
byonic	AANL6	enrich_frac	HCD-EThcD	FALSE	High	PMI-Byonic (A2)	Unambiguous	[K].TKPLASVTNANTSStQAAPVAVTTPTVSSGQATPTSPIK.[K]	T15(HexNAc)	1	O14974	O14974	0	3	1	0	1	1	1329.7	3987.08	3985.06	507.47	0.6741	HCD (High Energy Collision Dissociation)	MS2	63.7871	54	73.5922	33684	PANC1_AANL6_enriched_F9_8ul_HCD_EThcD_DDA.raw	F2.9	20.03	1067.3	988.6	2.4	9.25e-21	1.4e-21	0	0	2.48e-19	3.53e-20	0	0	0	374	1
byonic	AANL6	enrich_frac	HCD-EThcD	FALSE	High	PMI-Byonic (A2)	Unambiguous	[K].LVTSADGKPTTIItTTQASGAGTKPTILGISSVSPSttKPGTTTIIK.[T]	T14(HexNAc); T37(HexNAc); T38(HexNAc)	1	P51610	P51610	0	5	1	0	1	1	1042.57	5208.8	5208.77	6.22	0.00648	HCD (High Energy Collision Dissociation)	MS2	0.155763	11.052	93.6355	43889	PANC1_AANL6_enriched_F8_8ul_HCD_EThcD_DDA.raw	F2.8	19.78	1051.8	1051.8	0	1.67e-20	3.16e-21	0	0	4.47e-19	8.39e-20	0	0	0	724	1
byonic	AANL6	enrich_frac	HCD-EThcD	FALSE	High	PMI-Byonic (A2)	Unambiguous	[K].TIPMSAIITQAGATGVtSSPGIK.[S]	T17(HexNAc)	1	P51610	P51610	0	2	1	0	1	1	1202.64	2404.27	2404.26	0.71	0.00085	HCD (High Energy Collision Dissociation)	MS2	0	54	93.033	42854	PANC1_AANL6_enriched_F11_8ul_HCD_EThcD_DDA.raw	F2.11	19.73	1063.4	932.4	0	1.87e-20	3.57e-21	0	0	5e-19	9.51e-20	0	0	0	771	1
byonic	AANL6	enrich_frac	HCD-EThcD	FALSE	High	PMI-Byonic (A2)	Unambiguous	[K].TKPLASVtNANTSSTQAAPVAVTTPTVSSGQATPTsPIK.[K]	T8(HexNAc); S36(Phospho)	1	O14974	O14974	0	4	1	0	1	1	1017.26	4066.03	4065.03	246.24	0.25024	EThcD (ETD With Supplemental HCD)	MS2	0	43.583	73.1517	31940	PANC1_AANL6_enriched_F12_8ul_HCD_EThcD_DDA.raw	F2.12	19.62	1062.9	1062.9	45.3	2.38e-20	4.87e-21	0	0	6.38e-19	1.3e-19	0	0	1	374	1
byonic	AANL6	enrich_frac	HCD-EThcD	FALSE	High	PMI-Byonic (A2)	Unambiguous	[K].TIPMSAIItQAGATGVtSSPGIK.[S]	T9(HexNAc); T17(HexNAc)	1	P51610	P51610	0	2	1	0	1	1	1304.17	2607.34	2607.34	-2.07	-0.0027	HCD (High Energy Collision Dissociation)	MS2	0	54	89.6083	41174	PANC1_AANL6_enriched_F10_8ul_HCD_EThcD_DDA.raw	F2.10	19.6	1073.2	963.1	0.3	2.53e-20	5.22e-21	0	0	6.77e-19	1.39e-19	0	0	0	771	1
byonic	AANL6	enrich_frac	HCD-EThcD	FALSE	High	PMI-Byonic (A2)	Unambiguous	[K].TIPMSAIITQAGATGVtsSPGIK.[S]	T17(HexNAc); S18(HexNAc)	1	P51610	P51610	0	2	1	0	1	1	1304.67	2608.34	2607.34	382.02	0.49803	HCD (High Energy Collision Dissociation)	MS2	0	54	89.5883	41168	PANC1_AANL6_enriched_F10_8ul_HCD_EThcD_DDA.raw	F2.10	19.6	1057.8	961.2	2.4	2.53e-20	5.2e-21	0	0	6.77e-19	1.39e-19	0	0	0	771	1
byonic	AANL6	enrich_frac	HCD-EThcD	FALSE	High	PMI-Byonic (A2)	Unambiguous	[K].TLEQVGQGIVASAAVVttASSTPNTVR.[I]	T17(HexNAc); T18(HexNAc)	1	Q7LBC6	Q7LBC6	0	3	1	0	1	1	1021.87	3063.58	3063.57	4.98	0.00508	HCD (High Energy Collision Dissociation)	MS2	0	54	88.8326	39860	PANC1_AANL6_enriched_F6_8ul_HCD_EThcD_DDA.raw	F2.6	19.42	1053.5	1053.5	4.8	3.8e-20	7.84e-21	0	0	1.02e-18	2.09e-19	0	0	0	409	1
byonic	AANL6	enrich_frac	HCD-EThcD	FALSE	High	PMI-Byonic (A2)	Unambiguous	[K].TAAAQVGTSVssATNTSTR.[P]	S11(HexNAc); S12(HexNAc)	1	P51610	P51610	0	2	1	0	1	1	1108.53	2216.05	2216.05	-1.39	-0.00155	HCD (High Energy Collision Dissociation)	MS2	53.7579	54	29.9932	6562	PANC1_AANL6_enriched_F10_8ul_HCD_EThcD_DDA.raw	F2.10	19.34	1070.6	858.6	1.2	4.6e-20	8.7e-21	0	0	1.23e-18	2.33e-19	0	0	0	612	1
byonic	AANL6	enrich_frac	HCD-EThcD	FALSE	High	PMI-Byonic (A2)	Unambiguous	[K].TPPSTtVGSHsPPETPVLTR.[S]	T6(HexNAc); S11(Phospho)	1	Q9ULU4	Q9ULU4	0	3	1	0	1	1	782.039	2344.1	2344.11	-2.41	-0.00188	HCD (High Energy Collision Dissociation)	MS2	0	54	50.0475	17983	PANC1_AANL6_enriched_F4_8ul_HCD_EThcD_DDA.raw	F2.4	19.34	1057.1	1057.1	0	4.6e-20	8.67e-21	0	0	1.23e-18	2.32e-19	0	0	0	746	1
byonic	AANL6	enrich_frac	HCD-EThcD	FALSE	High	PMI-Byonic (A2)	Unambiguous	[R].TENQHVPtTSSSLTDPHAGVK.[A]	T8(HexNAc)	1	Q14004	Q14004	0	2	1	0	1	1	603.043	1205.08	2409.15	-499791	-602.037	HCD (High Energy Collision Dissociation)	MS2	58.4832	54	32.5624	8209	PANC1_AANL6_enriched_F4_8ul_HCD_EThcD_DDA.raw	F2.4	19.34	1098.3	979	0	4.6e-20	8.64e-21	0	0	1.23e-18	2.31e-19	0	0	0	1279	1
byonic	AANL6	enrich_frac	HCD-EThcD	FALSE	High	PMI-Byonic (A2)	Unambiguous	[K].SQNRPQGQSTQPSNAAGtNTtSASTPR.[S]	T18(HexNAc); T21(HexNAc)	1	Q9UHD9	Q9UHD9	0	3	1	0	1	1	1050.16	3148.45	3150.45	-635.15	-0.667	HCD (High Energy Collision Dissociation)	MS2	99.8686	54	18.5824	3016	PANC1_AANL6_enriched_F3_8ul_HCD_EThcD_DDA.raw	F2.3	18.84	1029.3	1029.3	2.2	1.44e-19	2.1e-20	0	0	3.87e-18	4.99e-19	0	0	0	104	1
byonic	AANL6	enrich_frac	HCD-EThcD	FALSE	High	PMI-Byonic (A2)	Unambiguous	[K].TAAAQVGTSVSSATNtsTRPIITVHK.[S]	T16(HexNAc); S17(HexNAc)	1	P51610	P51610	0	4	1	0	1	1	751.891	3004.54	3004.54	-0.15	-0.00011	HCD (High Energy Collision Dissociation)	MS2	22.8243	54	49.4185	18152	PANC1_AANL6_enriched_F11_8ul_HCD_EThcD_DDA.raw	F2.11	18.73	1018.1	1018.1	1.2	1.88e-19	3.22e-20	0	0	5.04e-18	8.14e-19	0	0	0	612	1
byonic	AANL6	enrich_frac	HCD-EThcD	FALSE	High	PMI-Byonic (A2)	Ambiguous	[K].TAGAPTGTVPQQLQVHGVQQSVPVtQER.[S]	T25(HexNAc)	1	P22670	P22670	0	3	0.8365	0	1	1	1040.21	3118.63	3116.6	652.28	0.67763	HCD (High Energy Collision Dissociation)	MS2	77.3402	54	68.1151	32670	PANC1_AANL6_enriched_F1_8ul_HCD_EThcD_DDA.raw	F2.1	18.71	1034.9	975.7	24.2	1.94e-19	3.46e-20	0	0	5.19e-18	8.8e-19	0	0	0	220	1
byonic	AANL6	enrich_frac	HCD-EThcD	FALSE	High	PMI-Byonic (A2)	Unambiguous	[K].TKPLASVtNANTSStQAAPVAVTTPTVSSGQATPTsPIKK.[F]	T8(HexNAc); T15(HexNAc); S36(Phospho)	1	O14974	O14974	1	4	1	0	1	1	1099.81	4396.2	4396.2	0.21	0.00023	EThcD (ETD With Supplemental HCD)	MS2	44.295	54	65.6312	29327	PANC1_AANL6_enriched_F2_8ul_HCD_EThcD_DDA.raw	F2.2	18.64	1048.9	1048.9	12.1	2.28e-19	4.14e-20	0	0	6.09e-18	1.07e-18	0	0	0	374	1
byonic	AANL6	enrich_frac	HCD-EThcD	FALSE	High	PMI-Byonic (A2)	Unambiguous	[K].TIPMSAIITQAGATGVtSSPGIK.[S]	T17(HexNAc)	1	P51610	P51610	0	2	1	0	1	1	1202.63	2404.25	2404.26	-4.88	-0.00586	HCD (High Energy Collision Dissociation)	MS2	0	54	89.6344	41183	PANC1_AANL6_enriched_F10_8ul_HCD_EThcD_DDA.raw	F2.10	18.6	1034.7	921.3	2.4	2.53e-19	4.42e-20	0	0	6.77e-18	1.15e-18	0	0	0	771	1
byonic	AANL6	enrich_frac	HCD-EThcD	FALSE	High	PMI-Byonic (A2)	Unambiguous	[R].TPPTANHPVEPVTSVtQPSELLQQK.[G]	T16(HexNAc)	1	O95487	O95487	0	3	1	0	1	1	967.829	2901.47	2901.48	-4.26	-0.00412	HCD (High Energy Collision Dissociation)	MS2	0	46.538	75.6184	32951	PANC1_AANL6_enriched_F10_8ul_HCD_EThcD_DDA.raw	F2.10	18.59	1035.3	931.4	0	2.55e-19	4.46e-20	0	0	6.83e-18	1.16e-18	0	0	0	329	1
byonic	AANL6	enrich_frac	HCD-EThcD	FALSE	High	PMI-Byonic (A2)	Unambiguous	[R].TLTAAAVSGAQPILsK.[L]	S15(HexNAc)	1	O60664	O60664	0	2	1	0	1	1	865.983	1730.96	1730.95	3.29	0.00285	HCD (High Energy Collision Dissociation)	MS2	0	54	66.5775	26899	PANC1_AANL6_enriched_F6_8ul_HCD_EThcD_DDA.raw	F2.6	18.46	1017.7	768.1	0	3.49e-19	7.23e-20	0	0	9.34e-18	1.94e-18	0	0	0	69	1
byonic	AANL6	enrich_frac	HCD-EThcD	FALSE	High	PMI-Byonic (A2)	Unambiguous	[R].TLSPEMITVTSAVGPVsMAAPtAITEAGTQPQK.[G]	S17(HexNAc); T22(HexNAc)	1	Q9H4A3	Q9H4A3	0	3	1	0	1	1	1230.95	3690.83	3690.83	-0.14	-0.00018	HCD (High Energy Collision Dissociation)	MS2	0	54	113.268	53237	PANC1_AANL6_enriched_F4_8ul_HCD_EThcD_DDA.raw	F2.4	18.4	1048.8	926.8	4.8	3.99e-19	7.65e-20	0	0	1.07e-17	2.06e-18	0	0	0	1803	1
byonic	AANL6	enrich_frac	HCD-EThcD	FALSE	High	PMI-Byonic (A2)	Unambiguous	[K].TAAAQVGTSVSsAtNTSTR.[P]	S12(HexNAc); T14(HexNAc)	1	P51610	P51610	0	2	1	0	1	1	1108.53	2216.06	2216.05	3.67	0.00407	HCD (High Energy Collision Dissociation)	MS2	0	54	26.6663	4601	PANC1_AANL6_enriched_F8_8ul_HCD_EThcD_DDA.raw	F2.8	18.35	1011.8	818.5	1.2	4.45e-19	7.84e-20	0	0	1.19e-17	2.1e-18	0	0	0	612	1
byonic	AANL6	enrich_frac	HCD-EThcD	FALSE	High	PMI-Byonic (A2)	Unambiguous	[K].TIPMSAIItQAGATGVTSSPGIK.[S]	T9(HexNAc)	1	P51610	P51610	0	3	1	0	1	1	801.717	2403.14	2404.26	-469.14	-0.37598	HCD (High Energy Collision Dissociation)	MS2	99.7182	25.566	93.1045	42888	PANC1_AANL6_enriched_F11_8ul_HCD_EThcD_DDA.raw	F2.11	18.31	1046.7	940.6	4.8	4.91e-19	9.39e-20	0	0	1.31e-17	2.54e-18	0	0	0	771	1
byonic	AANL6	enrich_frac	HCD-EThcD	FALSE	High	PMI-Byonic (A2)	Unambiguous	[R].SLSQGTQLPSHVTPTtGVPTMSLHTPPSPSR.[G]	T16(HexNAc)	1	Q9NZN8	Q9NZN8	0	4	1	0	1	1	851.178	3401.69	3401.7	-2.72	-0.00231	HCD (High Energy Collision Dissociation)	MS2	0	37.095	78.3882	34600	PANC1_AANL6_enriched_F10_8ul_HCD_EThcD_DDA.raw	F2.10	18.19	1025.5	887.5	2.4	6.47e-19	1.23e-19	0	0	1.73e-17	3.19e-18	0	0	0	99	1
byonic	AANL6	enrich_frac	HCD-EThcD	FALSE	High	PMI-Byonic (A2)	Unambiguous	[K].TKPLASVTNANTSStQAAPVAVTTPTVSSGQATPTSPIK.[K]	T15(HexNAc)	1	O14974	O14974	0	3	1	0	1	1	1329.03	3985.07	3985.06	2.13	0.00283	HCD (High Energy Collision Dissociation)	MS2	71.6381	54	74.4355	32370	PANC1_AANL6_enriched_F8_8ul_HCD_EThcD_DDA.raw	F2.8	18.16	997.1	954.3	2.4	6.95e-19	1.27e-19	0	0	1.86e-17	3.29e-18	0	0	0	374	1
byonic	AANL6	enrich_frac	HCD-EThcD	FALSE	High	PMI-Byonic (A2)	Unambiguous	[R].TLLGDPAPSLsVAAsTSSQPVsQSHAR.[T]	S11(HexNAc); S15(HexNAc); S22(HexNAc)	1	O95081	O95081	0	3	1	0	1	1	1091.88	3273.61	3273.6	4.15	0.00453	HCD (High Energy Collision Dissociation)	MS2	0	54	73.2661	33893	PANC1_AANL6_enriched_F2_8ul_HCD_EThcD_DDA.raw	F2.2	17.84	987.7	987.7	1.2	1.44e-18	2.1e-19	0	0	3.87e-17	5.25e-18	0	0	0	177	1
byonic	AANL6	enrich_frac	HCD-EThcD	FALSE	High	PMI-Byonic (A2)	Unambiguous	[K].TIPMSAIITQAGATGVtsSPGIK.[S]	T17(HexNAc); S18(HexNAc)	1	P51610	P51610	0	2	1	0	1	1	1304.18	2607.34	2607.34	0.36	0.00047	HCD (High Energy Collision Dissociation)	MS2	0	54	90.5043	41356	PANC1_AANL6_enriched_F11_8ul_HCD_EThcD_DDA.raw	F2.11	17.73	998.8	929.2	2.4	1.87e-18	2.87e-19	0	0	5e-17	7.45e-18	0	0	0	771	1
byonic	AANL6	enrich_frac	HCD-EThcD	FALSE	High	PMI-Byonic (A2)	Unambiguous	[K].TIPMSAIItQAGATGVTSSPGIK.[S]	T9(HexNAc)	1	P51610	P51610	0	2	1	0	1	1	1202.64	2404.27	2404.26	0.71	0.00085	EThcD (ETD With Supplemental HCD)	MS2	0	25.165	93.0435	42856	PANC1_AANL6_enriched_F11_8ul_HCD_EThcD_DDA.raw	F2.11	17.73	958.7	893.9	65.6	1.87e-18	2.88e-19	0	0	5e-17	7.47e-18	0	0	0	771	1
byonic	AANL6	enrich_frac	HCD-EThcD	FALSE	High	PMI-Byonic (A2)	Unambiguous	[R].SLSQGTQLPSHVTPTtGVPTMSLHTPPsPSR.[G]	T16(HexNAc); S28(Phospho)	1	Q9NZN8	Q9NZN8	0	4	1	0	1	1	871.178	3481.69	3481.67	6.59	0.00574	HCD (High Energy Collision Dissociation)	MS2	7.26247	54	80.7274	38429	PANC1_AANL6_enriched_F2_8ul_HCD_EThcD_DDA.raw	F2.2	17.7	967.4	967.4	2.4	1.99e-18	3.25e-19	0	0	5.33e-17	8.57e-18	0	0	0	99	1
byonic	AANL6	enrich_frac	HCD-EThcD	FALSE	High	PMI-Byonic (A2)	Unambiguous	[K].TKPLASVtNANTSSTQAAPVAVTTPTVSSGQATPTsPIKK.[F]	T8(HexNAc); S36(Phospho)	1	O14974	O14974	1	4	1	0	1	1	1049.04	4193.13	4193.12	0.87	0.00091	EThcD (ETD With Supplemental HCD)	MS2	3.96599	54	65.9961	29987	PANC1_AANL6_enriched_F3_8ul_HCD_EThcD_DDA.raw	F2.3	17.64	993.3	993.3	8.2	2.28e-18	3.4e-19	0	0	6.09e-17	8.95e-18	0	0	0	374	1
byonic	AANL6	enrich_frac	HCD-EThcD	FALSE	High	PMI-Byonic (A2)	Unambiguous	[K].TAAAQVGTSVSSATNtsTRPIITVHK.[S]	T16(HexNAc); S17(HexNAc)	1	P51610	P51610	0	3	1	0	1	1	752.679	2256.02	3004.54	-249129	-249.507	HCD (High Energy Collision Dissociation)	MS2	96.9493	54	46.342	15770	PANC1_AANL6_enriched_F10_8ul_HCD_EThcD_DDA.raw	F2.10	17.59	972.2	972.2	1.2	2.55e-18	3.81e-19	0	0	6.83e-17	1.02e-17	0	0	0	612	1
byonic	AANL6	enrich_frac	HCD-EThcD	FALSE	High	PMI-Byonic (A2)	Unambiguous	[K].TPPSTtVGSHSPPETPVLTR.[S]	T6(HexNAc)	1	Q9ULU4	Q9ULU4	0	3	1	0	1	1	755.386	2264.14	2264.14	1.7	0.00128	HCD (High Energy Collision Dissociation)	MS2	9.97653	54	46.4847	17601	PANC1_AANL6_enriched_F9_8ul_HCD_EThcD_DDA.raw	F2.9	17.58	984.5	826.4	0	2.64e-18	4.74e-19	0	0	7.06e-17	1.28e-17	0	0	0	746	1
byonic	AANL6	enrich_frac	HCD-EThcD	FALSE	High	PMI-Byonic (A2)	Unambiguous	[R].FLFTPLATTATTASTtttTVSTTAAGTGEQR.[Q]	T16(HexNAc); T17(HexNAc); T18(HexNAc)	1	Q12830	Q12830	0	3	1	0	1	1	1239.27	3715.8	3714.8	270.04	0.33438	HCD (High Energy Collision Dissociation)	MS2	0	54	97.4664	45378	PANC1_AANL6_enriched_F11_8ul_HCD_EThcD_DDA.raw	F2.11	17.51	979.6	979.6	1.2	3.07e-18	5.13e-19	0	0	8.21e-17	1.39e-17	0	0	0	2335	1
byonic	AANL6	enrich_frac	HCD-EThcD	FALSE	High	PMI-Byonic (A2)	Unambiguous	[K].TAAAQVGTSVSSATNTStR.[P]	T18(HexNAc)	1	P51610	P51610	0	2	1	0	1	1	1006.99	2012.97	2012.97	-1.1	-0.0011	HCD (High Energy Collision Dissociation)	MS2	0	54	29.9002	6541	PANC1_AANL6_enriched_F10_8ul_HCD_EThcD_DDA.raw	F2.10	17.47	997.4	712.4	5.1	3.4e-18	5.61e-19	0	0	9.09e-17	1.53e-17	0	0	0	612	1
byonic	AANL6	enrich_frac	HCD-EThcD	FALSE	High	PMI-Byonic (A2)	Unambiguous	[K].TAAAQVGTSVSSAtNTSTR.[P]	T14(HexNAc)	1	P51610	P51610	0	2	1	0	1	1	1007.49	2013.97	2012.97	497.44	0.50067	HCD (High Energy Collision Dissociation)	MS2	32.0108	54	30.2421	6644	PANC1_AANL6_enriched_F10_8ul_HCD_EThcD_DDA.raw	F2.10	17.47	980.4	722.5	0	3.4e-18	5.62e-19	0	0	9.09e-17	1.53e-17	0	0	0	612	1
byonic	AANL6	enrich_frac	HCD-EThcD	FALSE	High	PMI-Byonic (A2)	Unambiguous	[K].TIPMSAIItQAGATGVTSSPGIK.[S]	T9(HexNAc)	1	P51610	P51610	0	3	1	0	1	1	801.423	2402.25	2404.26	-836.31	-0.67023	HCD (High Energy Collision Dissociation)	MS2	99.7598	54	93.1957	42937	PANC1_AANL6_enriched_F11_8ul_HCD_EThcD_DDA.raw	F2.11	17.42	982.5	860.5	0	3.81e-18	7.54e-19	0	0	1.02e-16	2.07e-17	0	0	0	771	1
byonic	AANL6	enrich_frac	HCD-EThcD	FALSE	High	PMI-Byonic (A2)	Unambiguous	[K].TKPLASVTNANTSStQAAPVAVTTPTVsSGQATPTSPIK.[K]	T15(HexNAc); S28(HexNAc)	1	O14974	O14974	0	3	1	0	1	1	1396.72	4188.15	4188.14	3.16	0.00441	HCD (High Energy Collision Dissociation)	MS2	0	54	73.1931	31565	PANC1_AANL6_enriched_F8_8ul_HCD_EThcD_DDA.raw	F2.8	17.16	945.3	945.3	0.8	6.95e-18	1.26e-18	0	0	1.86e-16	3.43e-17	0	0	0	374	1
byonic	AANL6	enrich_frac	HCD-EThcD	FALSE	High	PMI-Byonic (A2)	Unambiguous	[K].TKPLASVtNANTSSTQAAPVAVTTPTVSSGQATPTSPIK.[K]	T8(HexNAc)	1	O14974	O14974	0	3	1	0	1	1	1329.03	3985.09	3985.06	6.36	0.00845	EThcD (ETD With Supplemental HCD)	MS2	34.8626	54	73.6486	33714	PANC1_AANL6_enriched_F9_8ul_HCD_EThcD_DDA.raw	F2.9	17.03	906.1	878.3	19.3	9.25e-18	1.56e-18	0	0	2.48e-16	4.18e-17	0	0	0	374	1
byonic	AANL6	enrich_frac	HCD-EThcD	FALSE	High	PMI-Byonic (A2)	Unambiguous	[K].TAAAQVGTSVSSATNtsTRPIITVHK.[S]	T16(HexNAc); S17(HexNAc)	1	P51610	P51610	0	3	1	0	1	1	1002.19	3004.54	3004.54	-0.1	-0.0001	HCD (High Energy Collision Dissociation)	MS2	0	54	50.704	18978	PANC1_AANL6_enriched_F11_8ul_HCD_EThcD_DDA.raw	F2.11	16.95	999.7	999.7	1.2	1.12e-17	1.76e-18	0	0	2.99e-16	4.71e-17	0	0	0	612	1
byonic	AANL6	enrich_frac	HCD-EThcD	FALSE	High	PMI-Byonic (A2)	Unambiguous	[K].TIPMSAIITQAGATGVtSSPGIK.[S]	T17(HexNAc)	1	P51610	P51610	0	2	1	0	1	1	1202.64	2404.26	2404.26	0.2	0.00024	HCD (High Energy Collision Dissociation)	MS2	0	54	90.503	41355	PANC1_AANL6_enriched_F11_8ul_HCD_EThcD_DDA.raw	F2.11	16.73	914.4	819.5	0	1.87e-17	2.64e-18	0	0	5e-16	7.1e-17	0	0	0	771	1
byonic	AANL6	enrich_frac	HCD-EThcD	FALSE	High	PMI-Byonic (A2)	Unambiguous	[K].TQTQSAPALQGLSSLLQsVTGNPVPASEAASQSTSASPANTTVSTIK.[G]	S18(HexNAc)	1	Q5VT52	Q5VT52	0	4	1	0	1	1	1197.86	4788.4	4787.41	208.17	0.24914	HCD (High Energy Collision Dissociation)	MS2	0	54	129.368	61032	PANC1_AANL6_enriched_F4_8ul_HCD_EThcD_DDA.raw	F2.4	16.73	991.9	991.9	0	1.87e-17	2.67e-18	0	0	5.01e-16	7.19e-17	0	0	0	528	1
byonic	AANL6	enrich_frac	HCD-EThcD	FALSE	High	PMI-Byonic (A2)	Unambiguous	[R].TPPTANHPVEPVtsVTQPSELLQQK.[G]	T13(HexNAc); S14(HexNAc)	1	O95487	O95487	0	3	1	0	1	1	1035.53	3104.57	3104.56	2.62	0.00271	HCD (High Energy Collision Dissociation)	MS2	73.1788	54	71.4331	32354	PANC1_AANL6_enriched_F9_8ul_HCD_EThcD_DDA.raw	F2.9	16.72	909.4	894.7	4.8	1.92e-17	2.85e-18	0	0	5.15e-16	7.69e-17	0	0	0	329	1
byonic	AANL6	enrich_frac	HCD-EThcD	FALSE	High	PMI-Byonic (A2)	Unambiguous	[K].SGTVTVAQQAQVVttVVGGVTK.[T]	T14(HexNAc); T15(HexNAc)	1	P51610	P51610	0	2	1	0	1	1	1268.68	2536.35	2536.34	4.25	0.00539	HCD (High Energy Collision Dissociation)	MS2	56.1818	54	81.1441	35509	PANC1_AANL6_enriched_F6_8ul_HCD_EThcD_DDA.raw	F2.6	16.61	908.4	768.7	14.4	2.45e-17	3.24e-18	0	0	6.55e-16	8.68e-17	0	0	0	638	1
byonic	AANL6	enrich_frac	HCD-EThcD	FALSE	High	PMI-Byonic (A2)	Unambiguous	[K].TPPStTVGSHSPPETPVLTR.[S]	T5(HexNAc)	1	Q9ULU4	Q9ULU4	0	3	1	0	1	1	755.387	2264.15	2264.14	2.67	0.00201	HCD (High Energy Collision Dissociation)	MS2	0	54	47.2197	18027	PANC1_AANL6_enriched_F9_8ul_HCD_EThcD_DDA.raw	F2.9	16.58	948.7	832.8	0	2.61e-17	4e-18	0	0	6.98e-16	1.09e-16	0	0	0	746	1
byonic	AANL6	enrich_frac	HCD-EThcD	FALSE	High	PMI-Byonic (A2)	Unambiguous	[R].TENQHVPTtsSSLTDPHAGVK.[A]	T9(HexNAc); S10(HexNAc)	1	Q14004	Q14004	0	4	1	0	1	1	653.812	2612.23	2612.23	-1.64	-0.00107	EThcD (ETD With Supplemental HCD)	MS2	2.15531	54	30.7104	7224	PANC1_AANL6_enriched_F4_8ul_HCD_EThcD_DDA.raw	F2.4	16.47	901.8	803.2	36.8	3.4e-17	5.1e-18	0	0	9.09e-16	1.4e-16	0	0	0	1279	1
byonic	AANL6	enrich_frac	HCD-EThcD	FALSE	High	PMI-Byonic (A2)	Ambiguous	[K].TPAPATTtSHNPLANILSK.[V]	T8(HexNAc)	1	Q5VT52	Q5VT52	0	2	0.7741	0	1	1	713.317	1425.63	2137.11	-332919	-355.743	HCD (High Energy Collision Dissociation)	MS2	86.6256	54	84.456	37844	PANC1_AANL6_enriched_F11_8ul_HCD_EThcD_DDA.raw	F2.11	16.47	906.6	727.5	0	3.4e-17	5.3e-18	0	0	9.09e-16	1.45e-16	0	0	0	495	1
byonic	AANL6	enrich_frac	HCD-EThcD	FALSE	High	PMI-Byonic (A2)	Ambiguous	[K].TPAPATTTsHNPLANILSK.[V]	S9(HexNAc)	1	Q5VT52	Q5VT52	0	2	0.7753	0	1	1	713.327	1425.65	2137.11	-332910	-355.733	HCD (High Energy Collision Dissociation)	MS2	94.2852	54	84.4125	37820	PANC1_AANL6_enriched_F11_8ul_HCD_EThcD_DDA.raw	F2.11	16.47	936.9	756.4	0	3.4e-17	5.3e-18	0	0	9.09e-16	1.45e-16	0	0	0	495	1
byonic	AANL6	enrich_frac	HCD-EThcD	FALSE	High	PMI-Byonic (A2)	Unambiguous	[R].TENQHVPTtsSSLTDPHAGVK.[A]	T9(HexNAc); S10(HexNAc)	1	Q14004	Q14004	0	4	1	0	1	1	653.812	2612.23	2612.23	-1.64	-0.00107	HCD (High Energy Collision Dissociation)	MS2	2.15531	54	30.7049	7221	PANC1_AANL6_enriched_F4_8ul_HCD_EThcD_DDA.raw	F2.4	16.47	910.4	872.2	0	3.4e-17	5.09e-18	0	0	9.09e-16	1.39e-16	0	0	0	1279	1
byonic	AANL6	enrich_frac	HCD-EThcD	FALSE	High	PMI-Byonic (A2)	Unambiguous	[K].TPPMPVLTPVHtSSK.[A]	T12(HexNAc)	1	Q5H9F3	Q5H9F3	0	3	1	0	1	1	599.025	1795.06	1794.93	72.27	0.04324	HCD (High Energy Collision Dissociation)	MS2	83.1983	54	65.0551	26496	PANC1_AANL6_enriched_F8_8ul_HCD_EThcD_DDA.raw	F2.8	16.46	940.7	669.3	0	3.45e-17	5.62e-18	0	0	9.23e-16	1.55e-16	0	0	0	641	1
byonic	AANL6	enrich_frac	HCD-EThcD	FALSE	High	PMI-Byonic (A2)	Unambiguous	[K].TPPMPVLTPVHtSSK.[A]	T12(HexNAc)	1	Q5H9F3	Q5H9F3	0	3	1	0	1	1	598.984	1794.94	1794.93	3.72	0.00223	HCD (High Energy Collision Dissociation)	MS2	36.2489	54	65.097	26520	PANC1_AANL6_enriched_F8_8ul_HCD_EThcD_DDA.raw	F2.8	16.46	942.9	670.6	0	3.45e-17	5.63e-18	0	0	9.23e-16	1.55e-16	0	0	0	641	1
byonic	AANL6	enrich_frac	HCD-EThcD	FALSE	High	PMI-Byonic (A2)	Unambiguous	[K].TVTHVVVVsAPSAIALPVTMK.[T]	S9(HexNAc)	1	Q15723	Q15723	0	3	1	0	1	1	775.107	2323.31	2323.29	5.37	0.00416	HCD (High Energy Collision Dissociation)	MS2	67.7664	54	106.011	53094	PANC1_AANL6_enriched_F2_8ul_HCD_EThcD_DDA.raw	F2.2	16.46	904.6	891.7	0	3.47e-17	6.04e-18	0	0	9.29e-16	1.66e-16	0	0	0	564	1
byonic	AANL6	enrich_frac	HCD-EThcD	FALSE	High	PMI-Byonic (A2)	Unambiguous	[K].TAAAQVGTSVSSATNtstRPIITVHK.[S]	T16(HexNAc); S17(HexNAc); T18(HexNAc)	1	P51610	P51610	0	3	1	0	1	1	1070.22	3208.63	3207.62	314.37	0.33613	HCD (High Energy Collision Dissociation)	MS2	58.5146	54	44.9122	16726	PANC1_AANL6_enriched_F9_8ul_HCD_EThcD_DDA.raw	F2.9	16.2	936	936	1.2	6.33e-17	1.27e-17	0	0	1.7e-15	3.49e-16	0	0	0	612	1
byonic	AANL6	enrich_frac	HCD-EThcD	FALSE	High	PMI-Byonic (A2)	Unambiguous	[K].TIPMSAIITQAGATGVtsSPGIK.[S]	T17(HexNAc); S18(HexNAc)	1	P51610	P51610	0	3	1	0	1	1	869.113	2605.32	2607.34	-774.83	-0.67342	HCD (High Energy Collision Dissociation)	MS2	99.5636	54	89.8438	41295	PANC1_AANL6_enriched_F10_8ul_HCD_EThcD_DDA.raw	F2.10	16.18	915.5	853.6	2.4	6.65e-17	1.33e-17	0	0	1.78e-15	3.64e-16	0	0	0	771	1
byonic	AANL6	enrich_frac	HCD-EThcD	FALSE	High	PMI-Byonic (A2)	Unambiguous	[K].TKPLASVTNANTSStQAAPVAVTTPTVSSGQATPTsPIK.[K]	T15(HexNAc); S36(Phospho)	1	O14974	O14974	0	3	1	0	1	1	1356.02	4066.04	4065.03	248.45	0.33665	HCD (High Energy Collision Dissociation)	MS2	0	54	72.9996	31863	PANC1_AANL6_enriched_F12_8ul_HCD_EThcD_DDA.raw	F2.12	16.15	883.3	883.3	2.4	7.03e-17	1.35e-17	0	0	1.88e-15	3.69e-16	0	0	1	374	1
byonic	AANL6	enrich_frac	HCD-EThcD	FALSE	High	PMI-Byonic (A2)	Unambiguous	[K].TIQNSSVSPTSSSsSSSSTGETQTQSSSR.[L]	S14(HexNAc)	1	Q7Z417	Q7Z417	0	2	1	0	1	1	1548.2	3095.39	3095.37	4.5	0.00697	HCD (High Energy Collision Dissociation)	MS2	0	54	22.6469	4318	PANC1_AANL6_enriched_F3_8ul_HCD_EThcD_DDA.raw	F2.3	15.86	866.1	798.2	0	1.39e-16	2.12e-17	0	0	3.73e-15	5.71e-16	0	0	0	369	1
byonic	AANL6	enrich_frac	HCD-EThcD	FALSE	High	PMI-Byonic (A2)	Unambiguous	[R].TLLGDPAPSLSVAASTsSQPVSQSHAR.[T]	S17(HexNAc)	1	O95081	O95081	0	3	1	0	1	1	956.822	2868.45	2867.44	353.73	0.3381	HCD (High Energy Collision Dissociation)	MS2	51.6482	54	74.6465	34754	PANC1_AANL6_enriched_F2_8ul_HCD_EThcD_DDA.raw	F2.2	15.84	899.2	816.5	0	1.44e-16	2.2e-17	0	0	3.87e-15	5.95e-16	0	0	0	177	1
byonic	AANL6	enrich_frac	HCD-EThcD	FALSE	High	PMI-Byonic (A2)	Unambiguous	[K].TAAAQVGTSVSsATNTSTRPIITVHK.[S]	S12(HexNAc)	1	P51610	P51610	0	4	1	0	1	1	701.123	2801.47	2801.46	1.94	0.00136	HCD (High Energy Collision Dissociation)	MS2	36.8163	54	54.44	20808	PANC1_AANL6_enriched_F12_8ul_HCD_EThcD_DDA.raw	F2.12	15.84	882.1	808.9	0	1.46e-16	2.28e-17	0	0	3.91e-15	6.17e-16	0	0	0	612	1
byonic	AANL6	enrich_frac	HCD-EThcD	FALSE	High	PMI-Byonic (A2)	Unambiguous	[K].TAAAQVGTSVSSATNtsTRPIITVHK.[S]	T16(HexNAc); S17(HexNAc)	1	P51610	P51610	0	4	1	0	1	1	752.144	3005.55	3004.54	336.5	0.25276	HCD (High Energy Collision Dissociation)	MS2	0	54	47.4725	19008	PANC1_AANL6_enriched_F2_8ul_HCD_EThcD_DDA.raw	F2.2	15.84	874.1	874.1	1.2	1.46e-16	2.27e-17	0	0	3.91e-15	6.14e-16	0	0	0	612	1
byonic	AANL6	enrich_frac	HCD-EThcD	FALSE	High	PMI-Byonic (A2)	Unambiguous	[R].TENQHVPTTsSSLTDPHAGVK.[A]	S10(HexNAc)	1	Q14004	Q14004	0	3	1	0	1	1	804.389	2411.15	2409.15	830.28	0.66676	HCD (High Energy Collision Dissociation)	MS2	51.2033	54	32.667	8246	PANC1_AANL6_enriched_F4_8ul_HCD_EThcD_DDA.raw	F2.4	15.7	947.3	857.8	0	2.02e-16	3.01e-17	0	0	5.4e-15	8.11e-16	0	0	0	1279	1
byonic	AANL6	enrich_frac	HCD-EThcD	FALSE	High	PMI-Byonic (A2)	Unambiguous	[K].TKPLASVTNANTSsTQAAPVAVTTPTVSSGQATPTsPIKK.[F]	S14(HexNAc); S36(Phospho)	1	O14974	O14974	1	4	1	0	1	1	1049.04	4193.13	4193.12	0.87	0.00091	HCD (High Energy Collision Dissociation)	MS2	3.96599	54	65.9905	29984	PANC1_AANL6_enriched_F3_8ul_HCD_EThcD_DDA.raw	F2.3	15.64	897.2	897.2	2.4	2.28e-16	3.07e-17	0	0	6.09e-15	8.24e-16	0	0	0	374	1
byonic	AANL6	enrich_frac	HCD-EThcD	FALSE	High	PMI-Byonic (A2)	Unambiguous	[K].TEcSTDLQPPEGVPTSQAESHSGPLNsMIPVsLGQVSFPK.[F]	C3(Carbamidomethyl); S27(HexNAc); S32(HexNAc)	1	Q8IVF2	Q8IVF2	0	4	1	0	1	1	1154.55	4615.18	4615.17	2.51	0.00289	HCD (High Energy Collision Dissociation)	MS2	32.2052	54	121.746	61995	PANC1_AANL6_enriched_F2_8ul_HCD_EThcD_DDA.raw	F2.2	15.61	856.3	856.3	1.2	2.43e-16	3.11e-17	0	0	6.52e-15	8.34e-16	0	0	0	4825	1
byonic	AANL6	enrich_frac	HCD-EThcD	FALSE	High	PMI-Byonic (A2)	Unambiguous	[K].TPTTVVPLIstIAGDSSR.[T]	S10(HexNAc); T11(HexNAc)	1	Q14119	Q14119	0	2	1	0	1	1	1111.07	2221.14	2221.14	-1.31	-0.00146	HCD (High Energy Collision Dissociation)	MS2	0	54	83.0244	40088	PANC1_AANL6_enriched_F3_8ul_HCD_EThcD_DDA.raw	F2.3	15.58	868	634	2.4	2.64e-16	3.83e-17	0	0	7.06e-15	1.04e-15	0	0	0	108	1
byonic	AANL6	enrich_frac	HCD-EThcD	FALSE	High	PMI-Byonic (A2)	Unambiguous	[K].TPPVAVTSPITHTAQsALK.[V]	S16(HexNAc)	1	Q8NEY1	Q8NEY1	0	3	1	0	1	1	708.054	2122.15	2122.14	3.9	0.00276	HCD (High Energy Collision Dissociation)	MS2	68.0313	54	66.6675	26947	PANC1_AANL6_enriched_F6_8ul_HCD_EThcD_DDA.raw	F2.6	15.46	867.9	759.9	9.4	3.47e-16	5.59e-17	0	0	9.29e-15	1.53e-15	0	0	0	534	1
byonic	AANL6	enrich_frac	HCD-EThcD	FALSE	High	PMI-Byonic (A2)	Unambiguous	[K].TTGITTPVAsVAFPK.[S]	S10(HexNAc)	1	Q8IWI9	Q8IWI9	0	2	1	0	1	1	846.96	1692.91	1692.91	4.18	0.00354	HCD (High Energy Collision Dissociation)	MS2	8.0212	54	84.9352	38789	PANC1_AANL6_enriched_F8_8ul_HCD_EThcD_DDA.raw	F2.8	15.34	857.4	612.8	36.3	4.59e-16	7.85e-17	0	0	1.23e-14	2.16e-15	0	0	0	1663	1
byonic	AANL6	enrich_frac	HCD-EThcD	FALSE	High	PMI-Byonic (A2)	Unambiguous	[R].TENQHVPTTSsSLTDPHAGVK.[A]	S11(HexNAc)	1	Q14004	Q14004	0	3	1	0	1	1	803.721	2409.15	2409.15	-1.66	-0.00133	HCD (High Energy Collision Dissociation)	MS2	0	54	32.6264	8230	PANC1_AANL6_enriched_F4_8ul_HCD_EThcD_DDA.raw	F2.4	14.94	894	822.6	0	1.16e-15	1.98e-16	0	0	3.09e-14	5.38e-15	0	0	0	1279	1
byonic	AANL6	enrich_frac	HCD-EThcD	FALSE	High	PMI-Byonic (A2)	Unambiguous	[R].TPPTANHPVEPVtsVTQPSELLQQK.[G]	T13(HexNAc); S14(HexNAc)	1	O95487	O95487	0	3	1	0	1	1	1035.53	3104.57	3104.56	2.62	0.00271	HCD (High Energy Collision Dissociation)	MS2	67.3298	54	71.4311	32353	PANC1_AANL6_enriched_F9_8ul_HCD_EThcD_DDA.raw	F2.9	14.72	808.3	764.8	4.8	1.92e-15	2.65e-16	0	0	5.15e-14	7.1e-15	0	0	0	329	1
byonic	AANL6	enrich_frac	HCD-EThcD	FALSE	High	PMI-Byonic (A2)	Unambiguous	[K].TKPLASVTNANTSStQAAPVAVTTPTVSSGQATPTsPIK.[K]	T15(HexNAc); S36(Phospho)	1	O14974	O14974	0	4	1	0	1	1	1017.26	4066.03	4065.03	246.24	0.25024	HCD (High Energy Collision Dissociation)	MS2	0	24.328	73.1431	31938	PANC1_AANL6_enriched_F12_8ul_HCD_EThcD_DDA.raw	F2.12	14.62	842.4	842.4	2.4	2.38e-15	2.85e-16	0	0	6.38e-14	7.58e-15	0	0	1	374	1
byonic	AANL6	enrich_frac	HCD-EThcD	FALSE	High	PMI-Byonic (A2)	Unambiguous	[K].TIPmSAIITQAGATGVtsSPGIK.[S]	M4(Oxidation); T17(HexNAc); S18(HexNAc)	1	P51610	P51610	0	2	1	0	1	1	1312.17	2623.33	2623.34	-3.94	-0.00516	HCD (High Energy Collision Dissociation)	MS2	0	54	70.1342	29815	PANC1_AANL6_enriched_F10_8ul_HCD_EThcD_DDA.raw	F2.10	14.6	830.9	814.8	2.4	2.53e-15	3.04e-16	0	0	6.77e-14	8.11e-15	0	0	0	771	1
byonic	AANL6	enrich_frac	HCD-EThcD	FALSE	High	PMI-Byonic (A2)	Unambiguous	[R].TPPTANHPVEPVTsVTQPSELLQQK.[G]	S14(HexNAc)	1	O95487	O95487	0	3	1	0	1	1	968.164	2902.48	2901.48	342.83	0.33158	HCD (High Energy Collision Dissociation)	MS2	84.05	54	75.5376	32907	PANC1_AANL6_enriched_F10_8ul_HCD_EThcD_DDA.raw	F2.10	14.59	804.8	679	0	2.55e-15	3.08e-16	0	0	6.83e-14	8.21e-15	0	0	0	329	1
byonic	AANL6	enrich_frac	HCD-EThcD	FALSE	High	PMI-Byonic (A2)	Unambiguous	[K].TAAAQVGTSVSSATNtsTRPIITVHK.[S]	T16(HexNAc); S17(HexNAc)	1	P51610	P51610	0	4	1	0	1	1	751.889	3004.54	3004.54	-2.42	-0.00182	HCD (High Energy Collision Dissociation)	MS2	8.8527	54	46.1974	15677	PANC1_AANL6_enriched_F10_8ul_HCD_EThcD_DDA.raw	F2.10	14.59	835.8	835.8	1.2	2.55e-15	3.07e-16	0	0	6.83e-14	8.2e-15	0	0	0	612	1
byonic	AANL6	enrich_frac	HCD-EThcD	FALSE	High	PMI-Byonic (A2)	Unambiguous	[R].TLLQHVAQSQTATQtSVVVK.[S]	T15(HexNAc)	1	Q7Z589	Q7Z589	0	3	1	0	1	1	781.426	2342.26	2342.26	2.67	0.00208	HCD (High Energy Collision Dissociation)	MS2	41.8663	54	58.0608	22269	PANC1_AANL6_enriched_F8_8ul_HCD_EThcD_DDA.raw	F2.8	14.58	828.7	700.1	1.2	2.61e-15	3.29e-16	0	0	6.98e-14	8.8e-15	0	0	0	868	1
byonic	AANL6	enrich_frac	HCD-EThcD	FALSE	High	PMI-Byonic (A2)	Unambiguous	[K].TVTHVVVVsAPSAIALPVTmK.[T]	S9(HexNAc); M20(Oxidation)	1	Q15723	Q15723	0	3	1	0	1	1	780.436	2339.29	2339.29	1.45	0.00113	HCD (High Energy Collision Dissociation)	MS2	0	54	106.012	53095	PANC1_AANL6_enriched_F2_8ul_HCD_EThcD_DDA.raw	F2.2	14.58	800.2	678.4	4	2.64e-15	3.44e-16	0	0	7.06e-14	9.21e-15	0	0	0	564	1
byonic	AANL6	enrich_frac	HCD-EThcD	FALSE	High	PMI-Byonic (A2)	Unambiguous	[K].TPTTVVPLIstIAGDSSR.[T]	S10(HexNAc); T11(HexNAc)	1	Q14119	Q14119	0	2	1	0	1	1	1111.08	2221.15	2221.14	1.44	0.00159	HCD (High Energy Collision Dissociation)	MS2	0	54	80.4623	38571	PANC1_AANL6_enriched_F3_8ul_HCD_EThcD_DDA.raw	F2.3	14.47	830.4	628.6	2.4	3.4e-15	4.1e-16	0	0	9.09e-14	1.1e-14	0	0	0	108	1
byonic	AANL6	enrich_frac	HCD-EThcD	FALSE	High	PMI-Byonic (A2)	Unambiguous	[K].SAVSTSVPTKPTENIsK.[A]	S16(HexNAc)	1	Q5VT52	Q5VT52	0	3	1	0	1	1	650.344	1949.02	1949.01	4.52	0.00294	HCD (High Energy Collision Dissociation)	MS2	29.1919	54	35.6723	11275	PANC1_AANL6_enriched_F9_8ul_HCD_EThcD_DDA.raw	F2.9	14.46	844.1	599.5	0	3.45e-15	4.67e-16	0	0	9.23e-14	1.26e-14	0	0	0	396	1
byonic	AANL6	enrich_frac	HCD-EThcD	FALSE	High	PMI-Byonic (A2)	Unambiguous	[K].TAAAQVGTSVSsAtNTSTR.[P]	S12(HexNAc); T14(HexNAc)	1	P51610	P51610	0	2	1	0	1	1	1108.54	2216.06	2216.05	4.66	0.00517	HCD (High Energy Collision Dissociation)	MS2	0	54	25.3166	4218	PANC1_AANL6_enriched_F8_8ul_HCD_EThcD_DDA.raw	F2.8	14.46	811.8	643.9	1.2	3.47e-15	4.92e-16	0	0	9.29e-14	1.34e-14	0	0	0	612	1
byonic	AANL6	enrich_frac	HCD-EThcD	FALSE	High	PMI-Byonic (A2)	Unambiguous	[K].TPPVAVTSPITHTAQsALK.[V]	S16(HexNAc)	1	Q8NEY1	Q8NEY1	0	2	1	0	1	1	708.296	1415.59	2122.14	-332944	-353.277	HCD (High Energy Collision Dissociation)	MS2	88.2344	54	66.901	27096	PANC1_AANL6_enriched_F6_8ul_HCD_EThcD_DDA.raw	F2.6	14.46	836.2	728.5	4.3	3.47e-15	4.9e-16	0	0	9.29e-14	1.33e-14	0	0	0	534	1
byonic	AANL6	enrich_frac	HCD-EThcD	FALSE	High	PMI-Byonic (A2)	Unambiguous	[K].SAVSTSVPtKPTENISK.[A]	T9(HexNAc)	1	Q5VT52	Q5VT52	0	3	1	0	1	1	650.346	1949.02	1949.01	8.09	0.00525	HCD (High Energy Collision Dissociation)	MS2	57.2985	54	35.6275	11250	PANC1_AANL6_enriched_F9_8ul_HCD_EThcD_DDA.raw	F2.9	14.34	810.9	568.8	0	4.59e-15	7e-16	0	0	1.23e-13	1.91e-14	0	0	0	396	1
byonic	AANL6	enrich_frac	HCD-EThcD	FALSE	High	PMI-Byonic (A2)	Unambiguous	[R].TENQHVPTtSSSLTDPHAGVK.[A]	T9(HexNAc)	1	Q14004	Q14004	0	2	1	0	1	1	603.543	1206.08	2409.15	-499377	-601.537	HCD (High Energy Collision Dissociation)	MS2	88.0464	54	32.818	8322	PANC1_AANL6_enriched_F4_8ul_HCD_EThcD_DDA.raw	F2.4	14.34	817.7	766.5	0	4.6e-15	7.11e-16	0	0	1.23e-13	1.94e-14	0	0	0	1279	1
byonic	AANL6	enrich_frac	HCD-EThcD	FALSE	High	PMI-Byonic (A2)	Unambiguous	[K].TsAVSSQANSQPPVQVSVK.[T]	S2(HexNAc)	1	Q9NYV4	Q9NYV4	0	2	1	0	1	1	1059.04	2117.07	2117.07	-1.38	-0.00146	HCD (High Energy Collision Dissociation)	MS2	41.9523	54	43.4092	14499	PANC1_AANL6_enriched_F11_8ul_HCD_EThcD_DDA.raw	F2.11	14.34	806.2	671.7	0.4	4.6e-15	7.25e-16	0	0	1.23e-13	1.98e-14	0	0	0	592	1
byonic	AANL6	enrich_frac	HCD-EThcD	FALSE	High	PMI-Byonic (A2)	Unambiguous	[K].TIPMSAIItQAGATGVTSSPGIK.[S]	T9(HexNAc)	1	P51610	P51610	0	4	1	0	1	1	802.669	3207.65	2404.26	334152	200.848	EThcD (ETD With Supplemental HCD)	MS2	98.7635	5.194	93.3148	42997	PANC1_AANL6_enriched_F11_8ul_HCD_EThcD_DDA.raw	F2.11	14.31	827.8	743.3	51.6	4.91e-15	7.57e-16	0	0	1.31e-13	2.07e-14	0	0	0	771	1
byonic	AANL6	enrich_frac	HCD-EThcD	FALSE	High	PMI-Byonic (A2)	Unambiguous	[K].TIPMSAIItQAGATGVTSSPGIK.[S]	T9(HexNAc)	1	P51610	P51610	0	3	1	0	1	1	801.717	2403.14	2404.26	-469.14	-0.37598	EThcD (ETD With Supplemental HCD)	MS2	99.7182	4.681	93.1149	42891	PANC1_AANL6_enriched_F11_8ul_HCD_EThcD_DDA.raw	F2.11	14.31	828	741.9	63.7	4.91e-15	7.56e-16	0	0	1.31e-13	2.06e-14	0	0	0	771	1
byonic	AANL6	enrich_frac	HCD-EThcD	FALSE	High	PMI-Byonic (A2)	Unambiguous	[K].PLTALPFTTGSQDVSNAFsPsIsK.[A]	S19(HexNAc); S21(HexNAc); S23(HexNAc)	1	Q9Y6Y8	Q9Y6Y8	0	3	1	0	1	1	1025.5	3074.49	3074.49	-2.77	-0.00284	HCD (High Energy Collision Dissociation)	MS2	0	54	103.519	49155	PANC1_AANL6_enriched_F10_8ul_HCD_EThcD_DDA.raw	F2.10	14.18	818.5	818.5	1.2	6.65e-15	1.12e-15	0	0	1.78e-13	3.06e-14	0	0	0	116	1
byonic	AANL6	enrich_frac	HCD-EThcD	FALSE	High	PMI-Byonic (A2)	Unambiguous	[K].TIPMSAIITQAGATGVtSSPGIK.[S]	T17(HexNAc)	1	P51610	P51610	0	2	1	0	1	1	1202.63	2404.26	2404.26	-3.25	-0.00391	HCD (High Energy Collision Dissociation)	MS2	0	54	90.108	41435	PANC1_AANL6_enriched_F10_8ul_HCD_EThcD_DDA.raw	F2.10	14.1	849.4	744.8	2.4	7.95e-15	1.46e-15	0	0	2.13e-13	3.97e-14	0	0	0	771	1
byonic	AANL6	enrich_frac	HCD-EThcD	FALSE	High	PMI-Byonic (A2)	Unambiguous	[K].TAAAQVGTSVSSATNtsTRPIITVHK.[S]	T16(HexNAc); S17(HexNAc)	1	P51610	P51610	0	3	1	0	1	1	1002.18	3004.54	3004.54	-2.05	-0.00206	HCD (High Energy Collision Dissociation)	MS2	0	54	47.5733	16508	PANC1_AANL6_enriched_F10_8ul_HCD_EThcD_DDA.raw	F2.10	13.95	831.6	831.6	1.2	1.12e-14	1.85e-15	0	0	2.99e-13	5.01e-14	0	0	0	612	1
byonic	AANL6	enrich_frac	HCD-EThcD	FALSE	High	PMI-Byonic (A2)	Unambiguous	[K].TNISTASAtVSAATSTESISTR.[K]	T9(HexNAc)	1	Q05209	Q05209	0	2	1	0	1	1	1180.58	2360.15	2359.15	425.41	0.5018	HCD (High Energy Collision Dissociation)	MS2	47.3713	54	62.2346	25493	PANC1_AANL6_enriched_F12_8ul_HCD_EThcD_DDA.raw	F2.12	13.84	782.2	773.6	0	1.45e-14	2.14e-15	0	0	3.88e-13	5.77e-14	0	0	0	622	1
byonic	AANL6	enrich_frac	HCD-EThcD	FALSE	High	PMI-Byonic (A2)	Unambiguous	[R].TPPTANHPVEPVtsVTQPSELLQQK.[G]	T13(HexNAc); S14(HexNAc)	1	O95487	O95487	0	3	1	0	1	1	1036.2	3106.58	3104.56	649.98	0.67263	HCD (High Energy Collision Dissociation)	MS2	71.3776	54	72.0473	32721	PANC1_AANL6_enriched_F9_8ul_HCD_EThcD_DDA.raw	F2.9	13.84	768.3	724	4.8	1.46e-14	2.18e-15	0	0	3.91e-13	5.86e-14	0	0	0	329	1
byonic	AANL6	enrich_frac	HCD-EThcD	FALSE	High	PMI-Byonic (A2)	Unambiguous	[K].TKPLASVTNANTSStQAAPVAVtTPTVSSGQATPTSPIK.[K]	T15(HexNAc); T23(HexNAc)	1	O14974	O14974	0	4	1	0	1	1	1047.8	4188.16	4188.14	4.95	0.00518	HCD (High Energy Collision Dissociation)	MS2	0	54	73.4244	31710	PANC1_AANL6_enriched_F8_8ul_HCD_EThcD_DDA.raw	F2.8	13.74	774.5	774.5	1.2	1.83e-14	2.4e-15	0	0	4.9e-13	6.37e-14	0	0	1	374	1
byonic	AANL6	enrich_frac	HCD-EThcD	FALSE	High	PMI-Byonic (A2)	Unambiguous	[K].SGTVTVAQQAQVVttVVGGVTK.[T]	T14(HexNAc); T15(HexNAc)	1	P51610	P51610	0	3	1	0	1	1	1269.53	3806.58	2536.34	500817	423.413	HCD (High Energy Collision Dissociation)	MS2	62.7877	54	81.6255	35773	PANC1_AANL6_enriched_F6_8ul_HCD_EThcD_DDA.raw	F2.6	13.72	797.4	734.6	14.4	1.91e-14	2.48e-15	0	0	5.11e-13	6.61e-14	0	0	0	638	1
byonic	AANL6	enrich_frac	HCD-EThcD	FALSE	High	PMI-Byonic (A2)	Unambiguous	[K].TKPLASVtNANtSSTQAAPVAVTTPTVSSGQATPTsPIKK.[F]	T8(HexNAc); T12(HexNAc); S36(Phospho)	1	O14974	O14974	1	4	1	0	1	1	1099.81	4396.2	4396.2	0.21	0.00023	HCD (High Energy Collision Dissociation)	MS2	44.295	54	65.6261	29324	PANC1_AANL6_enriched_F2_8ul_HCD_EThcD_DDA.raw	F2.2	13.64	792.6	792.6	0	2.28e-14	2.7e-15	0	0	6.09e-13	7.14e-14	0	0	0	374	1
byonic	AANL6	enrich_frac	HCD-EThcD	FALSE	High	PMI-Byonic (A2)	Unambiguous	[K].TKPLASVTNANTSStQAAPVAVTTPTVSSGQATPTSPIK.[K]	T15(HexNAc)	1	O14974	O14974	0	4	1	0	1	1	997.026	3985.08	3985.06	5.15	0.00513	HCD (High Energy Collision Dissociation)	MS2	0	54	74.5322	32429	PANC1_AANL6_enriched_F8_8ul_HCD_EThcD_DDA.raw	F2.8	13.61	784.1	784.1	2.4	2.43e-14	2.74e-15	0	0	6.52e-13	7.23e-14	0	0	0	374	1
byonic	AANL6	enrich_frac	HCD-EThcD	FALSE	High	PMI-Byonic (A2)	Unambiguous	[K].TKPLASVtNANTSSTQAAPVAVTTPTVSSGQATPTSPIK.[K]	T8(HexNAc)	1	O14974	O14974	0	4	1	0	1	1	997.026	3985.08	3985.06	5.15	0.00513	EThcD (ETD With Supplemental HCD)	MS2	0	54	74.5371	32432	PANC1_AANL6_enriched_F8_8ul_HCD_EThcD_DDA.raw	F2.8	13.61	765.7	765.7	40	2.43e-14	2.74e-15	0	0	6.52e-13	7.23e-14	0	0	0	374	1
byonic	AANL6	enrich_frac	HCD-EThcD	FALSE	High	PMI-Byonic (A2)	Unambiguous	[K].TAAAQVGTsVSSATNtsTRPIITVHK.[S]	S9(HexNAc); T16(HexNAc); S17(HexNAc)	1	P51610	P51610	0	4	1	0	1	1	802.658	3207.61	3207.62	-4.03	-0.00323	HCD (High Energy Collision Dissociation)	MS2	4.57941	54	48.6029	17109	PANC1_AANL6_enriched_F10_8ul_HCD_EThcD_DDA.raw	F2.10	13.59	797.4	797.4	0	2.55e-14	2.89e-15	0	0	6.83e-13	7.65e-14	0	0	0	612	1
byonic	AANL6	enrich_frac	HCD-EThcD	FALSE	High	PMI-Byonic (A2)	Unambiguous	[K].TVIESSPESPVTItEPYR.[T]	T14(HexNAc)	1	Q8TEQ6	Q8TEQ6	0	2	1	0	1	1	1104.55	2208.09	2208.09	0.13	0.00014	HCD (High Energy Collision Dissociation)	MS2	0	54	75.6452	30624	PANC1_AANL6_enriched_F5_8ul_HCD_EThcD_DDA.raw	F2.5	13.58	754	650.7	0	2.64e-14	3.2e-15	0	0	7.06e-13	8.52e-14	0	0	0	616	1
byonic	AANL6	enrich_frac	HCD-EThcD	FALSE	High	PMI-Byonic (A2)	Unambiguous	[K].SGTVtVAQQAQVVttVVGGVTK.[T]	T5(HexNAc); T14(HexNAc); T15(HexNAc)	1	P51610	P51610	0	2	1	0	1	1	1370.22	2739.44	2739.41	9.18	0.01258	HCD (High Energy Collision Dissociation)	MS2	0	54	59.2534	27320	PANC1_AANL6_enriched_F1_8ul_HCD_EThcD_DDA.raw	F2.1	13.58	774.3	653.5	4.8	2.65e-14	3.28e-15	0	0	7.1e-13	8.74e-14	0	0	0	638	1
byonic	AANL6	enrich_frac	HCD-EThcD	FALSE	High	PMI-Byonic (A2)	Unambiguous	[K].SAAPAPISAScPEPPIGsAVPtSSASIPVtSSVSDPGVGSISPASPK.[I]	C11(Carbamidomethyl); S18(HexNAc); T22(HexNAc); T30(HexNAc)	1	Q8WWM7	Q8WWM7	0	4	1	0	1	1	1246.37	4982.47	4981.42	210.53	0.26218	HCD (High Energy Collision Dissociation)	MS2	42.1029	54	96.8231	49716	PANC1_AANL6_enriched_F1_8ul_HCD_EThcD_DDA.raw	F2.1	13.58	838.8	838.8	0	2.66e-14	3.3e-15	0	0	7.11e-13	8.77e-14	0	0	0	452	1
byonic	AANL6	enrich_frac	HCD-EThcD	FALSE	High	PMI-Byonic (A2)	Unambiguous	[R].TcTSVPETLHLNPsLK.[H]	C2(Carbamidomethyl); S14(HexNAc)	1	P12757	P12757	0	3	1	0	1	1	667.339	2000	2000	0.97	0.00064	HCD (High Energy Collision Dissociation)	MS2	65.6745	54	69.1001	29529	PANC1_AANL6_enriched_F12_8ul_HCD_EThcD_DDA.raw	F2.12	13.46	784	699.3	8	3.45e-14	4.27e-15	0	0	9.23e-13	1.14e-13	0	0	0	72	1
byonic	AANL6	enrich_frac	HCD-EThcD	FALSE	High	PMI-Byonic (A2)	Unambiguous	[K].TPPMPVLTPVHtSSK.[A]	T12(HexNAc)	1	Q5H9F3	Q5H9F3	0	3	1	0	1	1	598.983	1794.94	1794.93	2.5	0.00149	HCD (High Energy Collision Dissociation)	MS2	18.7391	54	65.1549	26554	PANC1_AANL6_enriched_F8_8ul_HCD_EThcD_DDA.raw	F2.8	13.46	760.7	557	0	3.45e-14	4.09e-15	0	0	9.23e-13	1.09e-13	0	0	0	641	1
byonic	AANL6	enrich_frac	HCD-EThcD	FALSE	High	PMI-Byonic (A2)	Unambiguous	[K].TPPMPVLTPVHtSSK.[A]	T12(HexNAc)	1	Q5H9F3	Q5H9F3	0	3	1	0	1	1	597.973	1791.9	1794.93	-1686.02	-1.00876	HCD (High Energy Collision Dissociation)	MS2	86.0127	54	64.9865	26463	PANC1_AANL6_enriched_F8_8ul_HCD_EThcD_DDA.raw	F2.8	13.46	777.8	544.3	0	3.45e-14	4.08e-15	0	0	9.23e-13	1.09e-13	0	0	0	641	1
byonic	AANL6	enrich_frac	HCD-EThcD	FALSE	High	PMI-Byonic (A2)	Unambiguous	[K].TMAVTPGTTtLPATVK.[V]	T10(HexNAc)	1	P51610	P51610	0	2	1	0	1	1	896.476	1791.94	1791.94	1.84	0.00165	HCD (High Energy Collision Dissociation)	MS2	8.09934	54	60.5662	26774	PANC1_AANL6_enriched_F3_8ul_HCD_EThcD_DDA.raw	F2.3	13.46	778.4	600.5	0	3.49e-14	4.53e-15	0	0	9.34e-13	1.21e-13	0	0	0	579	1
byonic	AANL6	enrich_frac	HCD-EThcD	FALSE	High	PMI-Byonic (A2)	Unambiguous	[K].TIPMSAIITQAGATGVtSSPGIK.[S]	T17(HexNAc)	1	P51610	P51610	0	2	1	0	1	1	802.168	1603.33	2404.26	-333131	-400.468	HCD (High Energy Collision Dissociation)	MS2	95.032	4.353	93.2397	42959	PANC1_AANL6_enriched_F11_8ul_HCD_EThcD_DDA.raw	F2.11	13.42	793.7	724.2	0	3.81e-14	5.06e-15	0	0	1.02e-12	1.36e-13	0	0	0	771	1
byonic	AANL6	enrich_frac	HCD-EThcD	FALSE	High	PMI-Byonic (A2)	Unambiguous	[R].TLSPEMITVTSAVGPVsMAAPtAItEAGtQPQK.[G]	S17(HexNAc); T22(HexNAc); T25(HexNAc); T29(HexNAc)	1	Q9H4A3	Q9H4A3	0	3	1	0	1	1	1366.34	4097	4096.99	1.11	0.00151	HCD (High Energy Collision Dissociation)	MS2	0	54	101.328	50420	PANC1_AANL6_enriched_F3_8ul_HCD_EThcD_DDA.raw	F2.3	13.4	771	771	7.2	3.99e-14	5.12e-15	0	0	1.07e-12	1.37e-13	0	0	0	1803	1
byonic	AANL6	enrich_frac	HCD-EThcD	FALSE	High	PMI-Byonic (A2)	Unambiguous	[R].FLFTPLATTATTASTtttTVSTTAAGTGEQR.[Q]	T16(HexNAc); T17(HexNAc); T18(HexNAc)	1	Q12830	Q12830	0	3	1	0	1	1	1238.94	3714.8	3714.8	1.7	0.00211	HCD (High Energy Collision Dissociation)	MS2	2.91403	54	97.5184	45410	PANC1_AANL6_enriched_F11_8ul_HCD_EThcD_DDA.raw	F2.11	13.4	783.7	783.7	1.2	3.99e-14	5.12e-15	0	0	1.07e-12	1.37e-13	0	0	0	2335	1
byonic	AANL6	enrich_frac	HCD-EThcD	FALSE	High	PMI-Byonic (A2)	Unambiguous	[K].SAVStsVPTKPTENISK.[A]	T5(HexNAc); S6(HexNAc)	1	Q5VT52	Q5VT52	0	3	1	0	1	1	718.037	2152.09	2152.09	3.82	0.00274	HCD (High Energy Collision Dissociation)	MS2	0	54	34.1681	8117	PANC1_AANL6_enriched_F8_8ul_HCD_EThcD_DDA.raw	F2.8	13.34	789.7	643.3	1.2	4.59e-14	6.06e-15	0	0	1.23e-12	1.63e-13	0	0	0	396	1
byonic	AANL6	enrich_frac	HCD-EThcD	FALSE	High	PMI-Byonic (A2)	Unambiguous	[K].TIPMSAIITQAGATGVtsSPGIK.[S]	T17(HexNAc); S18(HexNAc)	1	P51610	P51610	0	3	1	0	1	1	869.786	2607.34	2607.34	-0.44	-0.00038	HCD (High Energy Collision Dissociation)	MS2	0	25.738	90.2894	41226	PANC1_AANL6_enriched_F11_8ul_HCD_EThcD_DDA.raw	F2.11	13.31	790.8	784.2	2.4	4.91e-14	6.61e-15	0	0	1.31e-12	1.79e-13	0	0	0	771	1
byonic	AANL6	enrich_frac	HCD-EThcD	FALSE	High	PMI-Byonic (A2)	Unambiguous	[K].LVtSADGKPTTIITTTQASGAGTKPTILGISSVSPStTKPGTTTIIK.[T]	T3(HexNAc); T37(HexNAc)	1	P51610	P51610	0	4	1	0	1	1	1252.99	5008.92	5005.69	644.97	0.80713	EThcD (ETD With Supplemental HCD)	MS2	95.9808	54	93.5395	43832	PANC1_AANL6_enriched_F8_8ul_HCD_EThcD_DDA.raw	F2.8	13.26	784.5	784.5	0.5	5.5e-14	6.88e-15	0	0	1.47e-12	1.83e-13	0	0	0	724	1
byonic	AANL6	enrich_frac	HCD-EThcD	FALSE	High	PMI-Byonic (A2)	Unambiguous	[K].TAAAQVGTSVSSATNtsTR.[P]	T16(HexNAc); S17(HexNAc)	1	P51610	P51610	0	3	1	0	1	1	739.359	2216.06	2216.05	4.69	0.00346	HCD (High Energy Collision Dissociation)	MS2	0	54	26.2504	4467	PANC1_AANL6_enriched_F8_8ul_HCD_EThcD_DDA.raw	F2.8	13.16	780.8	652.9	1.2	6.86e-14	1e-14	0	0	1.84e-12	2.71e-13	0	0	0	612	1
byonic	AANL6	enrich_frac	HCD-EThcD	FALSE	High	PMI-Byonic (A2)	Unambiguous	[K].TSAVssQANSQPPVQVSVK.[T]	S5(HexNAc); S6(HexNAc)	1	Q9NYV4	Q9NYV4	0	3	1	0	1	1	774.053	2320.15	2320.15	-2.73	-0.00211	HCD (High Energy Collision Dissociation)	MS2	60.6812	54	41.9903	13669	PANC1_AANL6_enriched_F11_8ul_HCD_EThcD_DDA.raw	F2.11	13.05	755.7	747.7	6	8.93e-14	1.38e-14	0	0	2.39e-12	3.74e-13	0	0	0	592	1
byonic	AANL6	enrich_frac	HCD-EThcD	FALSE	High	PMI-Byonic (A2)	Unambiguous	[R].TQSEESRPQSLQQPATsTTETPASPAHTTPQTQSTSGR.[R]	S17(HexNAc)	1	P15336	P15336	0	2	1	0	1	1	1054.5	2107.99	4213.97	-499762	-1052.99	HCD (High Energy Collision Dissociation)	MS2	32.6813	54	33.4151	8604	PANC1_AANL6_enriched_F4_8ul_HCD_EThcD_DDA.raw	F2.4	13.04	702.4	702.4	0	9.05e-14	1.38e-14	0	0	2.42e-12	3.74e-13	0	0	0	305	1
byonic	AANL6	enrich_frac	HCD-EThcD	FALSE	High	PMI-Byonic (A2)	Unambiguous	[K].TAAAQVGTSVSSATNtsTRPIITVHK.[S]	T16(HexNAc); S17(HexNAc)	1	P51610	P51610	0	3	1	0	1	1	1002.18	3004.54	3004.54	-2.72	-0.00273	HCD (High Energy Collision Dissociation)	MS2	51.2716	54	46.3906	15796	PANC1_AANL6_enriched_F10_8ul_HCD_EThcD_DDA.raw	F2.10	12.95	777.3	777.3	1.2	1.12e-13	1.72e-14	0	0	2.99e-12	4.65e-13	0	0	0	612	1
byonic	AANL6	enrich_frac	HCD-EThcD	FALSE	High	PMI-Byonic (A2)	Unambiguous	[K].SPAVATsTAAPPPPSSPLPSK.[S]	S7(HexNAc)	1	Q14157	Q14157	0	3	1	0	1	1	721.718	2163.14	2163.12	9.96	0.00718	HCD (High Energy Collision Dissociation)	MS2	12.2735	54	52.9941	23567	PANC1_AANL6_enriched_F1_8ul_HCD_EThcD_DDA.raw	F2.1	12.9	771.4	729.6	0	1.27e-13	1.84e-14	0	0	3.4e-12	4.92e-13	0	0	0	439	1
byonic	AANL6	enrich_frac	HCD-EThcD	FALSE	High	PMI-Byonic (A2)	Unambiguous	[K].TVITEVTTMTsTVATESK.[T]	S11(HexNAc)	1	Q12830	Q12830	0	2	1	0	1	1	1051.52	2102.04	2102.04	-0.48	-0.0005	HCD (High Energy Collision Dissociation)	MS2	0	54	84.195	38108	PANC1_AANL6_enriched_F10_8ul_HCD_EThcD_DDA.raw	F2.10	12.84	770.1	594.7	0	1.45e-13	1.97e-14	0	0	3.88e-12	5.26e-13	0	0	0	1709	1
byonic	AANL6	enrich_frac	HCD-EThcD	FALSE	High	PMI-Byonic (A2)	Unambiguous	[K].TKPLASVTNANTSSTQAAPVAVtTPTVSSGQATPTSPIK.[K]	T23(HexNAc)	1	O14974	O14974	0	4	1	0	1	1	997.023	3985.07	3985.06	2.02	0.00202	HCD (High Energy Collision Dissociation)	MS2	0	36.315	73.8676	33843	PANC1_AANL6_enriched_F9_8ul_HCD_EThcD_DDA.raw	F2.9	12.74	702.2	702.2	2.4	1.83e-13	2.22e-14	0	0	4.9e-12	5.83e-13	0	0	0	374	1
byonic	AANL6	enrich_frac	HCD-EThcD	FALSE	High	PMI-Byonic (A2)	Unambiguous	[K].TIPmSAIITQAGATGVtSSPGIK.[S]	M4(Oxidation); T17(HexNAc)	1	P51610	P51610	0	2	1	0	1	1	1211.13	2421.26	2420.26	413.46	0.50034	HCD (High Energy Collision Dissociation)	MS2	37.9438	54	72.7278	30901	PANC1_AANL6_enriched_F11_8ul_HCD_EThcD_DDA.raw	F2.11	12.73	728.1	693.8	0	1.87e-13	2.25e-14	0	0	5e-12	5.9e-13	0	0	0	771	1
byonic	AANL6	enrich_frac	HCD-EThcD	FALSE	High	PMI-Byonic (A2)	Unambiguous	[K].TAAAQVGTSVssATNTSTRPIITVHK.[S]	S11(HexNAc); S12(HexNAc)	1	P51610	P51610	0	4	1	0	1	1	751.891	3004.54	3004.54	-0.15	-0.00011	EThcD (ETD With Supplemental HCD)	MS2	22.8243	54	49.4233	18155	PANC1_AANL6_enriched_F11_8ul_HCD_EThcD_DDA.raw	F2.11	12.73	713.9	713.9	19.5	1.88e-13	2.27e-14	0	0	5.04e-12	5.97e-13	0	0	0	612	1
byonic	AANL6	enrich_frac	HCD-EThcD	FALSE	High	PMI-Byonic (A2)	Unambiguous	[R].SLSQGTQLPSHVTPTtGVPTMSLHTPPsPSR.[G]	T16(HexNAc); S28(Phospho)	1	Q9NZN8	Q9NZN8	0	4	1	0	1	1	871.178	3481.69	3481.67	6.59	0.00574	EThcD (ETD With Supplemental HCD)	MS2	7.26247	54	80.7324	38432	PANC1_AANL6_enriched_F2_8ul_HCD_EThcD_DDA.raw	F2.2	12.7	725.2	725.2	22.5	1.99e-13	2.43e-14	0	0	5.33e-12	6.41e-13	0	0	0	99	1
byonic	AANL6	enrich_frac	HCD-EThcD	FALSE	High	PMI-Byonic (A2)	Unambiguous	[K].SPITIITtK.[V]	T8(HexNAc)	1	P51610	P51610	0	3	1	0	1	1	588.659	1763.96	1176.67	499110	195.763	HCD (High Energy Collision Dissociation)	MS2	99.362	26.981	54.1591	19660	PANC1_AANL6_enriched_F6_8ul_HCD_EThcD_DDA.raw	F2.6	12.63	812.6	367.4	0	2.35e-13	2.55e-14	0	0	6.28e-12	6.61e-13	0	0	0	794	1
byonic	AANL6	enrich_frac	HCD-EThcD	FALSE	High	PMI-Byonic (A2)	Ambiguous	[K].SPITIITtK.[V]	T8(HexNAc)	1	P51610	P51610	0	2	0.9572	0	1	1	588.334	1175.66	1176.67	-859.74	-0.50581	HCD (High Energy Collision Dissociation)	MS2	98.6875	54	54.5206	19880	PANC1_AANL6_enriched_F6_8ul_HCD_EThcD_DDA.raw	F2.6	12.63	835.8	363.7	0	2.35e-13	2.55e-14	0	0	6.28e-12	6.61e-13	0	0	0	794	1
byonic	AANL6	enrich_frac	HCD-EThcD	FALSE	High	PMI-Byonic (A2)	Unambiguous	[K].SGTVTVAQQAQVVttVVGGVTK.[T]	T14(HexNAc); T15(HexNAc)	1	P51610	P51610	0	2	1	0	1	1	1269.18	2537.36	2536.34	404.78	0.51332	HCD (High Energy Collision Dissociation)	MS2	40.6908	54	59.2425	27317	PANC1_AANL6_enriched_F1_8ul_HCD_EThcD_DDA.raw	F2.1	12.61	730.1	652.3	14.4	2.45e-13	2.58e-14	0	0	6.55e-12	6.7e-13	0	0	0	638	1
byonic	AANL6	enrich_frac	HCD-EThcD	FALSE	High	PMI-Byonic (A2)	Unambiguous	[K].TIPMSAIItQAGATGVtSSPGIK.[S]	T9(HexNAc); T17(HexNAc)	1	P51610	P51610	0	2	1	0	1	1	1304.17	2607.34	2607.34	-2.07	-0.0027	EThcD (ETD With Supplemental HCD)	MS2	0	54	89.6144	41175	PANC1_AANL6_enriched_F10_8ul_HCD_EThcD_DDA.raw	F2.10	12.6	732.7	684.3	2.2	2.53e-13	2.7e-14	0	0	6.77e-12	7.04e-13	0	0	0	771	1
byonic	AANL6	enrich_frac	HCD-EThcD	FALSE	High	PMI-Byonic (A2)	Unambiguous	[K].TAAAQVGTsVSSAtNTSTRPIITVHK.[S]	S9(HexNAc); T14(HexNAc)	1	P51610	P51610	0	3	1	0	1	1	752.679	2256.02	3004.54	-249129	-249.507	EThcD (ETD With Supplemental HCD)	MS2	96.9493	28.423	46.3504	15772	PANC1_AANL6_enriched_F10_8ul_HCD_EThcD_DDA.raw	F2.10	12.59	720.9	720.9	54.7	2.55e-13	2.73e-14	0	0	6.83e-12	7.09e-13	0	0	0	612	1
byonic	AANL6	enrich_frac	HCD-EThcD	FALSE	High	PMI-Byonic (A2)	Unambiguous	[R].TENQHVPttSSSLTDPHAGVK.[A]	T8(HexNAc); T9(HexNAc)	1	Q14004	Q14004	0	4	1	0	1	1	653.816	2612.24	2612.23	4.06	0.00265	HCD (High Energy Collision Dissociation)	MS2	0	54	32.1465	9905	PANC1_AANL6_enriched_F2_8ul_HCD_EThcD_DDA.raw	F2.2	12.58	723.3	692.8	0	2.61e-13	2.82e-14	0	0	6.98e-12	7.31e-13	0	0	0	1279	1
byonic	AANL6	enrich_frac	HCD-EThcD	FALSE	High	PMI-Byonic (A2)	Unambiguous	[K].TAAAQVGTSVsSATNTSTR.[P]	S11(HexNAc)	1	P51610	P51610	0	2	1	0	1	1	1007.49	2013.97	2012.97	497.44	0.50067	EThcD (ETD With Supplemental HCD)	MS2	32.0108	54	30.2476	6646	PANC1_AANL6_enriched_F10_8ul_HCD_EThcD_DDA.raw	F2.10	12.47	718.1	605.5	2.3	3.4e-13	3.65e-14	0	0	9.09e-12	9.53e-13	0	0	0	612	1
byonic	AANL6	enrich_frac	HCD-EThcD	FALSE	High	PMI-Byonic (A2)	Unambiguous	[R].TENQHVPTTsSSLTDPHAGVK.[A]	S10(HexNAc)	1	Q14004	Q14004	0	2	1	0	1	1	603.042	1205.08	2409.15	-499792	-602.038	HCD (High Energy Collision Dissociation)	MS2	0	54	33.2687	8525	PANC1_AANL6_enriched_F4_8ul_HCD_EThcD_DDA.raw	F2.4	12.47	732	671.5	0	3.4e-13	3.61e-14	0	0	9.09e-12	9.41e-13	0	0	0	1279	1
byonic	AANL6	enrich_frac	HCD-EThcD	FALSE	High	PMI-Byonic (A2)	Unambiguous	[K].TAAAQVGTSVssATNTSTR.[P]	S11(HexNAc); S12(HexNAc)	1	P51610	P51610	0	2	1	0	1	1	1108.53	2216.05	2216.05	-1.06	-0.00118	HCD (High Energy Collision Dissociation)	MS2	0	54	29.3197	6350	PANC1_AANL6_enriched_F10_8ul_HCD_EThcD_DDA.raw	F2.10	12.47	740.2	586.7	0	3.4e-13	3.65e-14	0	0	9.09e-12	9.53e-13	0	0	0	612	1
byonic	AANL6	enrich_frac	HCD-EThcD	FALSE	High	PMI-Byonic (A2)	Unambiguous	[R].TENQHVPttSSSLTDPHAGVK.[A]	T8(HexNAc); T9(HexNAc)	1	Q14004	Q14004	0	4	1	0	1	1	653.812	2612.23	2612.23	-2.57	-0.00168	HCD (High Energy Collision Dissociation)	MS2	0	54	30.6508	7194	PANC1_AANL6_enriched_F4_8ul_HCD_EThcD_DDA.raw	F2.4	12.47	715	691.6	0	3.4e-13	3.61e-14	0	0	9.09e-12	9.4e-13	0	0	0	1279	1
byonic	AANL6	enrich_frac	HCD-EThcD	FALSE	High	PMI-Byonic (A2)	Unambiguous	[K].TTFTSITTNTINTSsDK.[T]	S15(HexNAc)	1	Q9H6B1	Q9H6B1	0	2	1	0	1	1	1017.99	2034.98	2034.97	2.82	0.00287	HCD (High Energy Collision Dissociation)	MS2	0	54	64.0374	26644	PANC1_AANL6_enriched_F12_8ul_HCD_EThcD_DDA.raw	F2.12	12.46	738.4	598.1	0	3.45e-13	4.01e-14	0	0	9.23e-12	1.05e-12	0	0	0	129	1
byonic	AANL6	enrich_frac	HCD-EThcD	FALSE	High	PMI-Byonic (A2)	Unambiguous	[R].SVGGSGGGSFGDNLVtR.[S]	T16(HexNAc)	1	P02545	P02545	0	2	1	0	1	1	885.421	1769.84	1769.83	3.08	0.00273	HCD (High Energy Collision Dissociation)	MS2	50.7616	54	50.4008	19974	PANC1_AANL6_enriched_F9_8ul_HCD_EThcD_DDA.raw	F2.9	12.46	737.7	580.5	79.7	3.45e-13	3.95e-14	0	0	9.23e-12	1.04e-12	0	0	0	628	1
byonic	AANL6	enrich_frac	HCD-EThcD	FALSE	High	PMI-Byonic (A2)	Unambiguous	[R].TLTAAAVsGAQPILSK.[L]	S8(HexNAc)	1	O60664	O60664	0	2	1	0	1	1	865.983	1730.96	1730.95	3.29	0.00285	EThcD (ETD With Supplemental HCD)	MS2	0	30.483	66.5828	26902	PANC1_AANL6_enriched_F6_8ul_HCD_EThcD_DDA.raw	F2.6	12.46	730	541.3	42.3	3.49e-13	4.34e-14	0	0	9.34e-12	1.14e-12	0	0	0	69	1
byonic	AANL6	enrich_frac	HCD-EThcD	FALSE	High	PMI-Byonic (A2)	Unambiguous	[R].TTTPNMNPAINYQPQsSSSVPcQR.[T]	S16(HexNAc); C22(Carbamidomethyl)	1	Q8WXI9	Q8WXI9	0	3	1	0	1	1	961.113	2881.32	2881.31	4.98	0.00479	HCD (High Energy Collision Dissociation)	MS2	0	54	59.7351	25794	PANC1_AANL6_enriched_F2_8ul_HCD_EThcD_DDA.raw	F2.2	12.42	739.2	694.1	2.4	3.77e-13	4.58e-14	0	0	1.01e-11	1.21e-12	0	0	0	287	1
byonic	AANL6	enrich_frac	HCD-EThcD	FALSE	High	PMI-Byonic (A2)	Unambiguous	[K].TNISTASATVsAATSTESISTR.[K]	S11(HexNAc)	1	Q05209	Q05209	0	3	1	0	1	1	787.055	2359.15	2359.15	0.95	0.00075	HCD (High Energy Collision Dissociation)	MS2	9.29102	54	62.1126	25417	PANC1_AANL6_enriched_F12_8ul_HCD_EThcD_DDA.raw	F2.12	12.42	749.7	707.7	0	3.77e-13	4.6e-14	0	0	1.01e-11	1.22e-12	0	0	0	622	1
byonic	AANL6	enrich_frac	HCD-EThcD	FALSE	High	PMI-Byonic (A2)	Unambiguous	[K].TIPmSAIITQAGAtGVTSSPGIK.[S]	M4(Oxidation); T14(HexNAc)	1	P51610	P51610	0	3	1	0	1	1	807.696	2421.07	2420.26	336.92	0.27181	HCD (High Energy Collision Dissociation)	MS2	97.923	54	72.8312	30489	PANC1_AANL6_enriched_F6_8ul_HCD_EThcD_DDA.raw	F2.6	12.42	744.7	715.8	0	3.81e-13	4.64e-14	0	0	1.02e-11	1.23e-12	0	0	0	771	1
byonic	AANL6	enrich_frac	HCD-EThcD	FALSE	High	PMI-Byonic (A2)	Unambiguous	[K].SPITIItTK.[V]	T7(HexNAc)	1	P51610	P51610	0	2	1	0	1	1	588.84	1176.67	1176.67	1.12	0.00066	HCD (High Energy Collision Dissociation)	MS2	0.205331	27.164	54.9493	20151	PANC1_AANL6_enriched_F6_8ul_HCD_EThcD_DDA.raw	F2.6	12.37	805.6	336.5	0	4.24e-13	4.77e-14	0	0	1.14e-11	1.26e-12	0	0	0	794	1
byonic	AANL6	enrich_frac	HCD-EThcD	FALSE	High	PMI-Byonic (A2)	Unambiguous	[R].SLVPQVsQATGVQLPGK.[T]	S7(HexNAc)	1	Q96L91	Q96L91	0	2	1	0	1	1	956.528	1912.05	1912.04	4.81	0.0046	HCD (High Energy Collision Dissociation)	MS2	0	54	81.6735	36774	PANC1_AANL6_enriched_F8_8ul_HCD_EThcD_DDA.raw	F2.8	12.34	726	600.3	0	4.59e-13	5.44e-14	0	0	1.23e-11	1.44e-12	0	0	0	2728	1
byonic	AANL6	enrich_frac	HCD-EThcD	FALSE	High	PMI-Byonic (A2)	Unambiguous	[K].TTGITtPVAsVAFPK.[S]	T6(HexNAc); S10(HexNAc)	1	Q8IWI9	Q8IWI9	0	2	1	0	1	1	949.005	1897	1895.98	537.07	0.50914	HCD (High Energy Collision Dissociation)	MS2	49.5227	54	83.6599	35074	PANC1_AANL6_enriched_F7_8ul_HCD_EThcD_DDA.raw	F2.7	12.19	749.7	504.6	1.2	6.38e-13	8.6e-14	0	0	1.71e-11	2.32e-12	0	0	0	1663	1
byonic	AANL6	enrich_frac	HCD-EThcD	FALSE	High	PMI-Byonic (A2)	Unambiguous	[R].TPVSYQNTMsR.[G]	S10(HexNAc)	1	O75376	O75376	0	2	1	0	1	1	743.848	1486.69	1486.68	3.38	0.00251	HCD (High Energy Collision Dissociation)	MS2	0	54	28.1983	6994	PANC1_AANL6_enriched_F9_8ul_HCD_EThcD_DDA.raw	F2.9	12.14	731	461.8	0	7.27e-13	9.44e-14	0	0	1.95e-11	2.52e-12	0	0	0	1484	1
byonic	AANL6	enrich_frac	HCD-EThcD	FALSE	High	PMI-Byonic (A2)	Unambiguous	[R].TKEEDPIIPFsDGPIISK.[W]	S11(HexNAc)	1	Q9HBD1	Q9HBD1	1	3	1	0	1	1	730.382	2189.13	2189.12	4.59	0.00335	HCD (High Energy Collision Dissociation)	MS2	17.111	54	95.0635	43180	PANC1_AANL6_enriched_F6_8ul_HCD_EThcD_DDA.raw	F2.6	11.95	713.4	645.1	4.8	1.12e-12	1.53e-13	0	0	3.01e-11	4.14e-12	0	0	0	887	1
byonic	AANL6	enrich_frac	HCD-EThcD	FALSE	High	PMI-Byonic (A2)	Unambiguous	[K].TAELSGSSSTLEPIISsSAHHVTTVNSTNcK.[K]	S17(HexNAc); C30(Carbamidomethyl)	1	P49790	P49790	0	4	1	0	1	1	855.414	3418.63	3418.63	1.92	0.00164	HCD (High Energy Collision Dissociation)	MS2	37.5932	54	74.6698	34767	PANC1_AANL6_enriched_F2_8ul_HCD_EThcD_DDA.raw	F2.2	11.93	679.3	679.3	2.4	1.17e-12	1.56e-13	0	0	3.12e-11	4.2e-12	0	0	0	556	1
byonic	AANL6	enrich_frac	HCD-EThcD	FALSE	High	PMI-Byonic (A2)	Unambiguous	[K].SGTVTVAQQAQVVttVVGGVtK.[T]	T14(HexNAc); T15(HexNAc); T21(HexNAc)	1	P51610	P51610	0	2	1	0	1	1	1370.21	2739.42	2739.41	0.72	0.00098	HCD (High Energy Collision Dissociation)	MS2	0	54	72.2653	30361	PANC1_AANL6_enriched_F4_8ul_HCD_EThcD_DDA.raw	F2.4	11.84	661	661	9.6	1.45e-12	1.78e-13	0	0	3.88e-11	4.76e-12	0	0	0	638	1
byonic	AANL6	enrich_frac	HCD-EThcD	FALSE	High	PMI-Byonic (A2)	Unambiguous	[R].SLFSPQNTLAAPTGHPPtSGVEK.[V]	T18(HexNAc)	1	Q5VT52	Q5VT52	0	3	1	0	1	1	847.093	2539.27	2539.27	-0.95	-0.00081	HCD (High Energy Collision Dissociation)	MS2	79.9087	54	74.1517	31478	PANC1_AANL6_enriched_F4_8ul_HCD_EThcD_DDA.raw	F2.4	11.84	656	540.8	2.4	1.45e-12	1.78e-13	0	0	3.88e-11	4.77e-12	0	0	0	973	1
byonic	AANL6	enrich_frac	HCD-EThcD	FALSE	High	PMI-Byonic (A2)	Unambiguous	[K].TIPmSAIITQAGATGVtSSPGIK.[S]	M4(Oxidation); T17(HexNAc)	1	P51610	P51610	0	2	1	0	1	1	1210.63	2420.26	2420.26	-0.42	-0.00051	HCD (High Energy Collision Dissociation)	MS2	0	54	72.8674	30978	PANC1_AANL6_enriched_F11_8ul_HCD_EThcD_DDA.raw	F2.11	11.84	684.6	641	0	1.45e-12	1.78e-13	0	0	3.88e-11	4.78e-12	0	0	0	771	1
byonic	AANL6	enrich_frac	HCD-EThcD	FALSE	High	PMI-Byonic (A2)	Unambiguous	[R].TLLGDPAPSLSVAAstSSQPVSQSHAR.[T]	S15(HexNAc); T16(HexNAc)	1	O95081	O95081	0	3	1	0	1	1	1024.18	3070.52	3070.52	0.38	0.00039	HCD (High Energy Collision Dissociation)	MS2	0	54	72.0676	33747	PANC1_AANL6_enriched_F3_8ul_HCD_EThcD_DDA.raw	F2.3	11.84	694.3	649.3	1.2	1.46e-12	1.8e-13	0	0	3.91e-11	4.82e-12	0	0	0	177	1
byonic	AANL6	enrich_frac	HCD-EThcD	FALSE	High	PMI-Byonic (A2)	Unambiguous	[K].TIPmSAIITQAGATGVtSSPGIK.[S]	M4(Oxidation); T17(HexNAc)	1	P51610	P51610	0	2	1	0	1	1	1211.14	2421.26	2420.26	415.48	0.50278	HCD (High Energy Collision Dissociation)	MS2	0	54	93.2422	42961	PANC1_AANL6_enriched_F11_8ul_HCD_EThcD_DDA.raw	F2.11	11.73	694	662.1	0	1.87e-12	2.02e-13	0	0	5e-11	5.35e-12	0	0	0	771	1
byonic	AANL6	enrich_frac	HCD-EThcD	FALSE	High	PMI-Byonic (A2)	Unambiguous	[K].SQNRPQGQSTQPSNAAGtNTTSASTPR.[S]	T18(HexNAc)	1	Q9UHD9	Q9UHD9	0	3	1	0	1	1	983.132	2947.38	2947.37	2.67	0.00263	HCD (High Energy Collision Dissociation)	MS2	4.34657	54	18.5462	2998	PANC1_AANL6_enriched_F3_8ul_HCD_EThcD_DDA.raw	F2.3	11.72	694.1	659.6	4.8	1.92e-12	2.13e-13	0	0	5.15e-11	5.66e-12	0	0	0	104	1
byonic	AANL6	enrich_frac	HCD-EThcD	FALSE	High	PMI-Byonic (A2)	Unambiguous	[R].TLLGDPAPSLSVAAstSSQPVSQSHAR.[T]	S15(HexNAc); T16(HexNAc)	1	O95081	O95081	0	3	1	0	1	1	1024.18	3070.53	3070.52	3.12	0.00319	EThcD (ETD With Supplemental HCD)	MS2	0	26.951	74.7686	34825	PANC1_AANL6_enriched_F2_8ul_HCD_EThcD_DDA.raw	F2.2	11.72	665.8	643.9	21.4	1.92e-12	2.13e-13	0	0	5.15e-11	5.66e-12	0	0	0	177	1
byonic	AANL6	enrich_frac	HCD-EThcD	FALSE	High	PMI-Byonic (A2)	Unambiguous	[K].SPITIITtK.[V]	T8(HexNAc)	1	P51610	P51610	0	2	1	0	1	1	588.84	1176.67	1176.67	0.8	0.00047	HCD (High Energy Collision Dissociation)	MS2	1.99525	37.727	54.1351	19648	PANC1_AANL6_enriched_F6_8ul_HCD_EThcD_DDA.raw	F2.6	11.66	789.2	340.4	0	2.21e-12	2.31e-13	0	0	5.92e-11	6.01e-12	0	0	0	794	1
byonic	AANL6	enrich_frac	HCD-EThcD	FALSE	High	PMI-Byonic (A2)	Unambiguous	[K].SPITIITtK.[V]	T8(HexNAc)	1	P51610	P51610	0	3	1	0	1	1	588.324	1762.96	1176.67	498257	195.428	HCD (High Energy Collision Dissociation)	MS2	98.4099	51.178	54.0535	19592	PANC1_AANL6_enriched_F6_8ul_HCD_EThcD_DDA.raw	F2.6	11.63	783.2	369.7	0	2.35e-12	2.33e-13	0	0	6.28e-11	6.07e-12	0	0	0	794	1
byonic	AANL6	enrich_frac	HCD-EThcD	FALSE	High	PMI-Byonic (A2)	Unambiguous	[K].TEcSTDLQPPEGVPTSQAESHSGPLNSMIPVsLGQVSFPK.[F]	C3(Carbamidomethyl); S32(HexNAc)	1	Q8IVF2	Q8IVF2	0	4	1	0	1	1	1103.78	4412.11	4412.09	5.23	0.00577	HCD (High Energy Collision Dissociation)	MS2	0.577003	54	122.484	62393	PANC1_AANL6_enriched_F2_8ul_HCD_EThcD_DDA.raw	F2.2	11.61	698.6	698.6	2.7	2.43e-12	2.37e-13	0	0	6.52e-11	6.18e-12	0	0	0	4825	1
byonic	AANL6	enrich_frac	HCD-EThcD	FALSE	High	PMI-Byonic (A2)	Unambiguous	[K].TIPMSAIItQAGATGVtSSPGIK.[S]	T9(HexNAc); T17(HexNAc)	1	P51610	P51610	0	2	1	0	1	1	1304.67	2608.34	2607.34	382.02	0.49803	EThcD (ETD With Supplemental HCD)	MS2	0	54	89.5937	41169	PANC1_AANL6_enriched_F10_8ul_HCD_EThcD_DDA.raw	F2.10	11.6	687.8	622.8	2.2	2.53e-12	2.5e-13	0	0	6.77e-11	6.52e-12	0	0	0	771	1
byonic	AANL6	enrich_frac	HCD-EThcD	FALSE	High	PMI-Byonic (A2)	Unambiguous	[K].TAAAQVGTsVSSAtNTsTRPIITVHK.[S]	S9(HexNAc); T14(HexNAc); S17(HexNAc)	1	P51610	P51610	0	2	1	0	1	1	802.91	1604.81	3207.62	-499688	-801.405	HCD (High Energy Collision Dissociation)	MS2	68.695	54	48.5848	17101	PANC1_AANL6_enriched_F10_8ul_HCD_EThcD_DDA.raw	F2.10	11.59	658.7	658.7	1.2	2.55e-12	2.52e-13	0	0	6.83e-11	6.56e-12	0	0	0	612	1
byonic	AANL6	enrich_frac	HCD-EThcD	FALSE	High	PMI-Byonic (A2)	Unambiguous	[K].TAAAQVGTSVSSATNtsTRPIITVHK.[S]	T16(HexNAc); S17(HexNAc)	1	P51610	P51610	0	4	1	0	1	1	751.89	3004.54	3004.54	-2.18	-0.00164	HCD (High Energy Collision Dissociation)	MS2	36.5879	54	47.1322	16261	PANC1_AANL6_enriched_F10_8ul_HCD_EThcD_DDA.raw	F2.10	11.59	681.4	681.4	1.2	2.55e-12	2.52e-13	0	0	6.83e-11	6.56e-12	0	0	0	612	1
byonic	AANL6	enrich_frac	HCD-EThcD	FALSE	High	PMI-Byonic (A2)	Unambiguous	[K].TAPVAStPSSTPIPALSPPTK.[V]	T7(HexNAc)	1	Q7Z3K3	Q7Z3K3	0	2	1	0	1	1	1112.1	2223.18	2223.18	3.79	0.00421	HCD (High Energy Collision Dissociation)	MS2	0	54	76.9446	32975	PANC1_AANL6_enriched_F6_8ul_HCD_EThcD_DDA.raw	F2.6	11.58	694.9	658.2	0	2.61e-12	2.63e-13	0	0	6.98e-11	6.84e-12	0	0	0	429	1
byonic	AANL6	enrich_frac	HCD-EThcD	FALSE	High	PMI-Byonic (A2)	Unambiguous	[R].TENQHVPTtsSSLTDPHAGVK.[A]	T9(HexNAc); S10(HexNAc)	1	Q14004	Q14004	0	4	1	0	1	1	653.816	2612.24	2612.23	4.06	0.00265	EThcD (ETD With Supplemental HCD)	MS2	0	54	32.1516	9907	PANC1_AANL6_enriched_F2_8ul_HCD_EThcD_DDA.raw	F2.2	11.58	666.1	666.1	21.6	2.61e-12	2.6e-13	0	0	6.98e-11	6.74e-12	0	0	0	1279	1
byonic	AANL6	enrich_frac	HCD-EThcD	FALSE	High	PMI-Byonic (A2)	Unambiguous	[R].TTVVsAVPVMPRPPMASVVR.[L]	S5(HexNAc)	1	Q15459	Q15459	0	3	1	0	1	1	766.419	2297.24	2297.24	2.44	0.00187	HCD (High Energy Collision Dissociation)	MS2	13.3389	54	93.8924	46143	PANC1_AANL6_enriched_F2_8ul_HCD_EThcD_DDA.raw	F2.2	11.58	675.4	556.3	5.2	2.61e-12	2.61e-13	0	0	6.98e-11	6.77e-12	0	0	0	588	1
byonic	AANL6	enrich_frac	HCD-EThcD	FALSE	High	PMI-Byonic (A2)	Unambiguous	[R].TENQHVPTTSSSLtDPHAGVK.[A]	T14(HexNAc)	1	Q14004	Q14004	0	4	1	0	1	1	603.045	2409.16	2409.15	1.78	0.00107	HCD (High Energy Collision Dissociation)	MS2	0	54	33.0796	10084	PANC1_AANL6_enriched_F3_8ul_HCD_EThcD_DDA.raw	F2.3	11.58	681.3	651.5	0	2.64e-12	2.72e-13	0	0	7.06e-11	7.03e-12	0	0	0	1279	1
byonic	AANL6	enrich_frac	HCD-EThcD	FALSE	High	PMI-Byonic (A2)	Unambiguous	[R].FLFTPLAttATtASTTTTTVSTTAAGTGEQR.[Q]	T8(HexNAc); T9(HexNAc); T12(HexNAc)	1	Q12830	Q12830	0	3	1	0	1	1	1239.27	3715.8	3714.8	270.04	0.33438	EThcD (ETD With Supplemental HCD)	MS2	0	54	97.472	45381	PANC1_AANL6_enriched_F11_8ul_HCD_EThcD_DDA.raw	F2.11	11.51	690.1	690.1	18.8	3.07e-12	2.95e-13	0	0	8.21e-11	7.61e-12	0	0	0	2335	1
byonic	AANL6	enrich_frac	HCD-EThcD	FALSE	High	PMI-Byonic (A2)	Unambiguous	[R].TENQHVPTtsSSLTDPHAGVK.[A]	T9(HexNAc); S10(HexNAc)	1	Q14004	Q14004	0	4	1	0	1	1	653.812	2612.23	2612.23	-2.57	-0.00168	EThcD (ETD With Supplemental HCD)	MS2	0	54	30.656	7197	PANC1_AANL6_enriched_F4_8ul_HCD_EThcD_DDA.raw	F2.4	11.47	651.4	651.4	4.7	3.4e-12	3.28e-13	0	0	9.09e-11	8.55e-12	0	0	0	1279	1
byonic	AANL6	enrich_frac	HCD-EThcD	FALSE	High	PMI-Byonic (A2)	Unambiguous	[K].TTGITTPVAsVAFPK.[S]	S10(HexNAc)	1	Q8IWI9	Q8IWI9	0	3	1	0	1	1	846.389	2537.15	1692.91	498697	281.416	HCD (High Energy Collision Dissociation)	MS2	69.6079	54	85.047	38857	PANC1_AANL6_enriched_F8_8ul_HCD_EThcD_DDA.raw	F2.8	11.46	675.6	446	34.2	3.45e-12	3.53e-13	0	0	9.23e-11	9.23e-12	0	0	0	1663	1
byonic	AANL6	enrich_frac	HCD-EThcD	FALSE	High	PMI-Byonic (A2)	Unambiguous	[K].TIPMsAIITQAGATGVTSSPGIK.[S]	S5(HexNAc)	1	P51610	P51610	0	3	1	0	1	1	802.092	2404.26	2404.26	-0.54	-0.00043	HCD (High Energy Collision Dissociation)	MS2	17.3562	54	93.7554	43252	PANC1_AANL6_enriched_F11_8ul_HCD_EThcD_DDA.raw	F2.11	11.42	669.5	544.1	1.7	3.81e-12	4.1e-13	0	0	1.02e-10	1.08e-11	0	0	0	771	1
byonic	AANL6	enrich_frac	HCD-EThcD	FALSE	High	PMI-Byonic (A2)	Unambiguous	[K].TIPMSAIItQAGATGVTSSPGIK.[S]	T9(HexNAc)	1	P51610	P51610	0	3	1	0	1	1	802.094	2404.27	2404.26	1.21	0.00097	EThcD (ETD With Supplemental HCD)	MS2	16.5806	6.061	92.9929	42832	PANC1_AANL6_enriched_F11_8ul_HCD_EThcD_DDA.raw	F2.11	11.42	685.2	603.5	45.2	3.81e-12	4.1e-13	0	0	1.02e-10	1.08e-11	0	0	0	771	1
byonic	AANL6	enrich_frac	HCD-EThcD	FALSE	High	PMI-Byonic (A2)	Unambiguous	[R].TLSPEMITVtsAVGPVSMAAPTAItEAGTQPQK.[G]	T10(HexNAc); S11(HexNAc); T25(HexNAc)	1	Q9H4A3	Q9H4A3	0	3	1	0	1	1	1298.64	3893.92	3893.91	0.99	0.00128	EThcD (ETD With Supplemental HCD)	MS2	0	33.653	106.606	53521	PANC1_AANL6_enriched_F3_8ul_HCD_EThcD_DDA.raw	F2.3	11.4	651.4	651.4	10.7	3.99e-12	4.14e-13	0	0	1.07e-10	1.09e-11	0	0	0	1803	1
byonic	AANL6	enrich_frac	HCD-EThcD	FALSE	High	PMI-Byonic (A2)	Unambiguous	[R].HSNPTQGATPTWTPtTR.[S]	T15(HexNAc)	1	P27540	P27540	0	3	1	0	1	1	685.994	2055.97	2055.97	-2.33	-0.0016	HCD (High Energy Collision Dissociation)	MS2	14.5678	54	40.6409	12475	PANC1_AANL6_enriched_F10_8ul_HCD_EThcD_DDA.raw	F2.10	11.35	697.7	616.3	0	4.49e-12	4.57e-13	0	0	1.2e-10	1.21e-11	0	0	0	628	1
byonic	AANL6	enrich_frac	HCD-EThcD	FALSE	High	PMI-Byonic (A2)	Unambiguous	[K].HEVSASTQSTPAsSR.[A]	S13(HexNAc)	1	Q01082	Q01082	0	3	1	0	1	1	583.278	1747.82	1747.81	4.99	0.00291	HCD (High Energy Collision Dissociation)	MS2	40.7722	54	17.1371	3125	PANC1_AANL6_enriched_F1_8ul_HCD_EThcD_DDA.raw	F2.1	11.34	687.5	441	0	4.59e-12	4.7e-13	0	0	1.23e-10	1.25e-11	0	0	0	2311	1
byonic	AANL6	enrich_frac	HCD-EThcD	FALSE	High	PMI-Byonic (A2)	Unambiguous	[K].TAAAQVGTsVSsATNTSTR.[P]	S9(HexNAc); S12(HexNAc)	1	P51610	P51610	0	2	1	0	1	1	1108.53	2216.05	2216.05	-1.39	-0.00155	EThcD (ETD With Supplemental HCD)	MS2	53.7579	54	29.9984	6563	PANC1_AANL6_enriched_F10_8ul_HCD_EThcD_DDA.raw	F2.10	11.34	669	582.2	4.3	4.6e-12	5e-13	0	0	1.23e-10	1.32e-11	0	0	0	612	1
byonic	AANL6	enrich_frac	HCD-EThcD	FALSE	High	PMI-Byonic (A2)	Unambiguous	[K].TLEQVGQGIVASAAVVtTASSTPNTVR.[I]	T17(HexNAc)	1	Q7LBC6	Q7LBC6	0	3	1	0	1	1	954.173	2860.5	2860.49	5.15	0.00491	HCD (High Energy Collision Dissociation)	MS2	4.80335	54	88.9542	39921	PANC1_AANL6_enriched_F6_8ul_HCD_EThcD_DDA.raw	F2.6	11.3	673.8	673.8	0	5.06e-12	5.29e-13	0	0	1.35e-10	1.4e-11	0	0	0	409	1
byonic	AANL6	enrich_frac	HCD-EThcD	FALSE	High	PMI-Byonic (A2)	Unambiguous	[K].TTGITtPVAsVAFPK.[S]	T6(HexNAc); S10(HexNAc)	1	Q8IWI9	Q8IWI9	0	2	1	0	1	1	949.007	1897.01	1895.98	538.68	0.51067	HCD (High Energy Collision Dissociation)	MS2	71.3603	54	83.1504	34793	PANC1_AANL6_enriched_F7_8ul_HCD_EThcD_DDA.raw	F2.7	11.23	656.3	388.4	1.2	5.89e-12	7.03e-13	0	0	1.58e-10	1.88e-11	0	0	0	1663	1
byonic	AANL6	enrich_frac	HCD-EThcD	FALSE	High	PMI-Byonic (A2)	Unambiguous	[K].TMAVtPGttTLPATVK.[V]	T5(HexNAc); T8(HexNAc); T9(HexNAc)	1	P51610	P51610	0	2	1	0	1	1	1099.56	2198.12	2198.1	8.36	0.00919	HCD (High Energy Collision Dissociation)	MS2	0	54	57.2705	26109	PANC1_AANL6_enriched_F1_8ul_HCD_EThcD_DDA.raw	F2.1	11.19	694.6	559.1	2.4	6.38e-12	7.37e-13	0	0	1.71e-10	1.97e-11	0	0	0	579	1
byonic	AANL6	enrich_frac	HCD-EThcD	FALSE	High	PMI-Byonic (A2)	Unambiguous	[K].SGTVTVAQQAQVVttVVGGVTK.[T]	T14(HexNAc); T15(HexNAc)	1	P51610	P51610	0	3	1	0	1	1	846.115	2536.33	2536.34	-1.68	-0.00142	HCD (High Energy Collision Dissociation)	MS2	0	54	72.9621	30778	PANC1_AANL6_enriched_F4_8ul_HCD_EThcD_DDA.raw	F2.4	11.18	688.6	688.6	7.2	6.65e-12	7.58e-13	0	0	1.78e-10	2.03e-11	0	0	0	638	1
byonic	AANL6	enrich_frac	HCD-EThcD	FALSE	High	PMI-Byonic (A2)	Unambiguous	[K].TAAAQVGTSVssATNTSTR.[P]	S11(HexNAc); S12(HexNAc)	1	P51610	P51610	0	3	1	0	1	1	739.356	2216.05	2216.05	0.06	4e-05	HCD (High Energy Collision Dissociation)	MS2	5.71147	54	30.5699	6783	PANC1_AANL6_enriched_F10_8ul_HCD_EThcD_DDA.raw	F2.10	11.05	670	555.6	1.2	8.93e-12	1.04e-12	0	0	2.39e-10	2.79e-11	0	0	0	612	1
byonic	AANL6	enrich_frac	HCD-EThcD	FALSE	High	PMI-Byonic (A2)	Unambiguous	[K].TVTTASMIttK.[T]	T9(HexNAc); T10(HexNAc)	1	Q96BD5	Q96BD5	0	2	1	0	1	1	780.388	1559.77	1559.77	-1.66	-0.0013	HCD (High Energy Collision Dissociation)	MS2	33.8671	54	32.8323	8003	PANC1_AANL6_enriched_F10_8ul_HCD_EThcD_DDA.raw	F2.10	11.02	689.5	417.7	4.8	9.47e-12	1.1e-12	0	0	2.54e-10	2.94e-11	0	0	0	122	1
byonic	AANL6	enrich_frac	HCD-EThcD	FALSE	High	PMI-Byonic (A2)	Unambiguous	[K].TAAAQVGTSVSSAtNTSTRPIITVHK.[S]	T14(HexNAc)	1	P51610	P51610	0	3	1	0	1	1	934.492	2801.46	2801.46	-1.21	-0.00113	HCD (High Energy Collision Dissociation)	MS2	53.3377	54	46.3822	15791	PANC1_AANL6_enriched_F10_8ul_HCD_EThcD_DDA.raw	F2.10	10.95	675.8	625.4	0	1.12e-11	1.31e-12	0	0	2.99e-10	3.52e-11	0	0	0	612	1
byonic	AANL6	enrich_frac	HCD-EThcD	FALSE	High	PMI-Byonic (A2)	Unambiguous	[R].TKEEDPIIPFSDGPIIsK.[W]	S17(HexNAc)	1	Q9HBD1	Q9HBD1	1	3	1	0	1	1	731.015	2191.03	2189.12	871.72	0.6361	HCD (High Energy Collision Dissociation)	MS2	91.59	54	95.0649	43181	PANC1_AANL6_enriched_F6_8ul_HCD_EThcD_DDA.raw	F2.6	10.95	658.3	495.9	3.2	1.12e-11	1.32e-12	0	0	3.01e-10	3.53e-11	0	0	0	887	1
byonic	AANL6	enrich_frac	HCD-EThcD	FALSE	High	PMI-Byonic (A2)	Unambiguous	[K].TAAAQVGTSVSSATNtsTRPIITVHK.[S]	T16(HexNAc); S17(HexNAc)	1	P51610	P51610	0	4	1	0	1	1	751.891	3004.54	3004.54	-0.55	-0.00042	HCD (High Energy Collision Dissociation)	MS2	0	54	46.7676	16476	PANC1_AANL6_enriched_F11_8ul_HCD_EThcD_DDA.raw	F2.11	10.73	615	615	1.2	1.88e-11	1.77e-12	0	0	5.04e-10	4.65e-11	0	0	0	612	1
byonic	AANL6	enrich_frac	HCD-EThcD	FALSE	High	PMI-Byonic (A2)	Unambiguous	[K].TAELSGSSSTLEPIISsSAHHVTTVNSTNcK.[K]	S17(HexNAc); C30(Carbamidomethyl)	1	P49790	P49790	0	4	1	0	1	1	855.418	3418.65	3418.63	6.14	0.00524	EThcD (ETD With Supplemental HCD)	MS2	14.5873	54	72.4257	35223	PANC1_AANL6_enriched_F1_8ul_HCD_EThcD_DDA.raw	F2.1	10.67	622.4	606.3	9.3	2.16e-11	2.01e-12	0	0	5.78e-10	5.21e-11	0	0	0	556	1
byonic	AANL6	enrich_frac	HCD-EThcD	FALSE	High	PMI-Byonic (A2)	Unambiguous	[K].SPITIITtK.[V]	T8(HexNAc)	1	P51610	P51610	0	3	1	0	1	1	588.659	1763.96	1176.67	499110	195.763	EThcD (ETD With Supplemental HCD)	MS2	99.362	20.733	54.1638	19663	PANC1_AANL6_enriched_F6_8ul_HCD_EThcD_DDA.raw	F2.6	10.63	715.3	371.9	42.8	2.35e-11	2.07e-12	0	0	6.28e-10	5.35e-11	0	0	0	794	1
byonic	AANL6	enrich_frac	HCD-EThcD	FALSE	High	PMI-Byonic (A2)	Unambiguous	[K].TAAAQVGTSVSSATNtstRPIITVHK.[S]	T16(HexNAc); S17(HexNAc); T18(HexNAc)	1	P51610	P51610	0	4	1	0	1	1	802.659	3207.61	3207.62	-2.43	-0.00195	HCD (High Energy Collision Dissociation)	MS2	1.7441	37.998	44.8503	14848	PANC1_AANL6_enriched_F10_8ul_HCD_EThcD_DDA.raw	F2.10	10.59	646.9	646.9	3.6	2.55e-11	2.24e-12	0	0	6.83e-10	5.81e-11	0	0	0	612	1
byonic	AANL6	enrich_frac	HCD-EThcD	FALSE	High	PMI-Byonic (A2)	Unambiguous	[K].TVIESSPESPVTItEPYR.[T]	T14(HexNAc)	1	Q8TEQ6	Q8TEQ6	0	2	1	0	1	1	1104.55	2208.09	2208.09	-2.08	-0.0023	HCD (High Energy Collision Dissociation)	MS2	51.0799	54	75.601	30600	PANC1_AANL6_enriched_F5_8ul_HCD_EThcD_DDA.raw	F2.5	10.58	644.7	544.8	0	2.61e-11	2.33e-12	0	0	6.98e-10	6.03e-11	0	0	0	616	1
byonic	AANL6	enrich_frac	HCD-EThcD	FALSE	High	PMI-Byonic (A2)	Unambiguous	[K].TSGQQQVcVSQATVGtcK.[A]	C8(Carbamidomethyl); T16(HexNAc); C17(Carbamidomethyl)	1	Q9ULM3	Q9ULM3	0	2	1	0	1	1	1071.49	2141.98	2141.98	0.05	6e-05	HCD (High Energy Collision Dissociation)	MS2	61.3451	54	31.6749	8915	PANC1_AANL6_enriched_F9_8ul_HCD_EThcD_DDA.raw	F2.9	10.58	608.9	497	0	2.61e-11	2.35e-12	0	0	6.98e-10	6.1e-11	0	0	0	989	1
byonic	AANL6	enrich_frac	HCD-EThcD	FALSE	High	PMI-Byonic (A2)	Unambiguous	[R].TQTQRPNLIGLTsGDMDVNPR.[A]	S13(HexNAc)	1	Q9P2N5	Q9P2N5	0	3	1	0	1	1	839.422	2516.25	2516.24	4.75	0.00399	HCD (High Energy Collision Dissociation)	MS2	65.1316	54	77.2635	36372	PANC1_AANL6_enriched_F2_8ul_HCD_EThcD_DDA.raw	F2.2	10.58	613.4	600.3	0	2.61e-11	2.31e-12	0	0	6.98e-10	6e-11	0	0	0	511	1
byonic	AANL6	enrich_frac	HCD-EThcD	FALSE	High	PMI-Byonic (A2)	Unambiguous	[R].TPSVSTSESSAGAGTGTGTSTPsTPttTSQSR.[L]	S23(HexNAc); T26(HexNAc); T27(HexNAc)	1	Q5T0B9	Q5T0B9	0	3	1	0	1	1	1199.21	3595.61	3595.61	0.44	0.00053	HCD (High Energy Collision Dissociation)	MS2	1.88537	54	31.8011	6154	PANC1_AANL6_enriched_F5_8ul_HCD_EThcD_DDA.raw	F2.5	10.51	605.6	605.6	0	3.1e-11	2.61e-12	0	0	8.3e-10	6.75e-11	0	0	0	124	1
byonic	AANL6	enrich_frac	HCD-EThcD	FALSE	High	PMI-Byonic (A2)	Unambiguous	[K].AIPVTRPVPVtKPVTVSR.[P]	T11(HexNAc)	1	Q96KM6	Q96KM6	0	4	1	0	1	1	530.819	2120.25	2120.24	4.74	0.00251	EThcD (ETD With Supplemental HCD)	MS2	31.2204	54	52.328	21306	PANC1_AANL6_enriched_F2_8ul_HCD_EThcD_DDA.raw	F2.2	10.46	608.6	495.7	140.6	3.47e-11	3.15e-12	0	0	9.29e-10	8.2e-11	0	0	0	227	1
byonic	AANL6	enrich_frac	HCD-EThcD	FALSE	High	PMI-Byonic (A2)	Unambiguous	[K].TVVAHTSPWMPVVTtstQTK.[I]	T15(HexNAc); S16(HexNAc); T17(HexNAc)	1	Q5VUA4	Q5VUA4	0	3	1	0	1	1	927.459	2780.36	2780.35	3.32	0.00308	HCD (High Energy Collision Dissociation)	MS2	12.6762	54	67.5649	30004	PANC1_AANL6_enriched_F9_8ul_HCD_EThcD_DDA.raw	F2.9	10.46	641.1	641.1	0	3.47e-11	3.22e-12	0	0	9.29e-10	8.39e-11	0	0	0	1328	1
byonic	AANL6	enrich_frac	HCD-EThcD	FALSE	High	PMI-Byonic (A2)	Unambiguous	[K].AIPVtRPVPVTKPVTVSR.[P]	T5(HexNAc)	1	Q96KM6	Q96KM6	0	4	1	0	1	1	530.819	2120.25	2120.24	4.74	0.00251	HCD (High Energy Collision Dissociation)	MS2	31.2204	54	52.3199	21304	PANC1_AANL6_enriched_F2_8ul_HCD_EThcD_DDA.raw	F2.2	10.46	613.1	563.7	8.2	3.47e-11	3.15e-12	0	0	9.29e-10	8.2e-11	0	0	0	227	1
byonic	AANL6	enrich_frac	HCD-EThcD	FALSE	High	PMI-Byonic (A2)	Ambiguous	[K].TMAVTPGTTTLPAtVK.[V]	T14(HexNAc)	1	P51610	P51610	0	3	0.9235	0	1	1	897.214	2689.63	1791.94	500958	299.229	HCD (High Energy Collision Dissociation)	MS2	88.4607	54	65.1956	29552	PANC1_AANL6_enriched_F3_8ul_HCD_EThcD_DDA.raw	F2.3	10.46	610.5	522.1	0	3.49e-11	3.26e-12	0	0	9.34e-10	8.52e-11	0	0	0	579	1
byonic	AANL6	enrich_frac	HCD-EThcD	FALSE	High	PMI-Byonic (A2)	Unambiguous	[K].TIPmSAIItQAGATGVTSSPGIK.[S]	M4(Oxidation); T9(HexNAc)	1	P51610	P51610	0	3	1	0	1	1	807.427	2420.27	2420.26	3.66	0.00295	HCD (High Energy Collision Dissociation)	MS2	4.41333	54	73.1889	30700	PANC1_AANL6_enriched_F6_8ul_HCD_EThcD_DDA.raw	F2.6	10.42	601.9	599.5	0	3.77e-11	3.48e-12	0	0	1.01e-09	9.12e-11	0	0	0	771	1
byonic	AANL6	enrich_frac	HCD-EThcD	FALSE	High	PMI-Byonic (A2)	Unambiguous	[K].TLEQVGQGIVASAAVVttASSTPNTVR.[I]	T17(HexNAc); T18(HexNAc)	1	Q7LBC6	Q7LBC6	0	3	1	0	1	1	1021.87	3063.58	3063.57	4.98	0.00508	EThcD (ETD With Supplemental HCD)	MS2	0	10.385	88.8389	39863	PANC1_AANL6_enriched_F6_8ul_HCD_EThcD_DDA.raw	F2.6	10.42	601	579.5	13	3.8e-11	3.5e-12	0	0	1.02e-09	9.17e-11	0	0	0	409	1
byonic	AANL6	enrich_frac	HCD-EThcD	FALSE	High	PMI-Byonic (A2)	Unambiguous	[K].TIPmSAIItQAGATGVTSSPGIK.[S]	M4(Oxidation); T9(HexNAc)	1	P51610	P51610	0	3	1	0	1	1	807.426	2420.26	2420.26	2.3	0.00185	HCD (High Energy Collision Dissociation)	MS2	3.78018	54	73.0773	30637	PANC1_AANL6_enriched_F6_8ul_HCD_EThcD_DDA.raw	F2.6	10.42	638.5	621.9	0	3.81e-11	3.51e-12	0	0	1.02e-09	9.2e-11	0	0	0	771	1
byonic	AANL6	enrich_frac	HCD-EThcD	FALSE	High	PMI-Byonic (A2)	Unambiguous	[K].TIPMSAIItQAGATGVTSSPGIK.[S]	T9(HexNAc)	1	P51610	P51610	0	3	1	0	1	1	801.423	2402.25	2404.26	-836.31	-0.67023	EThcD (ETD With Supplemental HCD)	MS2	99.7598	7.139	93.2038	42940	PANC1_AANL6_enriched_F11_8ul_HCD_EThcD_DDA.raw	F2.11	10.42	607.2	585.6	46.5	3.81e-11	3.51e-12	0	0	1.02e-09	9.21e-11	0	0	0	771	1
byonic	AANL6	enrich_frac	HCD-EThcD	FALSE	High	PMI-Byonic (A2)	Unambiguous	[R].TTTPNMNPAINYQPQssSSVPcQR.[T]	S16(HexNAc); S17(HexNAc); C22(Carbamidomethyl)	1	Q8WXI9	Q8WXI9	0	3	1	0	1	1	1028.8	3084.4	3084.39	3.82	0.00392	HCD (High Energy Collision Dissociation)	MS2	23.2481	54	58.391	24995	PANC1_AANL6_enriched_F2_8ul_HCD_EThcD_DDA.raw	F2.2	10.42	644.6	644.6	2.4	3.81e-11	3.5e-12	0	0	1.02e-09	9.18e-11	0	0	0	287	1
byonic	AANL6	enrich_frac	HCD-EThcD	FALSE	High	PMI-Byonic (A2)	Unambiguous	[K].TITVPVsGSPK.[M]	S7(HexNAc)	1	Q7Z589	Q7Z589	0	2	1	0	1	1	644.857	1288.71	1288.7	6.09	0.00392	HCD (High Energy Collision Dissociation)	MS2	2.64455	54	42.8755	17400	PANC1_AANL6_enriched_F1_8ul_HCD_EThcD_DDA.raw	F2.1	10.4	723.3	364.1	0	3.96e-11	3.54e-12	0	0	1.06e-09	9.27e-11	0	0	0	230	1
byonic	AANL6	enrich_frac	HCD-EThcD	FALSE	High	PMI-Byonic (A2)	Unambiguous	[K].TIPMSAIItQAGATGVTSSPGIK.[S]	T9(HexNAc)	1	P51610	P51610	0	4	1	0	1	1	802.669	3207.65	2404.26	334152	200.848	HCD (High Energy Collision Dissociation)	MS2	98.7635	1.368	93.3073	42995	PANC1_AANL6_enriched_F11_8ul_HCD_EThcD_DDA.raw	F2.11	10.31	624.6	584.4	0	4.91e-11	4.45e-12	0	0	1.31e-09	1.18e-10	0	0	0	771	1
byonic	AANL6	enrich_frac	HCD-EThcD	FALSE	High	PMI-Byonic (A2)	Unambiguous	[R].TLSPEMITVTSAVGPVsmAAPtAItEAGTQPQK.[G]	S17(HexNAc); M18(Oxidation); T22(HexNAc); T25(HexNAc)	1	Q9H4A3	Q9H4A3	0	3	1	0	1	1	1304.31	3910.93	3909.91	260.07	0.33895	HCD (High Energy Collision Dissociation)	MS2	60.721	54	96.0272	47409	PANC1_AANL6_enriched_F2_8ul_HCD_EThcD_DDA.raw	F2.2	10.28	612.7	612.7	9.6	5.24e-11	4.57e-12	0	0	1.4e-09	1.2e-10	0	0	0	1803	1
byonic	AANL6	enrich_frac	HCD-EThcD	FALSE	High	PMI-Byonic (A2)	Unambiguous	[R].FLFTPLATTATTASTtttTVSTTAAGTGEQR.[Q]	T16(HexNAc); T17(HexNAc); T18(HexNAc)	1	Q12830	Q12830	0	3	1	0	1	1	1239.27	3715.79	3714.8	267.28	0.33097	HCD (High Energy Collision Dissociation)	MS2	48.461	54	95.0883	44058	PANC1_AANL6_enriched_F11_8ul_HCD_EThcD_DDA.raw	F2.11	10.27	603.4	603.4	1.2	5.41e-11	4.64e-12	0	0	1.45e-09	1.21e-10	0	0	0	2335	1
byonic	AANL6	enrich_frac	HCD-EThcD	FALSE	High	PMI-Byonic (A2)	Unambiguous	[K].TIsTSDPAEVLVK.[N]	S3(HexNAc)	1	Q86UE4	Q86UE4	0	2	1	0	1	1	781.913	1562.82	1562.82	1.49	0.00116	HCD (High Energy Collision Dissociation)	MS2	0	54	68.4628	26869	PANC1_AANL6_enriched_F5_8ul_HCD_EThcD_DDA.raw	F2.5	10.23	613.9	412.8	0	5.83e-11	5.44e-12	0	0	1.56e-09	1.44e-10	0	0	0	492	1
byonic	AANL6	enrich_frac	HCD-EThcD	FALSE	High	PMI-Byonic (A2)	Unambiguous	[K].TtsGSIITVVPK.[S]	T2(HexNAc); S3(HexNAc)	1	Q7Z589	Q7Z589	0	2	1	0	1	1	804.935	1608.86	1608.86	3.04	0.00245	HCD (High Energy Collision Dissociation)	MS2	0	54	59.9698	26428	PANC1_AANL6_enriched_F3_8ul_HCD_EThcD_DDA.raw	F2.3	10.23	611.7	471.3	2.4	5.83e-11	5.32e-12	0	0	1.56e-09	1.41e-10	0	0	0	534	1
byonic	AANL6	enrich_frac	HCD-EThcD	FALSE	High	PMI-Byonic (A2)	Unambiguous	[K].TIPMSAIITQAGATGVtssPGIKsPITIITTK.[V]	T17(HexNAc); S18(HexNAc); S19(HexNAc); S24(Phospho)	1	P51610	P51610	1	3	1	0	1	1	1282.67	3845.98	3844.96	265.05	0.3397	HCD (High Energy Collision Dissociation)	MS2	0	54	111.758	54769	PANC1_AANL6_enriched_F8_8ul_HCD_EThcD_DDA.raw	F2.8	10.19	632.7	632.7	4.8	6.45e-11	6.36e-12	0	0	1.73e-09	1.7e-10	0	0	0	771	1
byonic	AANL6	enrich_frac	HCD-EThcD	FALSE	High	PMI-Byonic (A2)	Unambiguous	[K].TIPMSAIITQAGATGVtssPGIK.[S]	T17(HexNAc); S18(HexNAc); S19(HexNAc)	1	P51610	P51610	0	3	1	0	1	1	937.475	2810.41	2810.42	-4.13	-0.00387	HCD (High Energy Collision Dissociation)	MS2	6.1705	54	86.1399	39298	PANC1_AANL6_enriched_F10_8ul_HCD_EThcD_DDA.raw	F2.10	10.18	630	630	4.8	6.65e-11	6.44e-12	0	0	1.78e-09	1.72e-10	0	0	0	771	1
byonic	AANL6	enrich_frac	HCD-EThcD	FALSE	High	PMI-Byonic (A2)	Unambiguous	[K].STPSTSTTPTATQPTSLGQLAVQsPGQsNQTTNPK.[L]	S24(HexNAc); S28(HexNAc)	1	Q7Z3K3	Q7Z3K3	0	3	1	0	1	1	1307.97	3921.91	3919.89	514.44	0.67218	HCD (High Energy Collision Dissociation)	MS2	54.2714	54	68.3102	28082	PANC1_AANL6_enriched_F4_8ul_HCD_EThcD_DDA.raw	F2.4	10.17	643.6	643.6	4.8	6.8e-11	6.53e-12	0	0	1.82e-09	1.74e-10	0	0	0	251	1
byonic	AANL6	enrich_frac	HCD-EThcD	FALSE	High	PMI-Byonic (A2)	Unambiguous	[K].TKPLASVtNANTSSTQAAPVAVTTPTVSSGQATPTsPIK.[K]	T8(HexNAc); S36(Phospho)	1	O14974	O14974	0	3	1	0	1	1	1356.35	4067.04	4065.03	495.47	0.67136	EThcD (ETD With Supplemental HCD)	MS2	54.4552	54	73.0902	31911	PANC1_AANL6_enriched_F12_8ul_HCD_EThcD_DDA.raw	F2.12	10.15	582	582	13.5	7.03e-11	6.67e-12	0	0	1.88e-09	1.77e-10	0	0	0	374	1
byonic	AANL6	enrich_frac	HCD-EThcD	FALSE	High	PMI-Byonic (A2)	Unambiguous	[K].VAtTSVITIVK.[S]	T3(HexNAc)	1	O60675	O60675	0	2	1	0	1	1	668.334	1335.66	1334.78	662.24	0.44197	HCD (High Energy Collision Dissociation)	MS2	10.4683	54	66.6446	26936	PANC1_AANL6_enriched_F6_8ul_HCD_EThcD_DDA.raw	F2.6	10.13	621.2	438.5	1.4	7.35e-11	7.15e-12	0	0	1.97e-09	1.9e-10	0	0	0	131	1
byonic	AANL6	enrich_frac	HCD-EThcD	FALSE	High	PMI-Byonic (A2)	Unambiguous	[R].TPQAPAsANLVGPR.[S]	S7(HexNAc)	1	Q9UQ35	Q9UQ35	0	2	1	0	1	1	791.42	1581.83	1581.82	6.29	0.00497	HCD (High Energy Collision Dissociation)	MS2	0	54	43.3066	17672	PANC1_AANL6_enriched_F1_8ul_HCD_EThcD_DDA.raw	F2.1	10.11	601.1	424.2	83.7	7.68e-11	7.79e-12	0	0	2.06e-09	2.08e-10	0	0	0	2329	1
byonic	AANL6	enrich_frac	HCD-EThcD	FALSE	High	PMI-Byonic (A2)	Unambiguous	[R].TLLGDPAPSLSVAAstSSQPVSQSHAR.[T]	S15(HexNAc); T16(HexNAc)	1	O95081	O95081	0	3	1	0	1	1	1024.85	3072.53	3070.52	654.79	0.67019	HCD (High Energy Collision Dissociation)	MS2	67.7447	54	72.4499	33991	PANC1_AANL6_enriched_F3_8ul_HCD_EThcD_DDA.raw	F2.3	9.84	585.5	585.5	1.2	1.46e-10	1.28e-11	0	0	3.91e-09	3.37e-10	0	0	0	177	1
byonic	AANL6	enrich_frac	HCD-EThcD	FALSE	High	PMI-Byonic (A2)	Unambiguous	[R].TENQHVPTTsSSLTDPHAGVK.[A]	S10(HexNAc)	1	Q14004	Q14004	0	3	1	0	1	1	804.058	2410.16	2409.15	418.41	0.33601	HCD (High Energy Collision Dissociation)	MS2	26.6702	54	33.149	10129	PANC1_AANL6_enriched_F3_8ul_HCD_EThcD_DDA.raw	F2.3	9.82	604.1	551	0	1.52e-10	1.32e-11	0	0	4.07e-09	3.49e-10	0	0	0	1279	1
byonic	AANL6	enrich_frac	HCD-EThcD	FALSE	High	PMI-Byonic (A2)	Unambiguous	[K].LVtSADGKPTTIITtTQASGAGTKPTILGISSVSPSTtKPGTTTIIK.[T]	T3(HexNAc); T15(HexNAc); T38(HexNAc)	1	P51610	P51610	0	5	1	0	1	1	1042.57	5208.8	5208.77	6.22	0.00648	EThcD (ETD With Supplemental HCD)	MS2	0.155763	7.13	93.6433	43892	PANC1_AANL6_enriched_F8_8ul_HCD_EThcD_DDA.raw	F2.8	9.78	593.8	593.8	4.3	1.67e-10	1.45e-11	0	0	4.47e-09	3.76e-10	0	0	0	724	1
byonic	AANL6	enrich_frac	HCD-EThcD	FALSE	High	PMI-Byonic (A2)	Unambiguous	[K].TQTQSAPALQGLSSLLQsVTGNPVPASEAASQSTSASPANTTVSTIK.[G]	S18(HexNAc)	1	Q5VT52	Q5VT52	0	2	1	0	1	1	1198.11	2395.21	4787.41	-499685	-1196.1	HCD (High Energy Collision Dissociation)	MS2	55.264	54	129.433	61061	PANC1_AANL6_enriched_F4_8ul_HCD_EThcD_DDA.raw	F2.4	9.73	634.8	634.8	0	1.87e-10	1.52e-11	0	0	5.01e-09	3.95e-10	0	0	0	528	1
byonic	AANL6	enrich_frac	HCD-EThcD	FALSE	High	PMI-Byonic (A2)	Unambiguous	[K].SPITIITtK.[V]	T8(HexNAc)	1	P51610	P51610	0	3	1	0	1	1	588.324	1762.96	1176.67	498257	195.428	EThcD (ETD With Supplemental HCD)	MS2	98.4099	18.405	54.0588	19595	PANC1_AANL6_enriched_F6_8ul_HCD_EThcD_DDA.raw	F2.6	9.66	674.2	353.1	42.2	2.21e-10	1.75e-11	0	0	5.92e-09	4.49e-10	0	0	0	794	1
byonic	AANL6	enrich_frac	HCD-EThcD	FALSE	High	PMI-Byonic (A2)	Ambiguous	[K].TVTTASMITtK.[T]	T10(HexNAc)	1	Q96BD5	Q96BD5	0	2	0.8972	0	1	1	678.851	1356.7	1356.69	2.25	0.00153	HCD (High Energy Collision Dissociation)	MS2	0	54	36.1623	10230	PANC1_AANL6_enriched_F12_8ul_HCD_EThcD_DDA.raw	F2.12	9.63	686.7	379	0	2.35e-10	1.79e-11	0	0	6.28e-09	4.61e-10	0	0	0	122	1
byonic	AANL6	enrich_frac	HCD-EThcD	FALSE	High	PMI-Byonic (A2)	Ambiguous	[K].TVTTASMITtK.[T]	T10(HexNAc)	1	Q96BD5	Q96BD5	0	2	0.8972	0	1	1	678.851	1356.7	1356.69	2.25	0.00153	HCD (High Energy Collision Dissociation)	MS2	0	54	36.1623	10230	PANC1_AANL6_enriched_F12_8ul_HCD_EThcD_DDA.raw	F2.12	9.63	686.7	379	0	2.35e-10	1.79e-11	0	0	6.28e-09	4.61e-10	0	0	0	122	1
byonic	AANL6	enrich_frac	HCD-EThcD	FALSE	High	PMI-Byonic (A2)	Unambiguous	[K].QTTTPATAPTTTAPLFtGLAsAtsAVAPItSASPSTDSASK.[P]	T17(HexNAc); S21(HexNAc); T23(HexNAc); S24(HexNAc); T30(HexNAc)	1	A8CG34	A8CG34	0	4	1	0	1	1	1224.35	4894.37	4893.35	208.55	0.25513	HCD (High Energy Collision Dissociation)	MS2	0	54	116.376	57052	PANC1_AANL6_enriched_F8_8ul_HCD_EThcD_DDA.raw	F2.8	9.61	614.9	614.9	1.2	2.43e-10	1.84e-11	0	0	6.52e-09	4.73e-10	0	0	0	770	1
byonic	AANL6	enrich_frac	HCD-EThcD	FALSE	High	PMI-Byonic (A2)	Unambiguous	[K].SSPVVSTVLSGSSGSSStR.[T]	T18(HexNAc)	1	O95487	O95487	0	2	1	0	1	1	992.987	1984.97	1984.97	0.39	0.00038	HCD (High Energy Collision Dissociation)	MS2	0	54	54.77	18874	PANC1_AANL6_enriched_F5_8ul_HCD_EThcD_DDA.raw	F2.5	9.47	593.6	470.3	0	3.4e-10	2.43e-11	0	0	9.09e-09	6.28e-10	0	0	0	310	1
byonic	AANL6	enrich_frac	HCD-EThcD	FALSE	High	PMI-Byonic (A2)	Unambiguous	[K].TAAAQVGTSVSSATNtSTR.[P]	T16(HexNAc)	1	P51610	P51610	0	2	1	0	1	1	1007	2012.99	2012.97	6.54	0.00659	HCD (High Energy Collision Dissociation)	MS2	0	54	26.4742	4544	PANC1_AANL6_enriched_F8_8ul_HCD_EThcD_DDA.raw	F2.8	9.46	586.7	434.5	0	3.47e-10	2.53e-11	0	0	9.29e-09	6.56e-10	0	0	0	612	1
byonic	AANL6	enrich_frac	HCD-EThcD	FALSE	High	PMI-Byonic (A2)	Unambiguous	[K].TAAAQVGTSVssATNTSTR.[P]	S11(HexNAc); S12(HexNAc)	1	P51610	P51610	0	2	1	0	1	1	1108.54	2216.07	2216.05	6.21	0.00688	HCD (High Energy Collision Dissociation)	MS2	0	54	25.9917	4387	PANC1_AANL6_enriched_F8_8ul_HCD_EThcD_DDA.raw	F2.8	9.46	587.1	448.7	1.2	3.47e-10	2.53e-11	0	0	9.29e-09	6.56e-10	0	0	0	612	1
byonic	AANL6	enrich_frac	HCD-EThcD	FALSE	High	PMI-Byonic (A2)	Unambiguous	[R].TLSPEMITVTSAVGPVsMAAPtAITEAGTQPQK.[G]	S17(HexNAc); T22(HexNAc)	1	Q9H4A3	Q9H4A3	0	3	1	0	1	1	1230.95	3690.84	3690.83	0.75	0.00092	HCD (High Energy Collision Dissociation)	MS2	0	54	114.054	53600	PANC1_AANL6_enriched_F4_8ul_HCD_EThcD_DDA.raw	F2.4	9.4	591.7	591.7	1.8	3.99e-10	2.73e-11	0	0	1.07e-08	7.07e-10	0	0	0	1803	1
byonic	AANL6	enrich_frac	HCD-EThcD	FALSE	High	PMI-Byonic (A2)	Unambiguous	[K].TVVAHTSPWMPVVTtsTQTK.[I]	T15(HexNAc); S16(HexNAc)	1	Q5VUA4	Q5VUA4	0	3	1	0	1	1	859.76	2577.27	2577.28	-3.37	-0.0029	HCD (High Energy Collision Dissociation)	MS2	0	54	66.775	28003	PANC1_AANL6_enriched_F10_8ul_HCD_EThcD_DDA.raw	F2.10	9.34	587.6	549	0	4.6e-10	3.08e-11	0	0	1.23e-08	8.05e-10	0	0	0	1328	1
byonic	AANL6	enrich_frac	HCD-EThcD	FALSE	High	PMI-Byonic (A2)	Unambiguous	[K].TIPmSAIITQAGATGVtSSPGIK.[S]	M4(Oxidation); T17(HexNAc)	1	P51610	P51610	0	3	1	0	1	1	807.423	2420.25	2420.26	-1.64	-0.00132	HCD (High Energy Collision Dissociation)	MS2	18.1805	54	73.2355	31188	PANC1_AANL6_enriched_F11_8ul_HCD_EThcD_DDA.raw	F2.11	9.31	583.7	547	2.4	4.91e-10	3.16e-11	0	0	1.31e-08	8.27e-10	0	0	0	771	1
byonic	AANL6	enrich_frac	HCD-EThcD	FALSE	High	PMI-Byonic (A2)	Unambiguous	[K].TKPLASVTNANTSStQAAPVAVtTPTVSSGQATPTSPIK.[K]	T15(HexNAc); T23(HexNAc)	1	O14974	O14974	0	3	1	0	1	1	1396.72	4188.15	4188.14	2.29	0.00319	HCD (High Energy Collision Dissociation)	MS2	61.3027	54	73.2993	31629	PANC1_AANL6_enriched_F8_8ul_HCD_EThcD_DDA.raw	F2.8	9.17	577.1	577.1	2.4	6.84e-10	4.2e-11	0	0	1.83e-08	1.09e-09	0	0	0	374	1
byonic	AANL6	enrich_frac	HCD-EThcD	FALSE	High	PMI-Byonic (A2)	Unambiguous	[K].TAAAQVGTSVSSATNTStR.[P]	T18(HexNAc)	1	P51610	P51610	0	3	1	0	1	1	671.662	2012.97	2012.97	-1.38	-0.00092	HCD (High Energy Collision Dissociation)	MS2	41.0686	54	31.31	7173	PANC1_AANL6_enriched_F10_8ul_HCD_EThcD_DDA.raw	F2.10	9.05	583.1	465.3	0	8.93e-10	5.19e-11	0	0	2.39e-08	1.36e-09	0	0	0	612	1
byonic	AANL6	enrich_frac	HCD-EThcD	FALSE	High	PMI-Byonic (A2)	Unambiguous	[K].TAAAQVGTSVssATNTSTR.[P]	S11(HexNAc); S12(HexNAc)	1	P51610	P51610	0	3	1	0	1	1	739.354	2216.05	2216.05	-1.76	-0.0013	HCD (High Energy Collision Dissociation)	MS2	0	14.864	29.8659	6533	PANC1_AANL6_enriched_F10_8ul_HCD_EThcD_DDA.raw	F2.10	9.05	580.4	501.4	1.2	8.93e-10	5.19e-11	0	0	2.39e-08	1.36e-09	0	0	0	612	1
byonic	AANL6	enrich_frac	HCD-EThcD	FALSE	High	PMI-Byonic (A2)	Unambiguous	[K].TPVTQTPTQASNsQFIPIHHPGAFPPLPSR.[P]	S13(HexNAc)	1	Q92540	Q92540	0	3	1	0	1	1	857.087	2569.25	3426.74	-250237	-285.833	HCD (High Energy Collision Dissociation)	MS2	53.8603	54	92.6582	45456	PANC1_AANL6_enriched_F2_8ul_HCD_EThcD_DDA.raw	F2.2	8.98	575.6	560.2	4.8	1.04e-09	6.09e-11	0	0	2.79e-08	1.58e-09	0	0	0	632	1
byonic	AANL6	enrich_frac	HCD-EThcD	FALSE	High	PMI-Byonic (A2)	Unambiguous	[R].TENQHVPtTSSSLTDPHAGVK.[A]	T8(HexNAc)	1	Q14004	Q14004	0	3	1	0	1	1	803.726	2409.16	2409.15	4.04	0.00324	HCD (High Energy Collision Dissociation)	MS2	0	54	33.2465	10191	PANC1_AANL6_enriched_F3_8ul_HCD_EThcD_DDA.raw	F2.3	8.94	596.9	530.9	0	1.14e-09	6.47e-11	0	0	3.06e-08	1.68e-09	0	0	0	1279	1
byonic	AANL6	enrich_frac	HCD-EThcD	FALSE	High	PMI-Byonic (A2)	Unambiguous	[K].TVITEVtTMTSTVATESK.[T]	T7(HexNAc)	1	Q12830	Q12830	0	2	1	0	1	1	701.862	1402.72	2102.04	-332688	-349.662	HCD (High Energy Collision Dissociation)	MS2	80.9538	54	84.3828	38215	PANC1_AANL6_enriched_F10_8ul_HCD_EThcD_DDA.raw	F2.10	8.92	593.6	491.9	0	1.21e-09	6.78e-11	0	0	3.24e-08	1.76e-09	0	0	0	1709	1
byonic	AANL6	enrich_frac	HCD-EThcD	FALSE	High	PMI-Byonic (A2)	Unambiguous	[K].TSAVsSQANSQPPVQVSVK.[T]	S5(HexNAc)	1	Q9NYV4	Q9NYV4	0	3	1	0	1	1	706.362	2117.07	2117.07	-0.99	-0.0007	HCD (High Energy Collision Dissociation)	MS2	68.1338	54	43.3907	14487	PANC1_AANL6_enriched_F11_8ul_HCD_EThcD_DDA.raw	F2.11	8.92	582.3	516.9	0	1.21e-09	6.8e-11	0	0	3.24e-08	1.76e-09	0	0	0	592	1
byonic	AANL6	enrich_frac	HCD-EThcD	FALSE	High	PMI-Byonic (A2)	Unambiguous	[R].tTVVSAVPVMPR.[P]	T1(HexNAc)	1	Q15459	Q15459	0	2	1	0	1	1	730.397	1459.79	1459.78	3.36	0.00245	HCD (High Energy Collision Dissociation)	MS2	25.1059	54	65.2942	26111	PANC1_AANL6_enriched_F6_8ul_HCD_EThcD_DDA.raw	F2.6	8.73	621.7	373.5	0	1.86e-09	9.35e-11	0	0	4.98e-08	2.38e-09	0	0	0	588	1
byonic	AANL6	enrich_frac	HCD-EThcD	FALSE	High	PMI-Byonic (A2)	Unambiguous	[K].sGTVTVAQQAQVVtTVVGGVTK.[T]	S1(HexNAc); T14(HexNAc)	1	P51610	P51610	0	3	1	0	1	1	1269.53	3806.58	2536.34	500817	423.413	EThcD (ETD With Supplemental HCD)	MS2	62.7877	54	81.6302	35776	PANC1_AANL6_enriched_F6_8ul_HCD_EThcD_DDA.raw	F2.6	8.73	578.6	578.6	1.8	1.88e-09	9.5e-11	0	0	5.02e-08	2.42e-09	0	0	0	638	1
byonic	AANL6	enrich_frac	HCD-EThcD	FALSE	High	PMI-Byonic (A2)	Unambiguous	[R].TATVTIRPNTSGsGGTTSNSQVITGPQIR.[P]	S13(HexNAc)	1	Q12830	Q12830	0	3	1	0	1	1	1035.54	3104.6	3104.58	4.93	0.00511	HCD (High Energy Collision Dissociation)	MS2	11.1596	54	61.237	26632	PANC1_AANL6_enriched_F2_8ul_HCD_EThcD_DDA.raw	F2.2	8.69	548.2	543.6	2.6	2.03e-09	1.05e-10	0	0	5.42e-08	2.65e-09	0	0	0	2156	1
byonic	AANL6	enrich_frac	HCD-EThcD	FALSE	High	PMI-Byonic (A2)	Unambiguous	[K].TIPmSAIItQAGATGVTSSPGIK.[S]	M4(Oxidation); T9(HexNAc)	1	P51610	P51610	0	2	1	0	1	1	1210.64	2420.26	2420.26	2.3	0.00278	HCD (High Energy Collision Dissociation)	MS2	0	54	73.1067	30656	PANC1_AANL6_enriched_F6_8ul_HCD_EThcD_DDA.raw	F2.6	8.68	541.1	538.7	0	2.08e-09	1.07e-10	0	0	5.58e-08	2.68e-09	0	0	0	771	1
byonic	AANL6	enrich_frac	HCD-EThcD	FALSE	High	PMI-Byonic (A2)	Ambiguous	[R].TLLGDPAPSLSVAAstSSQPVSQSHAR.[T]	S15(HexNAc); T16(HexNAc)	1	O95081	O95081	0	3	0.3899	0	1	1	1024.52	3071.53	3070.52	331.22	0.33901	HCD (High Energy Collision Dissociation)	MS2	67.3964	54	73.8378	34255	PANC1_AANL6_enriched_F2_8ul_HCD_EThcD_DDA.raw	F2.2	8.67	549.2	460.2	1.2	2.12e-09	1.09e-10	0	0	5.69e-08	2.73e-09	0	0	0	177	1
byonic	AANL6	enrich_frac	HCD-EThcD	FALSE	High	PMI-Byonic (A2)	Unambiguous	[K].TVVAHTSPWmPVVTtsTQTK.[I]	M10(Oxidation); T15(HexNAc); S16(HexNAc)	1	Q5VUA4	Q5VUA4	0	3	1	0	1	1	865.431	2594.28	2593.27	388.41	0.33575	HCD (High Energy Collision Dissociation)	MS2	12.1959	54	54.313	19755	PANC1_AANL6_enriched_F6_8ul_HCD_EThcD_DDA.raw	F2.6	8.59	560.5	500	0	2.59e-09	1.32e-10	0	0	6.94e-08	3.35e-09	0	0	0	1328	1
byonic	AANL6	enrich_frac	HCD-EThcD	FALSE	High	PMI-Byonic (A2)	Unambiguous	[K].TKPLASVtNANTSSTQAAPVAVTTPTVSSGQATPTSPIK.[K]	T8(HexNAc)	1	O14974	O14974	0	4	1	0	1	1	997.023	3985.07	3985.06	2.02	0.00202	EThcD (ETD With Supplemental HCD)	MS2	0	54	73.8751	33845	PANC1_AANL6_enriched_F9_8ul_HCD_EThcD_DDA.raw	F2.9	8.58	552.5	552.5	38.1	2.66e-09	1.36e-10	0	0	7.12e-08	3.45e-09	0	0	0	374	1
byonic	AANL6	enrich_frac	HCD-EThcD	FALSE	High	PMI-Byonic (A2)	Unambiguous	[K].TKPLASVTNANTSSTQAAPVAVtTPTVSSGQATPTSPIK.[K]	T23(HexNAc)	1	O14974	O14974	0	4	1	0	1	1	997.273	3986.07	3985.06	253.27	0.25232	HCD (High Energy Collision Dissociation)	MS2	23.317	34.808	73.9168	33874	PANC1_AANL6_enriched_F9_8ul_HCD_EThcD_DDA.raw	F2.9	8.58	545.4	545.4	2.4	2.66e-09	1.36e-10	0	0	7.12e-08	3.45e-09	0	0	0	374	1
byonic	AANL6	enrich_frac	HCD-EThcD	FALSE	High	PMI-Byonic (A2)	Unambiguous	[K].WDSAIPVTTIAQPTILtttATLPAVVTVttSASGSK.[T]	T17(HexNAc); T18(HexNAc); T19(HexNAc); T29(HexNAc); T30(HexNAc)	1	Q9UHR5	Q9UHR5	0	3	1	0	1	1	1540.12	4618.35	4615.34	653.29	1.00505	HCD (High Energy Collision Dissociation)	MS2	53.3848	54	120.675	61930	PANC1_AANL6_enriched_F9_8ul_HCD_EThcD_DDA.raw	F2.9	8.53	547.7	547.7	0	2.93e-09	1.46e-10	0	0	7.84e-08	3.71e-09	0	0	-1	257	1
byonic	AANL6	enrich_frac	HCD-EThcD	FALSE	High	PMI-Byonic (A2)	Unambiguous	[R].TtLTITQPR.[P]	T2(HexNAc)	1	P49848	P49848	0	2	1	0	1	1	617.343	1233.68	1233.67	8.31	0.00513	HCD (High Energy Collision Dissociation)	MS2	5.43609	54	40.1855	15768	PANC1_AANL6_enriched_F1_8ul_HCD_EThcD_DDA.raw	F2.1	8.51	620.7	362.3	0	3.09e-09	1.51e-10	0	0	8.27e-08	3.84e-09	0	0	0	480	1
byonic	AANL6	enrich_frac	HCD-EThcD	FALSE	High	PMI-Byonic (A2)	Unambiguous	[K].SQNRPQGQStQPSNAAGTNtTSASTPR.[S]	T10(HexNAc); T20(HexNAc)	1	Q9UHD9	Q9UHD9	0	3	1	0	1	1	1050.16	3148.45	3150.45	-635.15	-0.667	EThcD (ETD With Supplemental HCD)	MS2	99.8686	49.682	18.5917	3019	PANC1_AANL6_enriched_F3_8ul_HCD_EThcD_DDA.raw	F2.3	8.48	536.7	492.1	1.9	3.34e-09	1.67e-10	0	0	8.95e-08	4.26e-09	0	0	0	104	1
byonic	AANL6	enrich_frac	HCD-EThcD	FALSE	High	PMI-Byonic (A2)	Unambiguous	[K].sGTVTVAQQAQVVtTVVGGVTK.[T]	S1(HexNAc); T14(HexNAc)	1	P51610	P51610	0	2	1	0	1	1	1268.68	2536.35	2536.34	4.25	0.00539	EThcD (ETD With Supplemental HCD)	MS2	56.1818	54	81.1486	35510	PANC1_AANL6_enriched_F6_8ul_HCD_EThcD_DDA.raw	F2.6	8.45	547	547	1.8	3.56e-09	1.86e-10	0	0	9.53e-08	4.79e-09	0	0	0	638	1
byonic	AANL6	enrich_frac	HCD-EThcD	FALSE	High	PMI-Byonic (A2)	Unambiguous	[K].TAAAQVGTsVSSATNTSTR.[P]	S9(HexNAc)	1	P51610	P51610	0	2	1	0	1	1	1006.99	2012.98	2012.97	4.18	0.00421	HCD (High Energy Collision Dissociation)	MS2	0	54	26.2683	5923	PANC1_AANL6_enriched_F9_8ul_HCD_EThcD_DDA.raw	F2.9	8.42	555.4	402.1	0	3.83e-09	2e-10	0	0	1.03e-07	5.15e-09	0	0	0	612	1
byonic	AANL6	enrich_frac	HCD-EThcD	FALSE	High	PMI-Byonic (A2)	Unambiguous	[K].TPPSTtVGSHSPPETPVLTR.[S]	T6(HexNAc)	1	Q9ULU4	Q9ULU4	0	3	1	0	1	1	755.386	2264.14	2264.14	1.7	0.00128	EThcD (ETD With Supplemental HCD)	MS2	9.97653	54	46.4943	17604	PANC1_AANL6_enriched_F9_8ul_HCD_EThcD_DDA.raw	F2.9	8.42	557.4	503.4	32.4	3.83e-09	2e-10	0	0	1.03e-07	5.16e-09	0	0	0	746	1
byonic	AANL6	enrich_frac	HCD-EThcD	FALSE	High	PMI-Byonic (A2)	Unambiguous	[K].TPPSTtVGSHsPPETPVLTR.[S]	T6(HexNAc); S11(Phospho)	1	Q9ULU4	Q9ULU4	0	3	1	0	1	1	782.041	2344.11	2344.11	0.8	0.00062	HCD (High Energy Collision Dissociation)	MS2	17.2139	54	49.8767	20508	PANC1_AANL6_enriched_F3_8ul_HCD_EThcD_DDA.raw	F2.3	8.42	548	548	0	3.83e-09	1.99e-10	0	0	1.03e-07	5.13e-09	0	0	0	746	1
byonic	AANL6	enrich_frac	HCD-EThcD	FALSE	High	PMI-Byonic (A2)	Unambiguous	[R].TPSVSTSESSAGAGTGTGTStPsTPTTTSQSR.[L]	T21(HexNAc); S23(HexNAc)	1	Q5T0B9	Q5T0B9	0	3	1	0	1	1	1131.52	3392.54	3392.53	1.56	0.00176	HCD (High Energy Collision Dissociation)	MS2	0	54	32.1674	6334	PANC1_AANL6_enriched_F5_8ul_HCD_EThcD_DDA.raw	F2.5	8.41	567.8	567.8	0	3.93e-09	2.03e-10	0	0	1.05e-07	5.25e-09	0	0	0	124	1
byonic	AANL6	enrich_frac	HCD-EThcD	FALSE	High	PMI-Byonic (A2)	Unambiguous	[K].TEcSTDLQPPEGVPTSQAESHSGPLNSMIPVsLGQVSFPK.[F]	C3(Carbamidomethyl); S32(HexNAc)	1	Q8IVF2	Q8IVF2	0	3	1	0	1	1	1471.38	4412.11	4412.09	5.44	0.008	HCD (High Energy Collision Dissociation)	MS2	0	54	122.513	62410	PANC1_AANL6_enriched_F2_8ul_HCD_EThcD_DDA.raw	F2.2	8.4	496.9	496.9	0.9	4.03e-09	2.06e-10	0	0	1.08e-07	5.32e-09	0	0	0	4825	1
byonic	AANL6	enrich_frac	HCD-EThcD	FALSE	High	PMI-Byonic (A2)	Unambiguous	[K].TKPLASVTNANTSStQAAPVAVtTPTVSSGQATPTSPIK.[K]	T15(HexNAc); T23(HexNAc)	1	O14974	O14974	0	4	1	0	1	1	1047.79	4188.15	4188.14	3.43	0.0036	HCD (High Energy Collision Dissociation)	MS2	41.5708	54	73.2707	31613	PANC1_AANL6_enriched_F8_8ul_HCD_EThcD_DDA.raw	F2.8	8.37	520.7	520.7	1.2	4.23e-09	2.15e-10	0	0	1.13e-07	5.56e-09	0	0	0	374	1
byonic	AANL6	enrich_frac	HCD-EThcD	FALSE	High	PMI-Byonic (A2)	Unambiguous	[R].TATVTIRPNTSGSGGtTSNSQVITGPQIR.[P]	T16(HexNAc)	1	Q12830	Q12830	0	3	1	0	1	1	1035.54	3104.6	3104.58	4.58	0.00474	HCD (High Energy Collision Dissociation)	MS2	0	54	61.1929	26607	PANC1_AANL6_enriched_F2_8ul_HCD_EThcD_DDA.raw	F2.2	8.34	502.3	502.3	0	4.56e-09	2.43e-10	0	0	1.22e-07	6.35e-09	0	0	0	2156	1
byonic	AANL6	enrich_frac	HCD-EThcD	FALSE	High	PMI-Byonic (A2)	Unambiguous	[K].TIPmSAIITQAGATGVtSSPGIK.[S]	M4(Oxidation); T17(HexNAc)	1	P51610	P51610	0	3	1	0	1	1	807.427	2420.27	2420.26	2.67	0.00216	HCD (High Energy Collision Dissociation)	MS2	0	54	73.351	31257	PANC1_AANL6_enriched_F11_8ul_HCD_EThcD_DDA.raw	F2.11	8.32	576.9	550.5	0	4.83e-09	2.55e-10	0	0	1.29e-07	6.68e-09	0	0	0	771	1
byonic	AANL6	enrich_frac	HCD-EThcD	FALSE	High	PMI-Byonic (A2)	Unambiguous	[K].TAAAQVGTsVSSATNTSTR.[P]	S9(HexNAc)	1	P51610	P51610	0	2	1	0	1	1	1007	2012.98	2012.97	5.33	0.00537	HCD (High Energy Collision Dissociation)	MS2	0	54	25.7914	4340	PANC1_AANL6_enriched_F8_8ul_HCD_EThcD_DDA.raw	F2.8	8.3	549.9	416.9	0	5.05e-09	2.72e-10	0	0	1.35e-07	7.14e-09	0	0	0	612	1
byonic	AANL6	enrich_frac	HCD-EThcD	FALSE	High	PMI-Byonic (A2)	Unambiguous	[K].TKPLASVtNANTSStQAAPVAVTTPTVSSGQATPTSPIK.[K]	T8(HexNAc); T15(HexNAc)	1	O14974	O14974	0	3	1	0	1	1	1397.06	4189.16	4188.14	242.75	0.33888	EThcD (ETD With Supplemental HCD)	MS2	0	54	73.2498	31600	PANC1_AANL6_enriched_F8_8ul_HCD_EThcD_DDA.raw	F2.8	8.28	402.1	402.1	0	5.23e-09	2.86e-10	0	0	1.4e-07	7.51e-09	0	0	-1	374	1
byonic	AANL6	enrich_frac	HCD-EThcD	FALSE	High	PMI-Byonic (A2)	Unambiguous	[K].TKPLASVtNANTSSTQAAPVAVTTPTVSSGQATPTSPIK.[K]	T8(HexNAc)	1	O14974	O14974	0	3	1	0	1	1	1329.03	3985.07	3985.06	2.13	0.00283	EThcD (ETD With Supplemental HCD)	MS2	71.6381	54	74.4401	32373	PANC1_AANL6_enriched_F8_8ul_HCD_EThcD_DDA.raw	F2.8	8.28	470.5	470.5	19.1	5.24e-09	2.87e-10	0	0	1.4e-07	7.53e-09	0	0	0	374	1
byonic	AANL6	enrich_frac	HCD-EThcD	FALSE	High	PMI-Byonic (A2)	Unambiguous	[K].PLTALPFttGSQDVSNAFSPSISK.[A]	T8(HexNAc); T9(HexNAc)	1	Q9Y6Y8	Q9Y6Y8	0	2	1	0	1	1	958.435	1915.86	2871.41	-332781	-477.776	HCD (High Energy Collision Dissociation)	MS2	80.8888	54	111.266	53382	PANC1_AANL6_enriched_F11_8ul_HCD_EThcD_DDA.raw	F2.11	8.26	556	507.2	0	5.54e-09	2.98e-10	0	0	1.48e-07	7.81e-09	0	0	0	116	1
byonic	AANL6	enrich_frac	HCD-EThcD	FALSE	High	PMI-Byonic (A2)	Unambiguous	[K].TVAVASGAASTPISIStGAPTVR.[Q]	T17(HexNAc)	1	Q6P4R8	Q6P4R8	0	2	1	0	1	1	1159.12	2317.24	2317.22	6.58	0.00762	HCD (High Energy Collision Dissociation)	MS2	62.5417	54	78.1675	31901	PANC1_AANL6_enriched_F7_8ul_HCD_EThcD_DDA.raw	F2.7	8.25	536.3	497.3	0	5.66e-09	3.03e-10	0	0	1.52e-07	7.96e-09	0	0	0	1141	1
byonic	AANL6	enrich_frac	HCD-EThcD	FALSE	High	PMI-Byonic (A2)	Unambiguous	[R].TLSPEMITVTSAVGPVsMAAPtAITEAGTQPQK.[G]	S17(HexNAc); T22(HexNAc)	1	Q9H4A3	Q9H4A3	0	3	1	0	1	1	1230.95	3690.84	3690.83	2.24	0.00275	HCD (High Energy Collision Dissociation)	MS2	0	54	114.317	53723	PANC1_AANL6_enriched_F4_8ul_HCD_EThcD_DDA.raw	F2.4	8.24	553.7	553.7	4.8	5.81e-09	3.3e-10	0	0	1.56e-07	8.73e-09	0	0	0	1803	1
byonic	AANL6	enrich_frac	HCD-EThcD	FALSE	High	PMI-Byonic (A2)	Unambiguous	[R].FLFTPLAttATtASTTTTTVSTTAAGTGEQR.[Q]	T8(HexNAc); T9(HexNAc); T12(HexNAc)	1	Q12830	Q12830	0	3	1	0	1	1	1238.94	3714.8	3714.8	1.7	0.00211	EThcD (ETD With Supplemental HCD)	MS2	2.91403	54	97.5242	45412	PANC1_AANL6_enriched_F11_8ul_HCD_EThcD_DDA.raw	F2.11	8.24	541.2	541.2	11	5.81e-09	3.3e-10	0	0	1.56e-07	8.73e-09	0	0	0	2335	1
byonic	AANL6	enrich_frac	HCD-EThcD	FALSE	High	PMI-Byonic (A2)	Unambiguous	[R].TPPTANHPVEPVTsVTQPSELLQQK.[G]	S14(HexNAc)	1	O95487	O95487	0	3	1	0	1	1	967.829	2901.47	2901.48	-4.26	-0.00412	EThcD (ETD With Supplemental HCD)	MS2	0	25.165	75.6279	32953	PANC1_AANL6_enriched_F10_8ul_HCD_EThcD_DDA.raw	F2.10	8.23	529.8	491	21.8	5.9e-09	3.34e-10	0	0	1.58e-07	8.85e-09	0	0	0	329	1
byonic	AANL6	enrich_frac	HCD-EThcD	FALSE	High	PMI-Byonic (A2)	Unambiguous	[K].TAAAQVGTSVssATNTSTR.[P]	S11(HexNAc); S12(HexNAc)	1	P51610	P51610	0	2	1	0	1	1	1108.53	2216.06	2216.05	1.47	0.00163	HCD (High Energy Collision Dissociation)	MS2	0	54	26.0015	5773	PANC1_AANL6_enriched_F9_8ul_HCD_EThcD_DDA.raw	F2.9	8.22	534.9	393.3	2.4	6.03e-09	3.43e-10	0	0	1.62e-07	9.1e-09	0	0	0	612	1
byonic	AANL6	enrich_frac	HCD-EThcD	FALSE	High	PMI-Byonic (A2)	Unambiguous	[K].SGTVTVAQQAQVVtTVVGGVTK.[T]	T14(HexNAc)	1	P51610	P51610	0	2	1	0	1	1	1167.64	2334.27	2333.26	434.99	0.50748	HCD (High Energy Collision Dissociation)	MS2	38.9174	54	81.214	35548	PANC1_AANL6_enriched_F6_8ul_HCD_EThcD_DDA.raw	F2.6	8.2	500.8	482.9	0	6.24e-09	3.56e-10	0	0	1.67e-07	9.48e-09	0	0	0	638	1
byonic	AANL6	enrich_frac	HCD-EThcD	FALSE	High	PMI-Byonic (A2)	Unambiguous	[K].TIPMSAIITQAGATGVtSSPGIK.[S]	T17(HexNAc)	1	P51610	P51610	0	3	1	0	1	1	802.097	2404.28	2404.26	5.32	0.00427	HCD (High Energy Collision Dissociation)	MS2	27.4827	54	94.0707	44156	PANC1_AANL6_enriched_F8_8ul_HCD_EThcD_DDA.raw	F2.8	8.2	574.5	500.8	0	6.33e-09	3.66e-10	0	0	1.7e-07	9.74e-09	0	0	0	771	1
byonic	AANL6	enrich_frac	HCD-EThcD	FALSE	High	PMI-Byonic (A2)	Unambiguous	[K].TAAAQVGTSVSSATNtSTRPIITVHK.[S]	T16(HexNAc)	1	P51610	P51610	0	3	1	0	1	1	701.606	2102.8	2801.46	-249391	-232.887	HCD (High Energy Collision Dissociation)	MS2	90.9229	54	51.0965	18776	PANC1_AANL6_enriched_F12_8ul_HCD_EThcD_DDA.raw	F2.12	8.2	498.2	411.9	0	6.36e-09	3.67e-10	0	0	1.7e-07	9.77e-09	0	0	0	612	1
byonic	AANL6	enrich_frac	HCD-EThcD	FALSE	High	PMI-Byonic (A2)	Unambiguous	[K].TAAAQVGTSVsSATNTSTRPIITVHK.[S]	S11(HexNAc)	1	P51610	P51610	0	4	1	0	1	1	701.123	2801.47	2801.46	1.94	0.00136	EThcD (ETD With Supplemental HCD)	MS2	36.8163	54	54.4462	20810	PANC1_AANL6_enriched_F12_8ul_HCD_EThcD_DDA.raw	F2.12	8.2	480.5	480.5	48.6	6.36e-09	3.67e-10	0	0	1.7e-07	9.77e-09	0	0	0	612	1
byonic	AANL6	enrich_frac	HCD-EThcD	FALSE	High	PMI-Byonic (A2)	Unambiguous	[K].TPPSTTVGSHsPPETPVLtR.[S]	S11(Phospho); T19(HexNAc)	1	Q9ULU4	Q9ULU4	0	3	1	0	1	1	782.373	2345.1	2344.11	425.34	0.33235	HCD (High Energy Collision Dissociation)	MS2	36.5048	54	50.7085	18339	PANC1_AANL6_enriched_F4_8ul_HCD_EThcD_DDA.raw	F2.4	8.17	558.7	558.7	2.8	6.69e-09	3.93e-10	0	0	1.79e-07	1.05e-08	0	0	0	746	1
byonic	AANL6	enrich_frac	HCD-EThcD	FALSE	High	PMI-Byonic (A2)	Unambiguous	[K].TVIEsSPESPVTITEPYR.[T]	S5(HexNAc)	1	Q8TEQ6	Q8TEQ6	0	3	1	0	1	1	736.703	2208.1	2208.09	1.78	0.00131	HCD (High Energy Collision Dissociation)	MS2	30.125	54	75.8345	30729	PANC1_AANL6_enriched_F5_8ul_HCD_EThcD_DDA.raw	F2.5	8.17	576.3	461.3	0	6.82e-09	4e-10	0	0	1.83e-07	1.06e-08	0	0	0	616	1
byonic	AANL6	enrich_frac	HCD-EThcD	FALSE	High	PMI-Byonic (A2)	Unambiguous	[K].SSPVVsTVLSGSSGSSSTR.[T]	S6(HexNAc)	1	O95487	O95487	0	3	1	0	1	1	662.328	1984.97	1984.97	1.27	0.00084	HCD (High Energy Collision Dissociation)	MS2	76.3577	54	53.5949	19333	PANC1_AANL6_enriched_F6_8ul_HCD_EThcD_DDA.raw	F2.6	8.17	579.7	503.4	0	6.82e-09	4e-10	0	0	1.83e-07	1.06e-08	0	0	0	310	1
byonic	AANL6	enrich_frac	HCD-EThcD	FALSE	High	PMI-Byonic (A2)	Unambiguous	[K].TKPLASVTNANTSSTQAAPVAVtTPTVSSGQATPTSPIK.[K]	T23(HexNAc)	1	O14974	O14974	0	3	1	0	1	1	1329.7	3987.09	3985.06	508.57	0.67556	HCD (High Energy Collision Dissociation)	MS2	69.4082	54	74.452	34218	PANC1_AANL6_enriched_F9_8ul_HCD_EThcD_DDA.raw	F2.9	8.16	448.3	448.3	2.4	6.87e-09	4.03e-10	0	0	1.84e-07	1.07e-08	0	0	0	374	1
byonic	AANL6	enrich_frac	HCD-EThcD	FALSE	High	PMI-Byonic (A2)	Unambiguous	[K].TEcSTDLQPPEGVPtSQAESHsGPLNSmIPVSLGQVSFPK.[F]	C3(Carbamidomethyl); T15(HexNAc); S22(HexNAc); M28(Oxidation)	1	Q8IVF2	Q8IVF2	0	4	1	0	1	1	1158.8	4632.2	4631.17	222.48	0.25758	HCD (High Energy Collision Dissociation)	MS2	0	54	110.907	55878	PANC1_AANL6_enriched_F2_8ul_HCD_EThcD_DDA.raw	F2.2	8.15	458.5	458.5	0	7.09e-09	4.11e-10	0	0	1.9e-07	1.09e-08	0	0	-1	4825	1
byonic	AANL6	enrich_frac	HCD-EThcD	FALSE	High	PMI-Byonic (A2)	Unambiguous	[R].tTLTITQPR.[P]	T1(HexNAc)	1	P49848	P49848	0	2	1	0	1	1	617.341	1233.67	1233.67	5.04	0.00311	HCD (High Energy Collision Dissociation)	MS2	15.7466	54	39.7942	15534	PANC1_AANL6_enriched_F1_8ul_HCD_EThcD_DDA.raw	F2.1	8.14	612.7	325.3	0	7.16e-09	4.17e-10	0	0	1.92e-07	1.11e-08	0	0	0	480	1
byonic	AANL6	enrich_frac	HCD-EThcD	FALSE	High	PMI-Byonic (A2)	Ambiguous	[K].TVAVAsGAASTPISISTGAPTVR.[Q]	S6(HexNAc)	1	Q6P4R8	Q6P4R8	0	3		0	2	2	773.086	2317.24	2317.22	8.15	0.0063	HCD (High Energy Collision Dissociation)	MS2	80.9768	54	77.0417	31227	PANC1_AANL6_enriched_F7_8ul_HCD_EThcD_DDA.raw	F2.7	8.14	540.5	474.1	0	7.3e-09	4.25e-10	0	0	1.95e-07	1.13e-08	0	0	0	1141	1
byonic	AANL6	enrich_frac	HCD-EThcD	FALSE	High	PMI-Byonic (A2)	Unambiguous	[K].TIPMSAIItQAGATGVTSSPGIK.[S]	T9(HexNAc)	1	P51610	P51610	0	2	1	0	1	1	1202.63	2404.26	2404.26	-3.25	-0.00391	EThcD (ETD With Supplemental HCD)	MS2	0	54	90.1133	41436	PANC1_AANL6_enriched_F10_8ul_HCD_EThcD_DDA.raw	F2.10	8.11	576.5	570.1	60.5	7.83e-09	4.6e-10	0	0	2.1e-07	1.23e-08	0	0	0	771	1
byonic	AANL6	enrich_frac	HCD-EThcD	FALSE	High	PMI-Byonic (A2)	Unambiguous	[K].TEcSTDLQPPEGVPTSQAESHsGPLNSMIPVSLGQVSFPK.[F]	C3(Carbamidomethyl); S22(HexNAc)	1	Q8IVF2	Q8IVF2	0	4	1	0	1	1	1103.78	4412.11	4412.09	4.79	0.00528	HCD (High Energy Collision Dissociation)	MS2	0	54	123.333	62872	PANC1_AANL6_enriched_F2_8ul_HCD_EThcD_DDA.raw	F2.2	8.1	503.3	503.3	0	7.96e-09	4.69e-10	0	0	2.13e-07	1.25e-08	0	0	0	4825	1
byonic	AANL6	enrich_frac	HCD-EThcD	FALSE	High	PMI-Byonic (A2)	Unambiguous	[K].SAVSTSVPtKPtENISK.[A]	T9(HexNAc); T12(HexNAc)	1	Q5VT52	Q5VT52	0	3	1	0	1	1	718.037	2152.1	2152.09	4.5	0.00323	HCD (High Energy Collision Dissociation)	MS2	0	54	34.9214	8547	PANC1_AANL6_enriched_F8_8ul_HCD_EThcD_DDA.raw	F2.8	8.1	531.8	452.2	0	7.98e-09	4.75e-10	0	0	2.14e-07	1.27e-08	0	0	0	396	1
byonic	AANL6	enrich_frac	HCD-EThcD	FALSE	High	PMI-Byonic (A2)	Unambiguous	[K].TAPPVTNNSEIQAsEVLVAADKEK.[V]	S14(HexNAc)	1	Q96T58	Q96T58	1	3	1	0	1	1	905.462	2714.37	2714.37	-0.89	-0.00081	HCD (High Energy Collision Dissociation)	MS2	25.9258	54	73.9221	31359	PANC1_AANL6_enriched_F4_8ul_HCD_EThcD_DDA.raw	F2.4	8.09	568.9	488.8	2.4	8.06e-09	4.84e-10	0	0	2.16e-07	1.3e-08	0	0	0	2586	1
byonic	AANL6	enrich_frac	HCD-EThcD	FALSE	High	PMI-Byonic (A2)	Unambiguous	[K].TPmTNSsIQFLDNAFR.[K]	M3(Oxidation); S7(HexNAc)	1	P15586	P15586	0	2	1	0	1	1	1031.49	2061.97	2060.96	490.86	0.50582	HCD (High Energy Collision Dissociation)	MS2	0	54	102.659	45423	PANC1_AANL6_enriched_F5_8ul_HCD_EThcD_DDA.raw	F2.5	8.09	523.5	419.4	0	8.07e-09	4.87e-10	0	0	2.16e-07	1.31e-08	0	0	0	275	1
byonic	AANL6	enrich_frac	HCD-EThcD	FALSE	High	PMI-Byonic (A2)	Unambiguous	[K].TIPMSAIItQAGATGVTSSPGIK.[S]	T9(HexNAc)	1	P51610	P51610	0	2	1	0	1	1	1202.64	2404.26	2404.26	0.2	0.00024	EThcD (ETD With Supplemental HCD)	MS2	0	54	90.5069	41357	PANC1_AANL6_enriched_F11_8ul_HCD_EThcD_DDA.raw	F2.11	8.09	481	439.8	89.2	8.12e-09	4.95e-10	0	0	2.18e-07	1.33e-08	0	0	0	771	1
byonic	AANL6	enrich_frac	HCD-EThcD	FALSE	High	PMI-Byonic (A2)	Unambiguous	[K].TIPMSAIItQAGAtGVTSSPGIK.[S]	T9(HexNAc); T14(HexNAc)	1	P51610	P51610	0	2	1	0	1	1	1304.18	2607.34	2607.34	0.36	0.00047	EThcD (ETD With Supplemental HCD)	MS2	0	54	90.5111	41358	PANC1_AANL6_enriched_F11_8ul_HCD_EThcD_DDA.raw	F2.11	8.09	485	445.6	13.2	8.12e-09	4.95e-10	0	0	2.18e-07	1.33e-08	0	0	0	771	1
byonic	AANL6	enrich_frac	HCD-EThcD	FALSE	High	PMI-Byonic (A2)	Unambiguous	[R].TPSGEVQTVLVQDsPPATAAATSNTTcSSPASR.[A]	S14(HexNAc); C27(Carbamidomethyl)	1	Q02086	Q02086	0	3	1	0	1	1	1164.56	3491.67	3491.64	7.18	0.00835	HCD (High Energy Collision Dissociation)	MS2	0	54	68.6825	26601	PANC1_AANL6_enriched_F7_8ul_HCD_EThcD_DDA.raw	F2.7	8.08	556.8	539.6	14.4	8.25e-09	4.98e-10	0	0	2.21e-07	1.34e-08	0	0	0	358	1
byonic	AANL6	enrich_frac	HCD-EThcD	FALSE	High	PMI-Byonic (A2)	Unambiguous	[K].TIQNSSVSPTSSSsSSSSTGETQTQSSSR.[L]	S14(HexNAc)	1	Q7Z417	Q7Z417	0	3	1	0	1	1	1032.47	3095.39	3095.37	4.24	0.00438	HCD (High Energy Collision Dissociation)	MS2	0.533796	54	22.6659	4325	PANC1_AANL6_enriched_F3_8ul_HCD_EThcD_DDA.raw	F2.3	8.07	520.7	520.7	0	8.48e-09	5.17e-10	0	0	2.27e-07	1.38e-08	0	0	0	369	1
byonic	AANL6	enrich_frac	HCD-EThcD	FALSE	High	PMI-Byonic (A2)	Unambiguous	[K].TPPStTVGSHSPPETPVLTR.[S]	T5(HexNAc)	1	Q9ULU4	Q9ULU4	0	3	1	0	1	1	755.387	2264.15	2264.14	2.67	0.00201	EThcD (ETD With Supplemental HCD)	MS2	0	54	47.2244	18030	PANC1_AANL6_enriched_F9_8ul_HCD_EThcD_DDA.raw	F2.9	8.07	514.2	410	30.8	8.53e-09	5.33e-10	0	0	2.28e-07	1.43e-08	0	0	0	746	1
byonic	AANL6	enrich_frac	HCD-EThcD	FALSE	High	PMI-Byonic (A2)	Unambiguous	[K].TIPMSAIITQAGATGVtsSPGIK.[S]	T17(HexNAc); S18(HexNAc)	1	P51610	P51610	0	3	1	0	1	1	869.783	2607.33	2607.34	-3.74	-0.00325	HCD (High Energy Collision Dissociation)	MS2	0	12.612	89.5992	41171	PANC1_AANL6_enriched_F10_8ul_HCD_EThcD_DDA.raw	F2.10	8.01	542.8	538	2.4	9.68e-09	6.09e-10	0	0	2.59e-07	1.63e-08	0	0	0	771	1
byonic	AANL6	enrich_frac	HCD-EThcD	FALSE	High	PMI-Byonic (A2)	Unambiguous	[K].TTSGSIItVVPK.[S]	T8(HexNAc)	1	Q7Z589	Q7Z589	0	3	1	0	1	1	703.672	2109	1405.78	500237	234.408	HCD (High Energy Collision Dissociation)	MS2	94.9962	54	63.3593	25407	PANC1_AANL6_enriched_F4_8ul_HCD_EThcD_DDA.raw	F2.4	7.99	619.5	280.7	0	1.02e-08	6.51e-10	0	0	2.73e-07	1.74e-08	0	0	0	534	1
byonic	AANL6	enrich_frac	HCD-EThcD	FALSE	High	PMI-Byonic (A2)	Unambiguous	[K].TPVTQTPTQASNsQFIPIHHPGAFPPLPSR.[P]	S13(HexNAc)	1	Q92540	Q92540	0	4	1	0	1	1	857.697	3427.77	3426.74	298.08	0.25536	HCD (High Energy Collision Dissociation)	MS2	55.0624	54	91.4956	44774	PANC1_AANL6_enriched_F2_8ul_HCD_EThcD_DDA.raw	F2.2	7.98	478.6	478.6	4.8	1.05e-08	6.68e-10	0	0	2.81e-07	1.79e-08	0	0	0	632	1
byonic	AANL6	enrich_frac	HCD-EThcD	FALSE	High	PMI-Byonic (A2)	Unambiguous	[K].TEcSTDLQPPEGVPTsQAESHSGPLNSmIPVsLGQVSFPK.[F]	C3(Carbamidomethyl); S16(HexNAc); M28(Oxidation); S32(HexNAc)	1	Q8IVF2	Q8IVF2	0	4	1	0	1	1	1158.55	4631.19	4631.17	4.34	0.00502	EThcD (ETD With Supplemental HCD)	MS2	0.504705	54	121.964	62110	PANC1_AANL6_enriched_F2_8ul_HCD_EThcD_DDA.raw	F2.2	7.97	496.5	496.5	14.4	1.06e-08	6.79e-10	0	0	2.84e-07	1.83e-08	0	0	0	4825	1
byonic	AANL6	enrich_frac	HCD-EThcD	FALSE	High	PMI-Byonic (A2)	Unambiguous	[K].AIPVtRPVPVTKPVTVSR.[P]	T5(HexNAc)	1	Q96KM6	Q96KM6	0	4	1	0	1	1	530.815	2120.24	2120.24	-2.86	-0.00152	HCD (High Energy Collision Dissociation)	MS2	11.2763	54	51.4735	18760	PANC1_AANL6_enriched_F4_8ul_HCD_EThcD_DDA.raw	F2.4	7.97	529.6	529.6	8.2	1.07e-08	6.91e-10	0	0	2.85e-07	1.86e-08	0	0	0	227	1
byonic	AANL6	enrich_frac	HCD-EThcD	FALSE	High	PMI-Byonic (A2)	Ambiguous	[K].TAAAQVGTSVSSATNtsTRPIITVHK.[S]	T16(HexNAc); S17(HexNAc)	1	P51610	P51610	0	2	0.8945	0	1	1	752.143	1503.28	3004.54	-499665	-750.633	HCD (High Energy Collision Dissociation)	MS2	18.4415	54	48.4425	17234	PANC1_AANL6_enriched_F12_8ul_HCD_EThcD_DDA.raw	F2.12	7.96	469.2	469.2	1.2	1.09e-08	7.06e-10	0	0	2.92e-07	1.9e-08	0	0	0	612	1
byonic	AANL6	enrich_frac	HCD-EThcD	FALSE	High	PMI-Byonic (A2)	Unambiguous	[K].TIPMSAIItQAGATGVTSSPGIK.[S]	T9(HexNAc)	1	P51610	P51610	0	2	1	0	1	1	1202.63	2404.25	2404.26	-4.88	-0.00586	EThcD (ETD With Supplemental HCD)	MS2	0	54	89.6385	41184	PANC1_AANL6_enriched_F10_8ul_HCD_EThcD_DDA.raw	F2.10	7.96	498.2	477.9	16.3	1.1e-08	7.24e-10	0	0	2.95e-07	1.95e-08	0	0	0	771	1
byonic	AANL6	enrich_frac	HCD-EThcD	FALSE	High	PMI-Byonic (A2)	Unambiguous	[K].TPPSTtVGSHsPPETPVLTR.[S]	T6(HexNAc); S11(Phospho)	1	Q9ULU4	Q9ULU4	0	3	1	0	1	1	782.039	2344.1	2344.11	-1.24	-0.00097	HCD (High Energy Collision Dissociation)	MS2	0	54	49.127	17463	PANC1_AANL6_enriched_F4_8ul_HCD_EThcD_DDA.raw	F2.4	7.95	503.3	503.3	0	1.11e-08	7.3e-10	0	0	2.98e-07	1.97e-08	0	0	0	746	1
byonic	AANL6	enrich_frac	HCD-EThcD	FALSE	High	PMI-Byonic (A2)	Unambiguous	[R].TQcAADFPWELDPDWsPSPAQASGAAALR.[D]	C3(Carbamidomethyl); S16(HexNAc)	1	Q32P28	Q32P28	0	3	1	0	1	1	1106.84	3318.5	3318.5	-0.95	-0.00105	EThcD (ETD With Supplemental HCD)	MS2	30.5021	54	123.589	60289	PANC1_AANL6_enriched_F10_8ul_HCD_EThcD_DDA.raw	F2.10	7.95	536.7	536.7	4.3	1.12e-08	7.5e-10	0	0	3.01e-07	2.03e-08	0	0	0	77	1
byonic	AANL6	enrich_frac	HCD-EThcD	FALSE	High	PMI-Byonic (A2)	Unambiguous	[R].TTScSTNHTPssDASEWSR.[G]	C4(Carbamidomethyl); S11(HexNAc); S12(HexNAc)	1	P0C7T5	P0C7T5	0	3	1	0	1	1	839.685	2517.04	2517.03	3.65	0.00306	HCD (High Energy Collision Dissociation)	MS2	0	54	26.2303	6566	PANC1_AANL6_enriched_F2_8ul_HCD_EThcD_DDA.raw	F2.2	7.94	504.4	504.4	2.4	1.14e-08	7.68e-10	0	0	3.04e-07	2.08e-08	0	0	0	29	1
byonic	AANL6	enrich_frac	HCD-EThcD	FALSE	High	PMI-Byonic (A2)	Unambiguous	[K].TMAVTPGTTtLPATVK.[V]	T10(HexNAc)	1	P51610	P51610	0	2	1	0	1	1	896.476	1791.94	1791.94	1.84	0.00165	EThcD (ETD With Supplemental HCD)	MS2	8.09934	54	60.5708	26777	PANC1_AANL6_enriched_F3_8ul_HCD_EThcD_DDA.raw	F2.3	7.94	509.9	443.5	2	1.14e-08	7.73e-10	0	0	3.05e-07	2.09e-08	0	0	0	579	1
byonic	AANL6	enrich_frac	HCD-EThcD	FALSE	High	PMI-Byonic (A2)	Unambiguous	[K].AIPVtRPVPVTKPVTVSR.[P]	T5(HexNAc)	1	Q96KM6	Q96KM6	0	2	1	0	1	1	531.068	1061.13	2120.24	-499525	-529.557	HCD (High Energy Collision Dissociation)	MS2	45.2651	54	51.8863	18332	PANC1_AANL6_enriched_F6_8ul_HCD_EThcD_DDA.raw	F2.6	7.94	493.4	459.4	8.2	1.15e-08	7.84e-10	0	0	3.07e-07	2.12e-08	0	0	0	227	1
byonic	AANL6	enrich_frac	HCD-EThcD	FALSE	High	PMI-Byonic (A2)	Unambiguous	[K].AIPVtRPVPVTKPVTVSR.[P]	T5(HexNAc)	1	Q96KM6	Q96KM6	0	3	1	0	1	1	530.299	1588.88	2120.24	-250613	-177.121	HCD (High Energy Collision Dissociation)	MS2	79.6082	54	51.9155	19285	PANC1_AANL6_enriched_F12_8ul_HCD_EThcD_DDA.raw	F2.12	7.94	498.4	498.4	8.2	1.15e-08	7.86e-10	0	0	3.07e-07	2.13e-08	0	0	0	227	1
byonic	AANL6	enrich_frac	HCD-EThcD	FALSE	High	PMI-Byonic (A2)	Unambiguous	[K].TIPMSAIITQAGAtGVTSSPGIK.[S]	T14(HexNAc)	1	P51610	P51610	0	3	1	0	1	1	802.095	2404.27	2404.26	2.51	0.00201	HCD (High Energy Collision Dissociation)	MS2	0	54	103.314	51524	PANC1_AANL6_enriched_F2_8ul_HCD_EThcD_DDA.raw	F2.2	7.94	530.9	443.7	0	1.16e-08	7.93e-10	0	0	3.11e-07	2.15e-08	0	0	0	771	1
byonic	AANL6	enrich_frac	HCD-EThcD	FALSE	High	PMI-Byonic (A2)	Unambiguous	[K].TEcSTDLQPPEGVPTsQAESHSGPLNSmIPVSLGQVSFPK.[F]	C3(Carbamidomethyl); S16(HexNAc); M28(Oxidation)	1	Q8IVF2	Q8IVF2	0	3	1	0	1	1	1477.38	4430.12	4428.09	459.56	0.67832	HCD (High Energy Collision Dissociation)	MS2	60.1653	54	122.515	62411	PANC1_AANL6_enriched_F2_8ul_HCD_EThcD_DDA.raw	F2.2	7.89	434.3	434.3	0	1.29e-08	8.46e-10	0	0	3.45e-07	2.28e-08	0	0	0	4825	1
byonic	AANL6	enrich_frac	HCD-EThcD	FALSE	High	PMI-Byonic (A2)	Unambiguous	[K].TKPLASVtNANTSStQAAPVAVTTPTVSSGQATPTSPIK.[K]	T8(HexNAc); T15(HexNAc)	1	O14974	O14974	0	3	1	0	1	1	1396.72	4188.15	4188.14	2.29	0.00319	EThcD (ETD With Supplemental HCD)	MS2	61.3027	54	73.3033	31632	PANC1_AANL6_enriched_F8_8ul_HCD_EThcD_DDA.raw	F2.8	7.88	416.9	416.9	10.8	1.32e-08	8.56e-10	0	0	3.53e-07	2.31e-08	0	0	0	374	1
byonic	AANL6	enrich_frac	HCD-EThcD	FALSE	High	PMI-Byonic (A2)	Unambiguous	[K].PQVQLHVQSQTQPVsLANTQPR.[G]	S15(HexNAc)	1	Q15942	Q15942	0	3	1	0	1	1	887.135	2659.39	2659.38	4.21	0.00374	HCD (High Energy Collision Dissociation)	MS2	0	54	61.3062	24195	PANC1_AANL6_enriched_F8_8ul_HCD_EThcD_DDA.raw	F2.8	7.85	458.6	452.6	9.6	1.42e-08	9.48e-10	0	0	3.79e-07	2.57e-08	0	0	0	232	1
byonic	AANL6	enrich_frac	HCD-EThcD	FALSE	High	PMI-Byonic (A2)	Unambiguous	[R].TLLGDPAPSLSVAAStSSQPVSQSHAR.[T]	T16(HexNAc)	1	O95081	O95081	0	3	1	0	1	1	956.484	2867.44	2867.44	0.09	9e-05	EThcD (ETD With Supplemental HCD)	MS2	0	42.217	73.2192	34481	PANC1_AANL6_enriched_F3_8ul_HCD_EThcD_DDA.raw	F2.3	7.84	452.7	452.7	7.4	1.44e-08	9.74e-10	0	0	3.87e-07	2.65e-08	0	0	0	177	1
byonic	AANL6	enrich_frac	HCD-EThcD	FALSE	High	PMI-Byonic (A2)	Unambiguous	[K].TTGITTPVAsVAFPK.[S]	S10(HexNAc)	1	Q8IWI9	Q8IWI9	0	2	1	0	1	1	846.96	1692.91	1692.91	4.18	0.00354	EThcD (ETD With Supplemental HCD)	MS2	8.0212	54	84.9397	38791	PANC1_AANL6_enriched_F8_8ul_HCD_EThcD_DDA.raw	F2.8	7.82	519	400	52.1	1.5e-08	1.05e-09	0	0	4.02e-07	2.86e-08	0	0	0	1663	1
byonic	AANL6	enrich_frac	HCD-EThcD	FALSE	High	PMI-Byonic (A2)	Unambiguous	[R].TTScSTNHtPSSDASEWSR.[G]	C4(Carbamidomethyl); T9(HexNAc)	1	P0C7T5	P0C7T5	0	3	1	0	1	1	771.993	2313.96	2313.95	4.85	0.00374	HCD (High Energy Collision Dissociation)	MS2	26.8947	54	26.004	6442	PANC1_AANL6_enriched_F2_8ul_HCD_EThcD_DDA.raw	F2.2	7.82	499.1	429.9	0	1.51e-08	1.06e-09	0	0	4.05e-07	2.89e-08	0	0	0	29	1
byonic	AANL6	enrich_frac	HCD-EThcD	FALSE	High	PMI-Byonic (A2)	Unambiguous	[R].ASSQPTVSGNTSLTTNHQYVsSGYPSLQNSFIK.[S]	S21(HexNAc)	1	O95486	O95486	0	3	1	0	1	1	1235.6	3704.79	3703.77	274.44	0.33882	HCD (High Energy Collision Dissociation)	MS2	8.91428	54	90.7839	42161	PANC1_AANL6_enriched_F8_8ul_HCD_EThcD_DDA.raw	F2.8	7.81	445.1	404.8	0	1.53e-08	1.09e-09	0	0	4.11e-07	2.97e-08	0	0	0	155	1
byonic	AANL6	enrich_frac	HCD-EThcD	FALSE	High	PMI-Byonic (A2)	Unambiguous	[R].TQTQRPNLIGLtSGDMDVNPR.[A]	T12(HexNAc)	1	Q9P2N5	Q9P2N5	0	3	1	0	1	1	839.426	2516.26	2516.24	8.68	0.00728	HCD (High Energy Collision Dissociation)	MS2	57.6408	54	78.5919	38934	PANC1_AANL6_enriched_F1_8ul_HCD_EThcD_DDA.raw	F2.1	7.8	518.1	518.1	0	1.58e-08	1.11e-09	0	0	4.23e-07	3.02e-08	0	0	0	511	1
byonic	AANL6	enrich_frac	HCD-EThcD	FALSE	High	PMI-Byonic (A2)	Unambiguous	[K].TSAVSSQANsQPPVQVSVK.[T]	S10(HexNAc)	1	Q9NYV4	Q9NYV4	0	3	1	0	1	1	706.361	2117.07	2117.07	-1.94	-0.00137	HCD (High Energy Collision Dissociation)	MS2	60.4179	54	44.1655	14912	PANC1_AANL6_enriched_F11_8ul_HCD_EThcD_DDA.raw	F2.11	7.79	526.2	459.7	0	1.61e-08	1.13e-09	0	0	4.3e-07	3.06e-08	0	0	0	592	1
byonic	AANL6	enrich_frac	HCD-EThcD	FALSE	High	PMI-Byonic (A2)	Unambiguous	[K].TVIESSPESPVTItEPYR.[T]	T14(HexNAc)	1	Q8TEQ6	Q8TEQ6	0	3	1	0	1	1	736.703	2208.09	2208.09	1.04	0.00076	HCD (High Energy Collision Dissociation)	MS2	0	54	75.6261	30612	PANC1_AANL6_enriched_F5_8ul_HCD_EThcD_DDA.raw	F2.5	7.79	529	529	0	1.61e-08	1.12e-09	0	0	4.3e-07	3.06e-08	0	0	0	616	1
byonic	AANL6	enrich_frac	HCD-EThcD	FALSE	High	PMI-Byonic (A2)	Unambiguous	[K].LVTSADGKPTTIITTtQAsGAGtKPTILGISSVsPsTTKPGTTTIIK.[T]	T16(HexNAc); S19(HexNAc); T23(HexNAc); S34(Phospho); S36(HexNAc)	1	P51610	P51610	0	5	1	0	1	1	1099.38	5492.85	5491.82	187.82	0.2063	HCD (High Energy Collision Dissociation)	MS2	19.7213	54	94.6324	46465	PANC1_AANL6_enriched_F9_8ul_HCD_EThcD_DDA.raw	F2.9	7.78	451.3	451.3	0	1.65e-08	1.14e-09	0	0	4.42e-07	3.11e-08	0	0	1	724	1
byonic	AANL6	enrich_frac	HCD-EThcD	FALSE	High	PMI-Byonic (A2)	Unambiguous	[R].TPSGEVQTVLVQDSPPAtAAATSNTTcSSPASR.[A]	T18(HexNAc); C27(Carbamidomethyl)	1	Q02086	Q02086	0	3	1	0	1	1	1165.23	3493.67	3491.64	580.99	0.6762	HCD (High Energy Collision Dissociation)	MS2	0	54	68.6369	26574	PANC1_AANL6_enriched_F7_8ul_HCD_EThcD_DDA.raw	F2.7	7.77	513.5	513.5	2.4	1.71e-08	1.18e-09	0	0	4.59e-07	3.22e-08	0	0	0	358	1
byonic	AANL6	enrich_frac	HCD-EThcD	FALSE	High	PMI-Byonic (A2)	Unambiguous	[R].TPSVSTSESSAGAGTGTGTSTPStPtTTSQSR.[L]	T24(HexNAc); T26(HexNAc)	1	Q5T0B9	Q5T0B9	0	3	1	0	1	1	1131.52	3392.54	3392.53	1.99	0.00225	HCD (High Energy Collision Dissociation)	MS2	0	54	32.9249	6754	PANC1_AANL6_enriched_F5_8ul_HCD_EThcD_DDA.raw	F2.5	7.76	495.3	495.3	0	1.74e-08	1.19e-09	0	0	4.66e-07	3.25e-08	0	0	0	124	1
byonic	AANL6	enrich_frac	HCD-EThcD	FALSE	High	PMI-Byonic (A2)	Unambiguous	[R].TLSPEMITVtsAVGPVSMAAPTAITEAGTQPQK.[G]	T10(HexNAc); S11(HexNAc)	1	Q9H4A3	Q9H4A3	0	3	1	0	1	1	1230.95	3690.83	3690.83	-0.14	-0.00018	EThcD (ETD With Supplemental HCD)	MS2	0	54	113.273	53240	PANC1_AANL6_enriched_F4_8ul_HCD_EThcD_DDA.raw	F2.4	7.76	493.2	488.5	25.6	1.74e-08	1.19e-09	0	0	4.66e-07	3.25e-08	0	0	0	1803	1
byonic	AANL6	enrich_frac	HCD-EThcD	FALSE	High	PMI-Byonic (A2)	Ambiguous	[K].TAAAQVGTSVssATNTSTR.[P]	S11(HexNAc); S12(HexNAc)	1	P51610	P51610	0	3	0.9858	0	1	1	738.364	2213.08	2216.05	-1341.97	-0.99129	HCD (High Energy Collision Dissociation)	MS2	68.5476	54	30.2531	6648	PANC1_AANL6_enriched_F10_8ul_HCD_EThcD_DDA.raw	F2.10	7.75	551.5	470.3	1.2	1.76e-08	1.22e-09	0	0	4.72e-07	3.32e-08	0	0	0	612	1
byonic	AANL6	enrich_frac	HCD-EThcD	FALSE	High	PMI-Byonic (A2)	Unambiguous	[K].TKPLASVtNANTSSTQAAPVAVTTPTVSSGQATPtSPIK.[K]	T8(HexNAc); T35(Phospho)	1	O14974	O14974	0	3	1	0	1	1	1356.02	4066.04	4065.03	248.45	0.33665	EThcD (ETD With Supplemental HCD)	MS2	0	54	73.0051	31866	PANC1_AANL6_enriched_F12_8ul_HCD_EThcD_DDA.raw	F2.12	7.75	392.9	392.9	1.8	1.78e-08	1.23e-09	0	0	4.76e-07	3.34e-08	0	0	1	374	1
byonic	AANL6	enrich_frac	HCD-EThcD	FALSE	High	PMI-Byonic (A2)	Unambiguous	[R].SLSQGTQLPSHVTPTtGVPTMSLHTPPsPSR.[G]	T16(HexNAc); S28(Phospho)	1	Q9NZN8	Q9NZN8	0	2	1	0	1	1	871.928	1742.85	3481.67	-499421	-869.409	HCD (High Energy Collision Dissociation)	MS2	67.1305	54	81.0715	38618	PANC1_AANL6_enriched_F2_8ul_HCD_EThcD_DDA.raw	F2.2	7.75	491.5	491.5	2.4	1.78e-08	1.24e-09	0	0	4.77e-07	3.37e-08	0	0	0	99	1
byonic	AANL6	enrich_frac	HCD-EThcD	FALSE	High	PMI-Byonic (A2)	Unambiguous	[K].TITVPVsGSPK.[M]	S7(HexNAc)	1	Q7Z589	Q7Z589	0	2	1	0	1	1	644.859	1288.71	1288.7	8.36	0.00539	HCD (High Energy Collision Dissociation)	MS2	0	54	43.6312	17872	PANC1_AANL6_enriched_F1_8ul_HCD_EThcD_DDA.raw	F2.1	7.74	625.5	294.1	0	1.83e-08	1.26e-09	0	0	4.9e-07	3.41e-08	0	0	0	230	1
byonic	AANL6	enrich_frac	HCD-EThcD	FALSE	High	PMI-Byonic (A2)	Unambiguous	[K].TEcSTDLQPPEGVPTSQAEsHsGPLNSmIPVSLGQVSFPK.[F]	C3(Carbamidomethyl); S20(HexNAc); S22(HexNAc); M28(Oxidation)	1	Q8IVF2	Q8IVF2	0	4	1	0	1	1	1158.54	4631.16	4631.17	-1.99	-0.0023	HCD (High Energy Collision Dissociation)	MS2	15.5659	54	110.965	53712	PANC1_AANL6_enriched_F12_8ul_HCD_EThcD_DDA.raw	F2.12	7.74	382.1	382.1	0	1.83e-08	1.26e-09	0	0	4.91e-07	3.42e-08	0	0	-1	4825	1
byonic	AANL6	enrich_frac	HCD-EThcD	FALSE	High	PMI-Byonic (A2)	Ambiguous	[K].TAGAPTGTVPQQLQVHGVQQSVPVtQER.[S]	T25(HexNAc)	1	P22670	P22670	0	3	0.5168	0	1	1	1040.5	3119.49	3116.6	928.06	0.96413	HCD (High Energy Collision Dissociation)	MS2	57.0023	54	68.1164	32671	PANC1_AANL6_enriched_F1_8ul_HCD_EThcD_DDA.raw	F2.1	7.72	459.5	452.9	17.1	1.92e-08	1.34e-09	0	0	5.13e-07	3.67e-08	0	0	0	220	1
byonic	AANL6	enrich_frac	HCD-EThcD	FALSE	High	PMI-Byonic (A2)	Unambiguous	[R].SHImGAETHIVsQTcNQDAR.[I]	M4(Oxidation); S12(HexNAc); C15(Carbamidomethyl)	1	Q8NG31	Q8NG31	0	4	1	0	1	1	619.284	2474.12	2474.1	5.01	0.0031	HCD (High Energy Collision Dissociation)	MS2	19.9773	54	25.103	5340	PANC1_AANL6_enriched_F9_8ul_HCD_EThcD_DDA.raw	F2.9	7.71	478.2	476.3	0	1.97e-08	1.4e-09	0	0	5.26e-07	3.81e-08	0	0	0	414	1
byonic	AANL6	enrich_frac	HCD-EThcD	FALSE	High	PMI-Byonic (A2)	Unambiguous	[K].SAVStsVPtKPTENISK.[A]	T5(HexNAc); S6(HexNAc); T9(HexNAc)	1	Q5VT52	Q5VT52	0	3	1	0	1	1	785.73	2355.17	2355.17	3.64	0.00286	HCD (High Energy Collision Dissociation)	MS2	0	54	32.718	7344	PANC1_AANL6_enriched_F8_8ul_HCD_EThcD_DDA.raw	F2.8	7.7	487.5	457.6	2.4	2e-08	1.44e-09	0	0	5.35e-07	3.92e-08	0	0	0	396	1
byonic	AANL6	enrich_frac	HCD-EThcD	FALSE	High	PMI-Byonic (A2)	Unambiguous	[K].KGTTTNATstTTTTASTAVADAQK.[R]	S9(HexNAc); T10(HexNAc)	1	Q9UHR5	Q9UHR5	1	3	1	0	1	1	912.11	2734.32	2734.31	1.99	0.00181	HCD (High Energy Collision Dissociation)	MS2	0	54	32.5387	7111	PANC1_AANL6_enriched_F6_8ul_HCD_EThcD_DDA.raw	F2.6	7.69	428.4	428.4	1.2	2.02e-08	1.45e-09	0	0	5.41e-07	3.96e-08	0	0	0	229	1
byonic	AANL6	enrich_frac	HCD-EThcD	FALSE	High	PMI-Byonic (A2)	Unambiguous	[K].TAAAQVGTSVssATNTSTR.[P]	S11(HexNAc); S12(HexNAc)	1	P51610	P51610	0	3	1	0	1	1	739.288	2215.85	2216.05	-91.66	-0.06771	HCD (High Energy Collision Dissociation)	MS2	85.3991	54	26.3438	5963	PANC1_AANL6_enriched_F9_8ul_HCD_EThcD_DDA.raw	F2.9	7.68	525	452.5	1.2	2.11e-08	1.5e-09	0	0	5.66e-07	4.1e-08	0	0	0	612	1
byonic	AANL6	enrich_frac	HCD-EThcD	FALSE	High	PMI-Byonic (A2)	Unambiguous	[K].TEcSTDLQPPEGVPtSQAESHSGPLNSmIPVSLGQVSFPK.[F]	C3(Carbamidomethyl); T15(HexNAc); M28(Oxidation)	1	Q8IVF2	Q8IVF2	0	3	1	0	1	1	1476.71	4428.11	4428.09	6.18	0.00913	HCD (High Energy Collision Dissociation)	MS2	0	54	113.236	57243	PANC1_AANL6_enriched_F2_8ul_HCD_EThcD_DDA.raw	F2.2	7.65	411.6	411.6	0	2.25e-08	1.61e-09	0	0	6.03e-07	4.41e-08	0	0	0	4825	1
byonic	AANL6	enrich_frac	HCD-EThcD	FALSE	High	PMI-Byonic (A2)	Unambiguous	[K].TKPLASVtNANTSStQAAPVAVTTPTVSSGQATPTSPIK.[K]	T8(HexNAc); T15(HexNAc)	1	O14974	O14974	0	4	1	0	1	1	1047.8	4188.16	4188.14	4.95	0.00518	EThcD (ETD With Supplemental HCD)	MS2	0	54	73.4289	31713	PANC1_AANL6_enriched_F8_8ul_HCD_EThcD_DDA.raw	F2.8	7.59	436.3	436.3	0	2.55e-08	1.81e-09	0	0	6.83e-07	4.96e-08	0	0	1	374	1
byonic	AANL6	enrich_frac	HCD-EThcD	FALSE	High	PMI-Byonic (A2)	Unambiguous	[K].TKPLASVtNANTSStQAAPVAVTTPTVSSGQATPTSPIK.[K]	T8(HexNAc); T15(HexNAc)	1	O14974	O14974	0	4	1	0	1	1	1047.79	4188.15	4188.14	3.43	0.0036	EThcD (ETD With Supplemental HCD)	MS2	41.5708	54	73.2787	31615	PANC1_AANL6_enriched_F8_8ul_HCD_EThcD_DDA.raw	F2.8	7.59	422.4	422.4	8.4	2.55e-08	1.81e-09	0	0	6.83e-07	4.96e-08	0	0	0	374	1
byonic	AANL6	enrich_frac	HCD-EThcD	FALSE	High	PMI-Byonic (A2)	Unambiguous	[K].TAAAQVGTSVsSATNTSTR.[P]	S11(HexNAc)	1	P51610	P51610	0	2	1	0	1	1	1006.99	2012.97	2012.97	-1.1	-0.0011	EThcD (ETD With Supplemental HCD)	MS2	0	54	29.9074	6542	PANC1_AANL6_enriched_F10_8ul_HCD_EThcD_DDA.raw	F2.10	7.59	461	410.7	2.2	2.56e-08	1.83e-09	0	0	6.86e-07	5.01e-08	0	0	0	612	1
byonic	AANL6	enrich_frac	HCD-EThcD	FALSE	High	PMI-Byonic (A2)	Ambiguous	[K].AIPVtRPVPVTKPVTVSR.[P]	T5(HexNAc)	1	Q96KM6	Q96KM6	0	4	0.9196	0	1	1	530.816	2120.24	2120.24	-1.37	-0.00072	HCD (High Energy Collision Dissociation)	MS2	73.8071	54	50.0793	18569	PANC1_AANL6_enriched_F11_8ul_HCD_EThcD_DDA.raw	F2.11	7.59	473.2	425.6	8.2	2.56e-08	1.83e-09	0	0	6.86e-07	5.01e-08	0	0	0	227	1
byonic	AANL6	enrich_frac	HCD-EThcD	FALSE	High	PMI-Byonic (A2)	Unambiguous	[K].tsGQQQVcVSQATVGTcK.[A]	T1(HexNAc); S2(HexNAc); C8(Carbamidomethyl); C17(Carbamidomethyl)	1	Q9ULM3	Q9ULM3	0	2	1	0	1	1	1173.04	2345.07	2345.06	6.08	0.00712	HCD (High Energy Collision Dissociation)	MS2	0	54	31.518	6727	PANC1_AANL6_enriched_F8_8ul_HCD_EThcD_DDA.raw	F2.8	7.58	441	392.9	13.6	2.61e-08	1.89e-09	0	0	6.98e-07	5.18e-08	0	0	0	989	1
byonic	AANL6	enrich_frac	HCD-EThcD	FALSE	High	PMI-Byonic (A2)	Unambiguous	[K].TPPVAVtSPITHTAQSALK.[V]	T7(HexNAc)	1	Q8NEY1	Q8NEY1	0	3	1	0	1	1	708.054	2122.15	2122.14	3.9	0.00276	EThcD (ETD With Supplemental HCD)	MS2	68.0313	54	66.6726	26950	PANC1_AANL6_enriched_F6_8ul_HCD_EThcD_DDA.raw	F2.6	7.58	470.2	437.8	21.7	2.62e-08	1.89e-09	0	0	7.01e-07	5.2e-08	0	0	0	534	1
byonic	AANL6	enrich_frac	HCD-EThcD	FALSE	High	PMI-Byonic (A2)	Unambiguous	[R].TPPTANHPVEPVTSVtQPSELLQQK.[G]	T16(HexNAc)	1	O95487	O95487	0	3	1	0	1	1	968.166	2902.48	2901.48	344.73	0.33341	HCD (High Energy Collision Dissociation)	MS2	33.7723	54	75.7732	32661	PANC1_AANL6_enriched_F11_8ul_HCD_EThcD_DDA.raw	F2.11	7.58	438.8	424	0	2.62e-08	1.9e-09	0	0	7.03e-07	5.21e-08	0	0	0	329	1
byonic	AANL6	enrich_frac	HCD-EThcD	FALSE	High	PMI-Byonic (A2)	Unambiguous	[R].HSNPTQGATPTWTPTtR.[S]	T16(HexNAc)	1	P27540	P27540	0	3	1	0	1	1	685.997	2055.98	2055.97	1.23	0.00085	EThcD (ETD With Supplemental HCD)	MS2	4.11165	54	41.0814	12760	PANC1_AANL6_enriched_F12_8ul_HCD_EThcD_DDA.raw	F2.12	7.58	466.2	392.6	16.3	2.63e-08	1.91e-09	0	0	7.04e-07	5.25e-08	0	0	0	628	1
byonic	AANL6	enrich_frac	HCD-EThcD	FALSE	High	PMI-Byonic (A2)	Unambiguous	[K].WDSAIPVTTIAQPtILTTTATLPAVVtVTtsASGSK.[T]	T14(HexNAc); T27(HexNAc); T30(HexNAc); S31(HexNAc)	1	Q9UHR5	Q9UHR5	0	3	1	0	1	1	1471.42	4412.24	4412.26	-4.53	-0.00666	HCD (High Energy Collision Dissociation)	MS2	25.6859	54	121.197	58923	PANC1_AANL6_enriched_F10_8ul_HCD_EThcD_DDA.raw	F2.10	7.56	432.9	432.9	0.1	2.75e-08	1.99e-09	0	0	7.35e-07	5.46e-08	0	0	-1	257	1
byonic	AANL6	enrich_frac	HCD-EThcD	FALSE	High	PMI-Byonic (A2)	Unambiguous	[K].TAAAQVGTSVSsAtNTSTRPIITVHK.[S]	S12(HexNAc); T14(HexNAc)	1	P51610	P51610	0	4	1	0	1	1	752.144	3005.55	3004.54	336.5	0.25276	EThcD (ETD With Supplemental HCD)	MS2	0	32.82	47.4771	19010	PANC1_AANL6_enriched_F2_8ul_HCD_EThcD_DDA.raw	F2.2	7.56	407.7	407.7	2.8	2.77e-08	2.01e-09	0	0	7.42e-07	5.51e-08	0	0	0	612	1
byonic	AANL6	enrich_frac	HCD-EThcD	FALSE	High	PMI-Byonic (A2)	Unambiguous	[K].TIPMSAIITQAGAtGVTSSPGIK.[S]	T14(HexNAc)	1	P51610	P51610	0	3	1	0	1	1	802.093	2404.26	2404.26	-0.08	-7e-05	HCD (High Energy Collision Dissociation)	MS2	43.7598	54	92.8459	43056	PANC1_AANL6_enriched_F12_8ul_HCD_EThcD_DDA.raw	F2.12	7.55	462.9	382.6	0	2.84e-08	2.06e-09	0	0	7.61e-07	5.65e-08	0	0	0	771	1
byonic	AANL6	enrich_frac	HCD-EThcD	FALSE	High	PMI-Byonic (A2)	Unambiguous	[K].TIPmSAIItQAGATGVTSSPGIK.[S]	M4(Oxidation); T9(HexNAc)	1	P51610	P51610	0	3	1	0	1	1	807.426	2420.26	2420.26	2.3	0.00185	EThcD (ETD With Supplemental HCD)	MS2	3.78018	44.14	73.0824	30640	PANC1_AANL6_enriched_F6_8ul_HCD_EThcD_DDA.raw	F2.6	7.54	474	474	52.8	2.87e-08	2.07e-09	0	0	7.7e-07	5.69e-08	0	0	0	771	1
byonic	AANL6	enrich_frac	HCD-EThcD	FALSE	High	PMI-Byonic (A2)	Unambiguous	[K].TVAPVVTQAAPPtPTPPVPPAK.[K]	T13(HexNAc)	1	Q70E73	Q70E73	0	3	1	0	1	1	780.433	2339.28	2339.29	-0.87	-0.00067	HCD (High Energy Collision Dissociation)	MS2	78.0984	54	70.4308	29296	PANC1_AANL6_enriched_F4_8ul_HCD_EThcD_DDA.raw	F2.4	7.54	490.9	473.4	0	2.9e-08	2.09e-09	0	0	7.76e-07	5.75e-08	0	0	0	793	1
byonic	AANL6	enrich_frac	HCD-EThcD	FALSE	High	PMI-Byonic (A2)	Unambiguous	[K].SPAVATsTAAPPPPSSPLPSK.[S]	S7(HexNAc)	1	Q14157	Q14157	0	3	1	0	1	1	721.718	2163.14	2163.12	9.96	0.00718	EThcD (ETD With Supplemental HCD)	MS2	12.2735	54	52.9995	23570	PANC1_AANL6_enriched_F1_8ul_HCD_EThcD_DDA.raw	F2.1	7.53	521.8	485.3	15.4	2.94e-08	2.12e-09	0	0	7.87e-07	5.82e-08	0	0	0	439	1
byonic	AANL6	enrich_frac	HCD-EThcD	FALSE	High	PMI-Byonic (A2)	Ambiguous	[R].TPPTANHPVEPVtsVTQPSELLQQK.[G]	T13(HexNAc); S14(HexNAc)	1	O95487	O95487	0	3	0.9509	0	1	1	1035.86	3105.56	3104.56	321.58	0.33279	HCD (High Energy Collision Dissociation)	MS2	54.0162	54	71.2359	30488	PANC1_AANL6_enriched_F10_8ul_HCD_EThcD_DDA.raw	F2.10	7.53	532.8	523.4	4.8	2.95e-08	2.13e-09	0	0	7.91e-07	5.85e-08	0	0	0	329	1
byonic	AANL6	enrich_frac	HCD-EThcD	FALSE	High	PMI-Byonic (A2)	Unambiguous	[R].HSNPTQGATPTWTPtTR.[S]	T15(HexNAc)	1	P27540	P27540	0	3	1	0	1	1	686.667	2057.99	2055.97	979.38	0.67119	HCD (High Energy Collision Dissociation)	MS2	62.727	54	40.6369	14255	PANC1_AANL6_enriched_F9_8ul_HCD_EThcD_DDA.raw	F2.9	7.53	517.7	447.6	0	2.98e-08	2.14e-09	0	0	7.97e-07	5.9e-08	0	0	0	628	1
byonic	AANL6	enrich_frac	HCD-EThcD	FALSE	High	PMI-Byonic (A2)	Unambiguous	[R].TLSPEMITVTSAVGPVsMAAPtAItEAGTQPQK.[G]	S17(HexNAc); T22(HexNAc); T25(HexNAc)	1	Q9H4A3	Q9H4A3	0	3	1	0	1	1	1298.64	3893.92	3893.91	1.17	0.00152	HCD (High Energy Collision Dissociation)	MS2	0	54	106.297	49382	PANC1_AANL6_enriched_F4_8ul_HCD_EThcD_DDA.raw	F2.4	7.51	440.1	440.1	7.2	3.07e-08	2.2e-09	0	0	8.21e-07	6.04e-08	0	0	0	1803	1
byonic	AANL6	enrich_frac	HCD-EThcD	FALSE	High	PMI-Byonic (A2)	Unambiguous	[K].TKPLASVtNANTSSTQAAPVAVTTPTVSSGQATPTSPIK.[K]	T8(HexNAc)	1	O14974	O14974	0	4	1	0	1	1	997.273	3986.07	3985.06	253.27	0.25232	EThcD (ETD With Supplemental HCD)	MS2	23.317	54	73.9248	33876	PANC1_AANL6_enriched_F9_8ul_HCD_EThcD_DDA.raw	F2.9	7.46	402.9	402.9	39.4	3.47e-08	2.48e-09	0	0	9.29e-07	6.81e-08	0	0	0	374	1
byonic	AANL6	enrich_frac	HCD-EThcD	FALSE	High	PMI-Byonic (A2)	Unambiguous	[R].TENQHVPTtSSSLTDPHAGVK.[A]	T9(HexNAc)	1	Q14004	Q14004	0	2	1	0	1	1	603.043	1205.08	2409.15	-499791	-602.037	EThcD (ETD With Supplemental HCD)	MS2	58.4832	52.384	32.5677	8211	PANC1_AANL6_enriched_F4_8ul_HCD_EThcD_DDA.raw	F2.4	7.46	468.1	468.1	3.1	3.47e-08	2.48e-09	0	0	9.29e-07	6.81e-08	0	0	0	1279	1
byonic	AANL6	enrich_frac	HCD-EThcD	FALSE	High	PMI-Byonic (A2)	Unambiguous	[K].TEcSTDLQPPEGVPtsQAESHSGPLNSmIPVSLGQVSFPK.[F]	C3(Carbamidomethyl); T15(HexNAc); S16(HexNAc); M28(Oxidation)	1	Q8IVF2	Q8IVF2	0	2	1	0	1	1	1159.05	2317.09	4631.17	-499674	-1157.04	HCD (High Energy Collision Dissociation)	MS2	71.6643	54	110.955	53709	PANC1_AANL6_enriched_F12_8ul_HCD_EThcD_DDA.raw	F2.12	7.45	409.3	409.3	0	3.51e-08	2.51e-09	0	0	9.39e-07	1.67e-05	1.67e-05	0	0	4825	1
byonic	AANL6	enrich_frac	HCD-EThcD	FALSE	High	PMI-Byonic (A2)	Unambiguous	[K].SGTVTVAQQAQVVttVVGGVTK.[T]	T14(HexNAc); T15(HexNAc)	1	P51610	P51610	0	3	1	0	1	1	846.12	2536.35	2536.34	4.32	0.00365	HCD (High Energy Collision Dissociation)	MS2	71.019	54	81.774	35862	PANC1_AANL6_enriched_F6_8ul_HCD_EThcD_DDA.raw	F2.6	7.43	450.9	450.9	7.2	3.73e-08	2.71e-09	0	0	9.98e-07	1.67e-05	1.66e-05	0	0	638	1
byonic	AANL6	enrich_frac	HCD-EThcD	FALSE	High	PMI-Byonic (A2)	Unambiguous	[K].STPSTSTTPTATQPTsLGQLAVQsPGQsNQTTNPK.[L]	S16(HexNAc); S24(HexNAc); S28(HexNAc)	1	Q7Z3K3	Q7Z3K3	0	3	1	0	1	1	1375.33	4123.99	4122.97	247.49	0.34014	HCD (High Energy Collision Dissociation)	MS2	62.5706	54	63.7864	28675	PANC1_AANL6_enriched_F3_8ul_HCD_EThcD_DDA.raw	F2.3	7.41	450	450	2.4	3.85e-08	2.79e-09	0	0	1.03e-06	1.67e-05	1.65e-05	5.28e-05	0	251	1
byonic	AANL6	enrich_frac	HCD-EThcD	FALSE	High	PMI-Byonic (A2)	Unambiguous	[K].TAAAQVGtSVSsATNTSTR.[P]	T8(HexNAc); S12(HexNAc)	1	P51610	P51610	0	3	1	0	1	1	739.354	2216.05	2216.05	-1.76	-0.0013	EThcD (ETD With Supplemental HCD)	MS2	0	39.211	29.8724	6534	PANC1_AANL6_enriched_F10_8ul_HCD_EThcD_DDA.raw	F2.10	7.41	496.4	444	0.5	3.89e-08	2.82e-09	0	0	1.04e-06	1.67e-05	1.65e-05	5.28e-05	0	612	1
byonic	AANL6	enrich_frac	HCD-EThcD	FALSE	High	PMI-Byonic (A2)	Unambiguous	[K].LLTSTTSTcLPPTNLPLGtVALPVtPVVTPGQVsTPVSTTTSGVKPGTAPSKPPLTK.[A]	C9(Carbamidomethyl); T19(HexNAc); T25(HexNAc); S34(HexNAc)	1	Q9H4A3	Q9H4A3	0	4	1	0	1	1	1569.08	6273.3	6274.34	-166.39	-0.26099	HCD (High Energy Collision Dissociation)	MS2	0	54	123.001	62690	PANC1_AANL6_enriched_F2_8ul_HCD_EThcD_DDA.raw	F2.2	7.4	483.1	483.1	0	4.02e-08	2.9e-09	0	0	1.08e-06	1.67e-05	1.65e-05	5.27e-05	0	1702	1
byonic	AANL6	enrich_frac	HCD-EThcD	FALSE	High	PMI-Byonic (A2)	Unambiguous	[K].TIFSTGTPVAAATVAPILAtNtIPsAttAGSVSHTQAPTSTIVTMTVPSHSSHATAVTTSNIPVAK.[V]	T20(HexNAc); T22(HexNAc); S25(HexNAc); T27(HexNAc); T28(HexNAc)	1	Q9H0E3	Q9H0E3	0	5	1	0	1	1	1492.95	7460.74	7457.74	402.28	0.60002	HCD (High Energy Collision Dissociation)	MS2	30.5341	54	110.346	55727	PANC1_AANL6_enriched_F3_8ul_HCD_EThcD_DDA.raw	F2.3	7.37	388.8	388.8	0	4.29e-08	3.01e-09	0	0	1.15e-06	1.67e-05	1.64e-05	5.26e-05	-1	367	1
byonic	AANL6	enrich_frac	HCD-EThcD	FALSE	High	PMI-Byonic (A2)	Unambiguous	[K].SAVstSVPTKPTENISK.[A]	S4(HexNAc); T5(HexNAc)	1	Q5VT52	Q5VT52	0	3	1	0	1	1	718.037	2152.09	2152.09	3.82	0.00274	EThcD (ETD With Supplemental HCD)	MS2	0	54	34.174	8120	PANC1_AANL6_enriched_F8_8ul_HCD_EThcD_DDA.raw	F2.8	7.34	447.2	396	17.4	4.54e-08	3.19e-09	0	0	1.22e-06	1.67e-05	1.64e-05	5.24e-05	0	396	1
byonic	AANL6	enrich_frac	HCD-EThcD	FALSE	High	PMI-Byonic (A2)	Unambiguous	[K].TPPSTTVGsHSPPETPVLTR.[S]	S9(HexNAc)	1	Q9ULU4	Q9ULU4	0	3	1	0	1	1	755.717	2265.14	2264.14	439.29	0.33154	HCD (High Energy Collision Dissociation)	MS2	39.7408	54	46.4921	15856	PANC1_AANL6_enriched_F10_8ul_HCD_EThcD_DDA.raw	F2.10	7.34	453.9	399.3	0	4.55e-08	3.2e-09	0	0	1.22e-06	1.67e-05	1.64e-05	0	0	746	1
byonic	AANL6	enrich_frac	HCD-EThcD	FALSE	High	PMI-Byonic (A2)	Unambiguous	[K].TIFSTGTPVAAATVAPILAtNtIPsATtAGSVSHTQAPtSTIVTMTVPSHSSHATAVTTSNIPVAK.[V]	T20(HexNAc); T22(HexNAc); S25(HexNAc); T28(HexNAc); T39(HexNAc)	1	Q9H0E3	Q9H0E3	0	6	1	0	1	1	1244.13	7459.74	7457.74	267.33	0.33228	HCD (High Energy Collision Dissociation)	MS2	17.0484	54	111.014	56122	PANC1_AANL6_enriched_F3_8ul_HCD_EThcD_DDA.raw	F2.3	7.34	463.2	463.2	0	4.57e-08	3.23e-09	0	0	1.22e-06	1.67e-05	1.63e-05	5.26e-05	-1	367	1
byonic	AANL6	enrich_frac	HCD-EThcD	FALSE	High	PMI-Byonic (A2)	Unambiguous	[K].TAAAQVGTSVSSATNtsTRPIITVHK.[S]	T16(HexNAc); S17(HexNAc)	1	P51610	P51610	0	2	1	0	1	1	751.827	1502.65	3004.54	-499875	-750.948	HCD (High Energy Collision Dissociation)	MS2	82.539	54	47.3007	16370	PANC1_AANL6_enriched_F10_8ul_HCD_EThcD_DDA.raw	F2.10	7.32	406.7	406.7	1.2	4.84e-08	3.47e-09	0	0	1.3e-06	1.67e-05	1.62e-05	0	0	612	1
byonic	AANL6	enrich_frac	HCD-EThcD	FALSE	High	PMI-Byonic (A2)	Unambiguous	[R].TENQHVPTTsSSLTDPHAGVK.[A]	S10(HexNAc)	1	Q14004	Q14004	0	3	1	0	1	1	803.721	2409.15	2409.15	-1.66	-0.00133	EThcD (ETD With Supplemental HCD)	MS2	0	54	32.6316	8232	PANC1_AANL6_enriched_F4_8ul_HCD_EThcD_DDA.raw	F2.4	7.3	486	463.7	1.9	5.03e-08	3.62e-09	0	0	1.35e-06	1.67e-05	1.62e-05	0	0	1279	1
byonic	AANL6	enrich_frac	HCD-EThcD	FALSE	High	PMI-Byonic (A2)	Ambiguous	[R].TTPSATSLPQTVVMtSPVTLTSQTTK.[T]	T15(HexNAc)	1	P18846	P18846	0	3	0.7699	0	1	1	960.827	2880.47	2880.48	-2.97	-0.00285	HCD (High Energy Collision Dissociation)	MS2	17.4413	54	99.859	47026	PANC1_AANL6_enriched_F10_8ul_HCD_EThcD_DDA.raw	F2.10	7.3	474	474	0	5.06e-08	3.64e-09	0	0	1.35e-06	1.67e-05	1.62e-05	5.2e-05	0	183	1
byonic	AANL6	enrich_frac	HCD-EThcD	FALSE	High	PMI-Byonic (A2)	Unambiguous	[K].TLEQVGQGIVASAAVVTTAssTPNTVR.[I]	S20(HexNAc); S21(HexNAc)	1	Q7LBC6	Q7LBC6	0	4	1	0	1	1	766.651	3063.58	3063.57	4.08	0.00312	HCD (High Energy Collision Dissociation)	MS2	2.51711	54	88.8687	39876	PANC1_AANL6_enriched_F6_8ul_HCD_EThcD_DDA.raw	F2.6	7.29	523.2	523.2	0	5.09e-08	3.66e-09	0	0	1.36e-06	1.67e-05	1.62e-05	5.19e-05	0	409	1
byonic	AANL6	enrich_frac	HCD-EThcD	FALSE	High	PMI-Byonic (A2)	Unambiguous	[R].tTTPNMNPAINYQPQSSSSVPcQR.[T]	T1(HexNAc); C22(Carbamidomethyl)	1	Q8WXI9	Q8WXI9	0	3	1	0	1	1	961.113	2881.32	2881.31	4.98	0.00479	EThcD (ETD With Supplemental HCD)	MS2	0	54	59.7421	25797	PANC1_AANL6_enriched_F2_8ul_HCD_EThcD_DDA.raw	F2.2	7.28	430	413.1	0	5.26e-08	3.76e-09	0	0	1.41e-06	1.67e-05	1.61e-05	5.19e-05	0	287	1
byonic	AANL6	enrich_frac	HCD-EThcD	FALSE	High	PMI-Byonic (A2)	Unambiguous	[K].ASASGSGAQVGGPISSGSsASSVTVTR.[S]	S19(HexNAc)	1	P02545	P02545	0	3	1	0	1	1	856.751	2568.24	2568.24	0.44	0.00037	HCD (High Energy Collision Dissociation)	MS2	19.8726	54	45.0221	15149	PANC1_AANL6_enriched_F12_8ul_HCD_EThcD_DDA.raw	F2.12	7.27	421.7	421.7	0	5.36e-08	3.8e-09	0	0	1.43e-06	1.67e-05	1.61e-05	5.18e-05	0	598	1
byonic	AANL6	enrich_frac	HCD-EThcD	FALSE	High	PMI-Byonic (A2)	Unambiguous	[K].TPttVVPLIsTIAGDSSR.[T]	T3(HexNAc); T4(HexNAc); S10(HexNAc)	1	Q14119	Q14119	0	3	1	0	1	1	808.753	2424.24	2424.22	7.84	0.00634	HCD (High Energy Collision Dissociation)	MS2	38.1151	54	78.2303	38718	PANC1_AANL6_enriched_F1_8ul_HCD_EThcD_DDA.raw	F2.1	7.26	498.4	458.5	2.4	5.53e-08	3.87e-09	0	0	1.48e-06	1.67e-05	1.61e-05	5.18e-05	0	108	1
byonic	AANL6	enrich_frac	HCD-EThcD	FALSE	High	PMI-Byonic (A2)	Unambiguous	[R].TLSPEMITVtsAVGPVsMAAPTAItEAGTQPQK.[G]	T10(HexNAc); S11(HexNAc); S17(HexNAc); T25(HexNAc)	1	Q9H4A3	Q9H4A3	0	3	1	0	1	1	1366.34	4097	4096.99	1.11	0.00151	EThcD (ETD With Supplemental HCD)	MS2	0	54	101.333	50423	PANC1_AANL6_enriched_F3_8ul_HCD_EThcD_DDA.raw	F2.3	7.25	427.6	427.6	20.8	5.57e-08	3.9e-09	0	0	1.49e-06	1.67e-05	1.61e-05	5.18e-05	0	1803	1
byonic	AANL6	enrich_frac	HCD-EThcD	FALSE	High	PMI-Byonic (A2)	Unambiguous	[K].QTTTPATAPTTTAPLFtGLAsAtsAVAPItSASPSTDSASK.[P]	T17(HexNAc); S21(HexNAc); T23(HexNAc); S24(HexNAc); T30(HexNAc)	1	A8CG34	A8CG34	0	4	1	0	1	1	1224.35	4894.37	4893.35	208.45	0.25501	HCD (High Energy Collision Dissociation)	MS2	0	54	110.22	53826	PANC1_AANL6_enriched_F8_8ul_HCD_EThcD_DDA.raw	F2.8	7.25	522	522	1.2	5.63e-08	3.93e-09	0	0	1.51e-06	1.67e-05	1.61e-05	0	0	770	1
byonic	AANL6	enrich_frac	HCD-EThcD	FALSE	High	PMI-Byonic (A2)	Unambiguous	[K].TSPPATVISSVTSTcSsLPsVSsAPITSGQAPTtFLPASTSQAQLSSQK.[M]	C15(Carbamidomethyl); S17(HexNAc); S20(HexNAc); S23(HexNAc); T34(HexNAc)	1	Q8IWZ3	Q8IWZ3	0	4	1	0	1	1	1416.69	5663.75	5662.74	178	0.25199	HCD (High Energy Collision Dissociation)	MS2	0	54	111.809	53685	PANC1_AANL6_enriched_F11_8ul_HCD_EThcD_DDA.raw	F2.11	7.2	489.4	489.4	0	6.32e-08	4.35e-09	0	0	1.69e-06	1.67e-05	1.6e-05	5.14e-05	0	1969	1
byonic	AANL6	enrich_frac	HCD-EThcD	FALSE	High	PMI-Byonic (A2)	Unambiguous	[R].TQTQRPNLIGLtSGDMDVNPR.[A]	T12(HexNAc)	1	Q9P2N5	Q9P2N5	0	3	1	0	1	1	839.759	2517.26	2516.24	406.08	0.3406	HCD (High Energy Collision Dissociation)	MS2	63.5409	54	78.5486	38909	PANC1_AANL6_enriched_F1_8ul_HCD_EThcD_DDA.raw	F2.1	7.17	421.3	421.3	0	6.73e-08	4.7e-09	0	0	1.8e-06	1.67e-05	1.59e-05	0	0	511	1
byonic	AANL6	enrich_frac	HCD-EThcD	FALSE	High	PMI-Byonic (A2)	Unambiguous	[K].SPAVAtSTAAPPPPsSPLPSK.[S]	T6(HexNAc); S15(Phospho)	1	Q14157	Q14157	0	3	1	0	1	1	748.365	2243.08	2243.08	-1.89	-0.00141	HCD (High Energy Collision Dissociation)	MS2	52.3924	54	46.4431	15851	PANC1_AANL6_enriched_F4_8ul_HCD_EThcD_DDA.raw	F2.4	7.17	465.9	388.9	0.8	6.74e-08	4.71e-09	0	0	1.8e-06	1.67e-05	1.59e-05	5.12e-05	0	439	1
byonic	AANL6	enrich_frac	HCD-EThcD	FALSE	High	PMI-Byonic (A2)	Unambiguous	[K].LVtSADGKPTTIITTTQASGAGTKPTILGISSVSPSTtKPGTTTIIK.[T]	T3(HexNAc); T38(HexNAc)	1	P51610	P51610	0	4	1	0	1	1	1252.69	5007.73	5005.69	406.08	0.50818	EThcD (ETD With Supplemental HCD)	MS2	46.253	54	93.4866	43804	PANC1_AANL6_enriched_F8_8ul_HCD_EThcD_DDA.raw	F2.8	7.15	467.7	467.7	1.4	7.08e-08	4.9e-09	0	0	1.9e-06	1.67e-05	1.58e-05	5.11e-05	0	724	1
byonic	AANL6	enrich_frac	HCD-EThcD	FALSE	High	PMI-Byonic (A2)	Unambiguous	[R].TSVPYTRPSYAQYYPAsDQSLTSIPAFSQR.[N]	S17(HexNAc)	1	Q9Y4B4	Q9Y4B4	0	3	1	0	1	1	1196.25	3586.74	3584.72	564.33	0.67432	HCD (High Energy Collision Dissociation)	MS2	48.7252	54	102.322	49121	PANC1_AANL6_enriched_F8_8ul_HCD_EThcD_DDA.raw	F2.8	7.15	406.4	406.4	7.2	7.1e-08	4.9e-09	0	0	5.32e-07	3.84e-08	0	0	0	978	1
byonic	AANL6	enrich_frac	HCD-EThcD	FALSE	High	PMI-Byonic (A2)	Unambiguous	[R].TPSGEVQTVLVQDsPPATAAATSNTTcSSPASR.[A]	S14(HexNAc); C27(Carbamidomethyl)	1	Q02086	Q02086	0	3	1	0	1	1	1164.9	3492.67	3491.64	294.45	0.3427	HCD (High Energy Collision Dissociation)	MS2	0	54	68.8526	26703	PANC1_AANL6_enriched_F7_8ul_HCD_EThcD_DDA.raw	F2.7	7.14	431.7	431.7	14.4	7.3e-08	5.01e-09	0	0	1.96e-06	1.67e-05	1.58e-05	0	0	358	1
byonic	AANL6	enrich_frac	HCD-EThcD	FALSE	High	PMI-Byonic (A2)	Unambiguous	[R].TLSPEMITVtsAVGPVsMAAPTAITEAGTQPQK.[G]	T10(HexNAc); S11(HexNAc); S17(HexNAc)	1	Q9H4A3	Q9H4A3	0	3	1	0	1	1	1298.98	3894.91	3893.91	256.42	0.33282	HCD (High Energy Collision Dissociation)	MS2	0	54	108.051	54376	PANC1_AANL6_enriched_F3_8ul_HCD_EThcD_DDA.raw	F2.3	7.12	414.1	414.1	0	7.58e-08	5.15e-09	0	0	2.03e-06	1.67e-05	1.58e-05	5.09e-05	0	1803	1
byonic	AANL6	enrich_frac	HCD-EThcD	FALSE	High	PMI-Byonic (A2)	Unambiguous	[R].TPSVSTSESSAGAGTGTGTStPStPtTTSQSR.[L]	T21(HexNAc); T24(HexNAc); T26(HexNAc)	1	Q5T0B9	Q5T0B9	0	3	1	0	1	1	1199.21	3595.62	3595.61	1.87	0.00224	HCD (High Energy Collision Dissociation)	MS2	0	54	31.0836	5808	PANC1_AANL6_enriched_F5_8ul_HCD_EThcD_DDA.raw	F2.5	7.11	391.9	391.9	0	7.83e-08	5.3e-09	0	0	2.1e-06	1.67e-05	1.57e-05	5.08e-05	0	124	1
byonic	AANL6	enrich_frac	HCD-EThcD	FALSE	High	PMI-Byonic (A2)	Unambiguous	[K].SQNRPQGQSTQPSNAAGtNTTSASTPR.[S]	T18(HexNAc)	1	Q9UHD9	Q9UHD9	0	3	1	0	1	1	983.459	2948.36	2947.37	335.29	0.32941	HCD (High Energy Collision Dissociation)	MS2	12.8392	54	18.0165	2821	PANC1_AANL6_enriched_F4_8ul_HCD_EThcD_DDA.raw	F2.4	7.1	454.4	454.4	4.8	7.93e-08	5.35e-09	0	0	2.12e-06	1.67e-05	1.57e-05	0	0	104	1
byonic	AANL6	enrich_frac	HCD-EThcD	FALSE	High	PMI-Byonic (A2)	Unambiguous	[K].SAAPAPISAScPEPPIGsAVPTsSASIPVTSSVSDPGVGSISPAsPK.[I]	C11(Carbamidomethyl); S18(HexNAc); S23(HexNAc); S45(Phospho)	1	Q8WWM7	Q8WWM7	0	4	1	0	1	1	1215.33	4858.31	4858.31	-1.08	-0.00131	HCD (High Energy Collision Dissociation)	MS2	0	54	100.582	47463	PANC1_AANL6_enriched_F10_8ul_HCD_EThcD_DDA.raw	F2.10	7.08	513.8	513.8	0	8.29e-08	5.55e-09	0	0	2.22e-06	1.67e-05	1.57e-05	5.06e-05	0	452	1
byonic	AANL6	enrich_frac	HCD-EThcD	FALSE	High	PMI-Byonic (A2)	Unambiguous	[K].TPPSttVGSHSPPETPVLTR.[S]	T5(HexNAc); T6(Phospho)	1	Q9ULU4	Q9ULU4	0	3	1	0	1	1	782.04	2344.1	2344.11	-1	-0.00078	HCD (High Energy Collision Dissociation)	MS2	0	54	49.3	17561	PANC1_AANL6_enriched_F4_8ul_HCD_EThcD_DDA.raw	F2.4	7.07	384.8	384.8	2.4	8.58e-08	5.73e-09	0	0	2.3e-06	1.67e-05	1.57e-05	5.06e-05	0	746	1
byonic	AANL6	enrich_frac	HCD-EThcD	FALSE	High	PMI-Byonic (A2)	Unambiguous	[K].TPPStTVGSHsPPETPVLTR.[S]	T5(HexNAc); S11(Phospho)	1	Q9ULU4	Q9ULU4	0	3	1	0	1	1	782.039	2344.1	2344.11	-2.41	-0.00188	EThcD (ETD With Supplemental HCD)	MS2	0	54	50.0521	17986	PANC1_AANL6_enriched_F4_8ul_HCD_EThcD_DDA.raw	F2.4	7.06	408.1	408.1	12.9	8.73e-08	5.82e-09	0	0	2.34e-06	1.67e-05	1.56e-05	5.05e-05	0	746	1
byonic	AANL6	enrich_frac	HCD-EThcD	FALSE	High	PMI-Byonic (A2)	Unambiguous	[K].tSAVSsQANSQPPVQVSVK.[T]	T1(HexNAc); S6(HexNAc)	1	Q9NYV4	Q9NYV4	0	3	1	0	1	1	774.053	2320.15	2320.15	-2.73	-0.00211	EThcD (ETD With Supplemental HCD)	MS2	60.6812	54	41.9945	13672	PANC1_AANL6_enriched_F11_8ul_HCD_EThcD_DDA.raw	F2.11	7.05	450.2	450.2	0	8.83e-08	5.93e-09	0	0	2.37e-06	1.67e-05	1.56e-05	5.05e-05	0	592	1
byonic	AANL6	enrich_frac	HCD-EThcD	FALSE	High	PMI-Byonic (A2)	Unambiguous	[K].TMAVTPGttTLPATVK.[V]	T8(HexNAc); T9(HexNAc)	1	P51610	P51610	0	3	1	0	1	1	665.681	1995.03	1995.02	3.44	0.00229	HCD (High Energy Collision Dissociation)	MS2	17.8931	54	62.7145	27471	PANC1_AANL6_enriched_F2_8ul_HCD_EThcD_DDA.raw	F2.2	7.05	447.2	403.5	0	8.97e-08	6e-09	0	0	2.4e-06	1.67e-05	1.56e-05	5.05e-05	0	579	1
byonic	AANL6	enrich_frac	HCD-EThcD	FALSE	High	PMI-Byonic (A2)	Unambiguous	[K].TQPSSQPLQSGQVLPSATPTPSAPPtSQQELQAK.[I]	T26(HexNAc)	1	Q9HCD5	Q9HCD5	0	3	1	0	1	1	1231.3	3691.87	3689.85	547.58	0.6735	EThcD (ETD With Supplemental HCD)	MS2	40.1707	54	72.3974	31530	PANC1_AANL6_enriched_F12_8ul_HCD_EThcD_DDA.raw	F2.12	7.01	384.9	384.9	2.2	9.74e-08	6.47e-09	0	0	2.61e-06	1.67e-05	1.55e-05	0	0	401	1
byonic	AANL6	enrich_frac	HCD-EThcD	FALSE	High	PMI-Byonic (A2)	Unambiguous	[R].HSNPTQGATPTWTPTtR.[S]	T16(HexNAc)	1	P27540	P27540	0	2	1	0	1	1	1028.49	2055.98	2055.97	1.51	0.00155	EThcD (ETD With Supplemental HCD)	MS2	0	54	40.9513	15096	PANC1_AANL6_enriched_F2_8ul_HCD_EThcD_DDA.raw	F2.2	6.94	478.4	458.1	11.7	1.14e-07	7.3e-09	0	0	3.05e-06	1.67e-05	1.54e-05	0	0	628	1
byonic	AANL6	enrich_frac	HCD-EThcD	FALSE	High	PMI-Byonic (A2)	Unambiguous	[K].TVVAHTSPWMPVVttSTQTK.[I]	T14(HexNAc); T15(HexNAc)	1	Q5VUA4	Q5VUA4	0	2	1	0	1	1	1289.14	2577.27	2577.28	-1.64	-0.00211	EThcD (ETD With Supplemental HCD)	MS2	0	54	66.9037	28055	PANC1_AANL6_enriched_F10_8ul_HCD_EThcD_DDA.raw	F2.10	6.83	443.1	410	2.2	1.47e-07	1.43e-05	1.42e-05	0	3.94e-06	1.67e-05	1.52e-05	0	0	1328	1
byonic	AANL6	enrich_frac	HCD-EThcD	FALSE	High	PMI-Byonic (A2)	Unambiguous	[K].AVSTPAPATTQQSAPASttAVTSSTTTTVAQAPTPVPALAPTSTPAsITPASATASSEPAPASAAK.[Q]	T18(HexNAc); T19(HexNAc); S47(HexNAc)	1	P54727	P54727	0	5	1	0	1	1	1343.47	6713.32	6711.33	296.53	0.39802	HCD (High Energy Collision Dissociation)	MS2	34.6365	54	93.3824	42210	PANC1_AANL6_enriched_F4_8ul_HCD_EThcD_DDA.raw	F2.4	6.83	575.4	575.4	0	1.48e-07	1.43e-05	1.42e-05	4.95e-05	3.97e-06	1.67e-05	1.52e-05	4.94e-05	1	79	1
byonic	AANL6	enrich_frac	HCD-EThcD	FALSE	High	PMI-Byonic (A2)	Unambiguous	[K].SAVStsVPtKPTENISK.[A]	T5(HexNAc); S6(HexNAc); T9(HexNAc)	1	Q5VT52	Q5VT52	0	3	1	0	1	1	786.066	2356.18	2355.17	431.94	0.3391	HCD (High Energy Collision Dissociation)	MS2	0	54	32.5557	6270	PANC1_AANL6_enriched_F7_8ul_HCD_EThcD_DDA.raw	F2.7	6.83	388.2	385.1	2.4	1.49e-07	1.43e-05	1.42e-05	0	3.99e-06	1.67e-05	1.52e-05	0	0	396	1
byonic	AANL6	enrich_frac	HCD-EThcD	FALSE	High	PMI-Byonic (A2)	Unambiguous	[R].TENQHVPTTsSSLTDPHAGVK.[A]	S10(HexNAc)	1	Q14004	Q14004	0	3	1	0	1	1	804.389	2411.15	2409.15	830.28	0.66676	EThcD (ETD With Supplemental HCD)	MS2	51.2033	52.032	32.6719	8249	PANC1_AANL6_enriched_F4_8ul_HCD_EThcD_DDA.raw	F2.4	6.82	474.9	451.5	3.4	1.52e-07	1.43e-05	1.41e-05	0	4.07e-06	1.67e-05	1.52e-05	0	0	1279	1
byonic	AANL6	enrich_frac	HCD-EThcD	FALSE	High	PMI-Byonic (A2)	Unambiguous	[R].TENQHVPTTSSSLtDPHAGVK.[A]	T14(HexNAc)	1	Q14004	Q14004	0	3	1	0	1	1	803.724	2409.16	2409.15	2.22	0.00178	HCD (High Energy Collision Dissociation)	MS2	21.8602	54	33.7701	10899	PANC1_AANL6_enriched_F2_8ul_HCD_EThcD_DDA.raw	F2.2	6.79	433.2	411.8	0	1.61e-07	1.43e-05	1.41e-05	0	4.31e-06	1.67e-05	1.51e-05	0	0	1279	1
byonic	AANL6	enrich_frac	HCD-EThcD	FALSE	High	PMI-Byonic (A2)	Unambiguous	[K].TATtTPGFVDTR.[K]	T4(HexNAc)	1	P78312	P78312	0	2	1	0	1	1	735.361	1469.71	1469.71	1.5	0.0011	HCD (High Energy Collision Dissociation)	MS2	0	54	38.576	10517	PANC1_AANL6_enriched_F6_8ul_HCD_EThcD_DDA.raw	F2.6	6.74	571.1	377.3	0	1.83e-07	1.43e-05	1.4e-05	4.91e-05	4.9e-06	1.67e-05	1.5e-05	4.9e-05	0	705	1
byonic	AANL6	enrich_frac	HCD-EThcD	FALSE	High	PMI-Byonic (A2)	Unambiguous	[K].TQTQSAPALQGLSSLLQSVTGNPVPASEAAsQSTSASPANTTVSTIK.[G]	S31(HexNAc)	1	Q5VT52	Q5VT52	0	4	1	0	1	1	1197.86	4788.4	4787.41	207.96	0.2489	HCD (High Energy Collision Dissociation)	MS2	78.2297	54	129.483	67057	PANC1_AANL6_enriched_F3_8ul_HCD_EThcD_DDA.raw	F2.3	6.73	445	445	0	1.85e-07	1.43e-05	1.4e-05	0	4.95e-06	1.67e-05	1.5e-05	0	1	528	1
byonic	AANL6	enrich_frac	HCD-EThcD	FALSE	High	PMI-Byonic (A2)	Unambiguous	[R].TPVsYQNTMSR.[G]	S4(HexNAc)	1	O75376	O75376	0	3	1	0	1	1	744.635	2231.89	1486.68	501253	248.402	HCD (High Energy Collision Dissociation)	MS2	90.5446	54	28.1364	6962	PANC1_AANL6_enriched_F9_8ul_HCD_EThcD_DDA.raw	F2.9	6.67	576.4	355.2	0	2.15e-07	1.43e-05	1.39e-05	0	5.76e-06	1.67e-05	1.49e-05	0	0	1484	1
byonic	AANL6	enrich_frac	HCD-EThcD	FALSE	High	PMI-Byonic (A2)	Unambiguous	[R].TPAIPTAVNLADsR.[T]	S13(HexNAc)	1	Q9UQ35	Q9UQ35	0	2	1	0	1	1	814.931	1628.86	1628.85	3.78	0.00308	HCD (High Energy Collision Dissociation)	MS2	0	54	69.9205	30032	PANC1_AANL6_enriched_F12_8ul_HCD_EThcD_DDA.raw	F2.12	6.57	559.4	362.9	57.3	2.68e-07	1.43e-05	1.37e-05	4.84e-05	7.16e-06	1.67e-05	1.48e-05	4.83e-05	0	2247	1
byonic	AANL6	enrich_frac	HCD-EThcD	FALSE	High	PMI-Byonic (A2)	Unambiguous	[K].TAAAQVGTSVSSAtNTSTR.[P]	T14(HexNAc)	1	P51610	P51610	0	2	1	0	1	1	1006.99	2012.98	2012.97	3.57	0.0036	HCD (High Energy Collision Dissociation)	MS2	0	54	27.5486	6625	PANC1_AANL6_enriched_F9_8ul_HCD_EThcD_DDA.raw	F2.9	6.57	503.8	379.2	0	2.72e-07	1.43e-05	1.37e-05	0	7.28e-06	1.67e-05	1.48e-05	0	0	612	1
byonic	AANL6	enrich_frac	HCD-EThcD	FALSE	High	PMI-Byonic (A2)	Unambiguous	[R].LVTPVTVSAVKPAVttLVVK.[G]	T15(HexNAc); T16(HexNAc)	1	P51610	P51610	0	3	1	0	1	1	810.149	2428.43	2428.42	6.36	0.00515	HCD (High Energy Collision Dissociation)	MS2	81.056	54	88.481	39645	PANC1_AANL6_enriched_F6_8ul_HCD_EThcD_DDA.raw	F2.6	6.55	410.4	410.4	13.2	2.84e-07	1.43e-05	1.37e-05	4.83e-05	7.59e-06	1.67e-05	1.47e-05	4.82e-05	0	856	1
byonic	AANL6	enrich_frac	HCD-EThcD	FALSE	High	PMI-Byonic (A2)	Unambiguous	[K].TTGITTPVAsVAFPK.[S]	S10(HexNAc)	1	Q8IWI9	Q8IWI9	0	4	1	0	1	1	847.681	3387.7	1692.91	1.00112e+06	423.699	HCD (High Energy Collision Dissociation)	MS2	66.4547	54	88.6481	42828	PANC1_AANL6_enriched_F9_8ul_HCD_EThcD_DDA.raw	F2.9	6.47	512.7	344.8	0	3.39e-07	1.43e-05	1.36e-05	0	9.08e-06	2.94e-05	2.92e-05	0	0	1663	1
byonic	AANL6	enrich_frac	HCD-EThcD	FALSE	High	PMI-Byonic (A2)	Unambiguous	[R].tGSISSSVSVPAKPER.[R]	T1(HexNAc)	1	Q6PJT7	Q6PJT7	0	3	1	0	1	1	602.647	1805.93	1804.93	552.44	0.33237	HCD (High Energy Collision Dissociation)	MS2	55.9481	54	35.4944	9456	PANC1_AANL6_enriched_F10_8ul_HCD_EThcD_DDA.raw	F2.10	6.35	527.1	362.5	2	4.49e-07	1.43e-05	1.34e-05	4.76e-05	1.2e-05	2.94e-05	2.89e-05	4.74e-05	0	325	1
byonic	AANL6	enrich_frac	HCD-EThcD	FALSE	High	PMI-Byonic (A2)	Unambiguous	[K].PLTALPFTTGSQDVSNAFsPsISK.[A]	S19(HexNAc); S21(HexNAc)	1	Q9Y6Y8	Q9Y6Y8	0	2	1	0	1	1	1436.21	2871.41	2871.41	-0.51	-0.00073	HCD (High Energy Collision Dissociation)	MS2	0	54	111.412	53463	PANC1_AANL6_enriched_F11_8ul_HCD_EThcD_DDA.raw	F2.11	6.34	458.2	363.8	2.4	4.57e-07	1.43e-05	1.34e-05	4.75e-05	1.22e-05	2.94e-05	2.89e-05	4.74e-05	0	116	1
byonic	AANL6	enrich_frac	HCD-EThcD	FALSE	High	PMI-Byonic (A2)	Unambiguous	[R].SVQcLYTssAFPSGK.[P]	C4(Carbamidomethyl); S8(HexNAc); S9(HexNAc)	1	O75376	O75376	0	2	1	0	1	1	1019.97	2038.94	2037.93	493.65	0.50301	HCD (High Energy Collision Dissociation)	MS2	0	54	56.0327	24118	PANC1_AANL6_enriched_F3_8ul_HCD_EThcD_DDA.raw	F2.3	6.32	489.6	368.7	0	4.79e-07	1.43e-05	1.34e-05	4.74e-05	1.28e-05	2.94e-05	2.88e-05	4.73e-05	0	1877	1
byonic	AANL6	enrich_frac	HCD-EThcD	FALSE	High	PMI-Byonic (A2)	Unambiguous	[K].SAAPAPISAScPEPPIGSAVPTSSASIPVtSSVSDPGVGSISPASPK.[I]	C11(Carbamidomethyl); T30(HexNAc)	1	Q8WWM7	Q8WWM7	0	4	1	0	1	1	1144.57	4575.28	4575.27	2.44	0.00279	HCD (High Energy Collision Dissociation)	MS2	0	54	103.496	51627	PANC1_AANL6_enriched_F2_8ul_HCD_EThcD_DDA.raw	F2.2	6.21	381.8	381.8	0	6.19e-07	1.43e-05	1.32e-05	4.7e-05	1.66e-05	4.3e-05	4.27e-05	9.39e-05	0	452	1
byonic	AANL6	enrich_frac	HCD-EThcD	FALSE	High	PMI-Byonic (A2)	Unambiguous	[R].TTVVsAVPVMPRPPMASVVR.[L]	S5(HexNAc)	1	Q15459	Q15459	0	3	1	0	1	1	766.488	2297.45	2297.24	93.38	0.07151	HCD (High Energy Collision Dissociation)	MS2	94.7677	54	93.6175	45880	PANC1_AANL6_enriched_F3_8ul_HCD_EThcD_DDA.raw	F2.3	6.11	465.4	350.8	7	7.69e-07	1.43e-05	1.31e-05	0	2.06e-05	4.3e-05	4.24e-05	0	0	588	1
byonic	AANL6	enrich_frac	HCD-EThcD	FALSE	High	PMI-Byonic (A2)	Unambiguous	[K].LVTSADGKPTTIIttTQASGAGTKPTILGISSVsPsTTKPGTTTIIK.[T]	T14(HexNAc); T15(HexNAc); S34(HexNAc); S36(HexNAc)	1	P51610	P51610	0	5	1	0	1	1	1083.58	5413.86	5411.85	370.69	0.40122	HCD (High Energy Collision Dissociation)	MS2	6.39322	54	92.2471	43058	PANC1_AANL6_enriched_F8_8ul_HCD_EThcD_DDA.raw	F2.8	5.94	355.1	355.1	0.4	1.15e-06	2.59e-05	2.58e-05	4.61e-05	3.07e-05	4.3e-05	4.17e-05	9.2e-05	-1	724	1
byonic	AANL6	enrich_frac	HCD-EThcD	FALSE	High	PMI-Byonic (A2)	Unambiguous	[K].SPITIITtK.[V]	T8(HexNAc)	1	P51610	P51610	0	2	1	0	1	1	588.84	1176.67	1176.67	0.8	0.00047	EThcD (ETD With Supplemental HCD)	MS2	1.99525	11.157	54.14	19650	PANC1_AANL6_enriched_F6_8ul_HCD_EThcD_DDA.raw	F2.6	5.85	575.9	307.9	45.8	1.4e-06	2.59e-05	2.56e-05	0	3.75e-05	4.3e-05	4.14e-05	0	0	794	1
byonic	AANL6	enrich_frac	HCD-EThcD	FALSE	High	PMI-Byonic (A2)	Unambiguous	[K].SSPVVSTVLsGSSGSSSTR.[T]	S10(HexNAc)	1	O95487	O95487	0	2	1	0	1	1	992.986	1984.97	1984.97	-0.66	-0.00066	HCD (High Energy Collision Dissociation)	MS2	0	54	54.6594	18814	PANC1_AANL6_enriched_F5_8ul_HCD_EThcD_DDA.raw	F2.5	5.83	473.2	326.7	0	1.48e-06	2.59e-05	2.55e-05	0	3.95e-05	4.3e-05	4.13e-05	0	0	310	1
byonic	AANL6	enrich_frac	HCD-EThcD	FALSE	High	PMI-Byonic (A2)	Unambiguous	[K].TAAAQVGTSVssATNTSTR.[P]	S11(HexNAc); S12(HexNAc)	1	P51610	P51610	0	2	1	0	1	1	1108.53	2216.06	2216.05	2.35	0.0026	HCD (High Energy Collision Dissociation)	MS2	0	54	29.9128	7854	PANC1_AANL6_enriched_F9_8ul_HCD_EThcD_DDA.raw	F2.9	5.81	490.2	298.2	1.2	1.54e-06	2.59e-05	2.54e-05	0	4.13e-05	5.5e-05	5.49e-05	0	0	612	1
byonic	AANL6	enrich_frac	HCD-EThcD	FALSE	High	PMI-Byonic (A2)	Unambiguous	[K].SAVsTSVPTKPTENISK.[A]	S4(HexNAc)	1	Q5VT52	Q5VT52	0	3	1	0	1	1	650.346	1949.02	1949.01	8.09	0.00525	EThcD (ETD With Supplemental HCD)	MS2	57.2985	54	35.6325	11253	PANC1_AANL6_enriched_F9_8ul_HCD_EThcD_DDA.raw	F2.9	5.72	427.5	343.3	2.6	1.92e-06	2.59e-05	2.52e-05	0	5.15e-05	6.84e-05	6.8e-05	0	0	396	1
byonic	AANL6	enrich_frac	HCD-EThcD	FALSE	High	PMI-Byonic (A2)	Ambiguous	[R].SLTPSTtVSSILR.[N]	T7(HexNAc)	1	Q8TDM6	Q8TDM6	0	2	0.8322	0	1	1	782.928	1564.85	1564.84	3.5	0.00274	HCD (High Energy Collision Dissociation)	MS2	51.2419	54	78.5818	34832	PANC1_AANL6_enriched_F8_8ul_HCD_EThcD_DDA.raw	F2.8	5.72	496.1	325	0	1.93e-06	2.59e-05	2.52e-05	4.54e-05	5.16e-05	6.84e-05	6.8e-05	0.000135771	0	1181	1
byonic	AANL6	enrich_frac	HCD-EThcD	FALSE	High	PMI-Byonic (A2)	Ambiguous	[K].TVVAHTSPWMPVVtTSTQTK.[I]	T14(HexNAc)	1	Q5VUA4	Q5VUA4	0	3	0.6007	0	1	1	792.069	2374.19	2374.2	-0.95	-0.00075	HCD (High Energy Collision Dissociation)	MS2	0	54	74.2088	32491	PANC1_AANL6_enriched_F12_8ul_HCD_EThcD_DDA.raw	F2.12	5.71	413	352.3	0	1.94e-06	2.59e-05	2.52e-05	4.54e-05	5.18e-05	6.84e-05	6.8e-05	0.000135728	0	1328	1
byonic	AANL6	enrich_frac	HCD-EThcD	FALSE	High	PMI-Byonic (A2)	Unambiguous	[R].TLLGDPAPSLSVAAsTSSQPVSQSHAR.[T]	S15(HexNAc)	1	O95081	O95081	0	3	1	0	1	1	956.822	2868.45	2867.44	353.73	0.3381	EThcD (ETD With Supplemental HCD)	MS2	51.6482	54	74.6513	34757	PANC1_AANL6_enriched_F2_8ul_HCD_EThcD_DDA.raw	F2.2	5.71	379.7	379.7	9.3	1.94e-06	2.59e-05	2.52e-05	0	5.2e-05	6.84e-05	6.8e-05	0	0	177	1
byonic	AANL6	enrich_frac	HCD-EThcD	FALSE	High	PMI-Byonic (A2)	Unambiguous	[K].KGTTTNATSTTTTTAStAVADAQK.[R]	T17(HexNAc)	1	Q9UHR5	Q9UHR5	1	3	1	0	1	1	844.418	2531.24	2531.23	3.46	0.00292	HCD (High Energy Collision Dissociation)	MS2	0	54	33.056	7397	PANC1_AANL6_enriched_F6_8ul_HCD_EThcD_DDA.raw	F2.6	5.71	364.3	364.3	0	1.95e-06	3.78e-05	3.78e-05	9.07e-05	5.21e-05	6.84e-05	6.8e-05	0.000135636	0	229	1
byonic	AANL6	enrich_frac	HCD-EThcD	FALSE	High	PMI-Byonic (A2)	Unambiguous	[R].TPsTEAAHIMLR.[D]	S3(HexNAc)	1	Q07157	Q07157	0	3	1	0	1	1	511.569	1532.69	1529.76	1915.69	0.97685	HCD (High Energy Collision Dissociation)	MS2	82.4493	54	46.176	15669	PANC1_AANL6_enriched_F10_8ul_HCD_EThcD_DDA.raw	F2.10	5.7	534	363.5	0	1.98e-06	3.78e-05	3.78e-05	9.06e-05	5.31e-05	6.84e-05	6.8e-05	0.000135556	0	976	1
byonic	AANL6	enrich_frac	HCD-EThcD	FALSE	High	PMI-Byonic (A2)	Unambiguous	[K].SAVsTSVPTKPTENISK.[A]	S4(HexNAc)	1	Q5VT52	Q5VT52	0	3	1	0	1	1	650.344	1949.02	1949.01	4.52	0.00294	EThcD (ETD With Supplemental HCD)	MS2	29.1919	54	35.6772	11278	PANC1_AANL6_enriched_F9_8ul_HCD_EThcD_DDA.raw	F2.9	5.69	465.9	358.7	0.6	2.06e-06	3.78e-05	3.77e-05	0	5.52e-05	6.84e-05	6.78e-05	0	0	396	1
byonic	AANL6	enrich_frac	HCD-EThcD	FALSE	High	PMI-Byonic (A2)	Unambiguous	[R].TTScSTNHTPsSDASEWSR.[G]	C4(Carbamidomethyl); S11(HexNAc)	1	P0C7T5	P0C7T5	0	3	1	0	1	1	771.992	2313.96	2313.95	4.06	0.00313	HCD (High Energy Collision Dissociation)	MS2	0	54	26.3958	6651	PANC1_AANL6_enriched_F2_8ul_HCD_EThcD_DDA.raw	F2.2	5.68	384.6	368.1	0	2.1e-06	3.78e-05	3.77e-05	0	5.63e-05	6.84e-05	6.78e-05	0	0	29	1
byonic	AANL6	enrich_frac	HCD-EThcD	FALSE	High	PMI-Byonic (A2)	Unambiguous	[K].SPItIITTK.[V]	T4(HexNAc)	1	P51610	P51610	0	2	1	0	1	1	590.281	1179.55	1176.67	2449.53	1.44115	HCD (High Energy Collision Dissociation)	MS2	89.5758	54	54.2728	19733	PANC1_AANL6_enriched_F6_8ul_HCD_EThcD_DDA.raw	F2.6	5.64	538.2	284.6	4.6	2.31e-06	3.78e-05	3.75e-05	0	6.19e-05	6.84e-05	6.75e-05	0	0	794	1
byonic	AANL6	enrich_frac	HCD-EThcD	FALSE	High	PMI-Byonic (A2)	Unambiguous	[K].SPITIITtK.[V]	T8(HexNAc)	1	P51610	P51610	0	2	1	0	1	1	588.334	1175.66	1176.67	-859.74	-0.50581	EThcD (ETD With Supplemental HCD)	MS2	98.6875	19.615	54.5254	19883	PANC1_AANL6_enriched_F6_8ul_HCD_EThcD_DDA.raw	F2.6	5.64	535.8	287.2	48.1	2.31e-06	3.78e-05	3.75e-05	0	6.19e-05	6.84e-05	6.75e-05	0	0	794	1
byonic	AANL6	enrich_frac	HCD-EThcD	FALSE	High	PMI-Byonic (A2)	Unambiguous	[R].TLLGDPAPSLSVAAstSSQPVsQSHAR.[T]	S15(HexNAc); T16(HexNAc); S22(HexNAc)	1	O95081	O95081	0	3	1	0	1	1	1091.88	3273.61	3273.6	4.15	0.00453	EThcD (ETD With Supplemental HCD)	MS2	0	54	73.2719	33896	PANC1_AANL6_enriched_F2_8ul_HCD_EThcD_DDA.raw	F2.2	5.6	342.4	342.4	19.8	2.53e-06	3.78e-05	3.74e-05	9e-05	6.77e-05	6.84e-05	6.73e-05	0.000134614	0	177	1
byonic	AANL6	enrich_frac	HCD-EThcD	FALSE	High	PMI-Byonic (A2)	Unambiguous	[K].TPTTVVPLIstIAGDSSR.[T]	S10(HexNAc); T11(HexNAc)	1	Q14119	Q14119	0	2	1	0	1	1	1111.07	2221.14	2221.14	-1.31	-0.00146	EThcD (ETD With Supplemental HCD)	MS2	0	54	83.0286	40089	PANC1_AANL6_enriched_F3_8ul_HCD_EThcD_DDA.raw	F2.3	5.54	403.5	338.6	0.1	2.88e-06	3.78e-05	3.71e-05	0	7.72e-05	6.84e-05	6.69e-05	0	0	108	1
byonic	AANL6	enrich_frac	HCD-EThcD	FALSE	High	PMI-Byonic (A2)	Unambiguous	[K].SPITIITtK.[V]	T8(HexNAc)	1	P51610	P51610	0	2	1	0	1	1	588.84	1176.67	1176.67	1.12	0.00066	EThcD (ETD With Supplemental HCD)	MS2	0.205331	6.734	54.9542	20154	PANC1_AANL6_enriched_F6_8ul_HCD_EThcD_DDA.raw	F2.6	5.49	507.2	294.8	47.1	3.27e-06	3.78e-05	3.69e-05	0	8.75e-05	7.99e-05	7.98e-05	0	0	794	1
byonic	AANL6	enrich_frac	HCD-EThcD	FALSE	High	PMI-Byonic (A2)	Unambiguous	[R].TQTQRPNLIGLtsGDMDVNPR.[A]	T12(HexNAc); S13(HexNAc)	1	Q9P2N5	Q9P2N5	0	3	1	0	1	1	907.111	2719.32	2719.32	-0.26	-0.00023	HCD (High Energy Collision Dissociation)	MS2	4.90795	54	70.5433	30367	PANC1_AANL6_enriched_F12_8ul_HCD_EThcD_DDA.raw	F2.12	5.48	365.8	341.6	6.3	3.34e-06	3.78e-05	3.69e-05	8.91e-05	8.94e-05	7.99e-05	7.97e-05	0.000133333	0	511	1
byonic	AANL6	enrich_frac	HCD-EThcD	FALSE	High	PMI-Byonic (A2)	Unambiguous	[K].TAVTtVPSMGIGLVK.[G]	T5(HexNAc)	1	Q8WUH6	Q8WUH6	0	2	1	0	1	1	838.958	1676.91	1676.91	-3.44	-0.00289	HCD (High Energy Collision Dissociation)	MS2	21.9568	54	90.3321	41556	PANC1_AANL6_enriched_F10_8ul_HCD_EThcD_DDA.raw	F2.10	5.46	447.1	328.2	0	3.47e-06	3.78e-05	3.68e-05	8.9e-05	9.29e-05	9.29e-05	9.28e-05	0.000133049	0	70	1
byonic	AANL6	enrich_frac	HCD-EThcD	FALSE	High	PMI-Byonic (A2)	Unambiguous	[R].TENQHVPttSSSLTDPHAGVK.[A]	T8(HexNAc); T9(HexNAc)	1	Q14004	Q14004	0	4	1	0	1	1	653.816	2612.24	2612.23	3.22	0.0021	HCD (High Energy Collision Dissociation)	MS2	17.9967	54	32.0638	9430	PANC1_AANL6_enriched_F3_8ul_HCD_EThcD_DDA.raw	F2.3	5.46	378.3	378.3	0	3.5e-06	3.78e-05	3.68e-05	0	9.38e-05	9.29e-05	9.27e-05	0	0	1279	1
byonic	AANL6	enrich_frac	HCD-EThcD	FALSE	High	PMI-Byonic (A2)	Unambiguous	[K].TPPSTTVGSHsPPEtPVLTR.[S]	S11(Phospho); T15(HexNAc)	1	Q9ULU4	Q9ULU4	0	3	1	0	1	1	782.377	2345.12	2344.11	430.42	0.33631	HCD (High Energy Collision Dissociation)	MS2	56.4462	54	50.4583	20875	PANC1_AANL6_enriched_F3_8ul_HCD_EThcD_DDA.raw	F2.3	5.45	361	361	0	3.54e-06	3.78e-05	3.68e-05	0	9.49e-05	9.29e-05	9.27e-05	0	0	746	1
byonic	AANL6	enrich_frac	HCD-EThcD	FALSE	High	PMI-Byonic (A2)	Unambiguous	[K].SPISVPGGSALIsNLGK.[V]	S13(HexNAc)	1	P51610	P51610	0	2	1	0	1	1	900.494	1799.98	1799.97	2.84	0.00255	HCD (High Energy Collision Dissociation)	MS2	73.4121	54	100.526	47607	PANC1_AANL6_enriched_F12_8ul_HCD_EThcD_DDA.raw	F2.12	5.42	418.4	325.5	0	3.77e-06	3.78e-05	3.67e-05	8.87e-05	0.000101028	9.29e-05	9.25e-05	0.000132667	0	666	1
byonic	AANL6	enrich_frac	HCD-EThcD	FALSE	High	PMI-Byonic (A2)	Unambiguous	[K].TTSGSIItVVPK.[S]	T8(HexNAc)	1	Q7Z589	Q7Z589	0	2	1	0	1	1	703.392	1405.78	1405.78	-0.93	-0.00065	HCD (High Energy Collision Dissociation)	MS2	51.8612	54	64.0212	24214	PANC1_AANL6_enriched_F5_8ul_HCD_EThcD_DDA.raw	F2.5	5.35	501.4	270.5	0	4.42e-06	3.78e-05	3.64e-05	0	0.000118356	9.29e-05	9.18e-05	0	0	534	1
byonic	AANL6	enrich_frac	HCD-EThcD	FALSE	High	PMI-Byonic (A2)	Unambiguous	[R].LVtPVTVSAVKPAVTTLVVK.[G]	T3(HexNAc)	1	P51610	P51610	0	3	1	0	1	1	742.452	2225.34	2225.34	1.69	0.00125	HCD (High Energy Collision Dissociation)	MS2	74.0053	54	95.9516	45327	PANC1_AANL6_enriched_F8_8ul_HCD_EThcD_DDA.raw	F2.8	5.34	358.3	358.3	0.5	4.56e-06	3.78e-05	3.64e-05	8.81e-05	0.000122171	9.29e-05	9.16e-05	0.000131758	0	856	1
byonic	AANL6	enrich_frac	HCD-EThcD	FALSE	High	PMI-Byonic (A2)	Unambiguous	[K].sGTVTVAQQAQVVttVVGGVTK.[T]	S1(HexNAc); T14(HexNAc); T15(HexNAc)	1	P51610	P51610	0	2	1	0	1	1	1370.22	2739.44	2739.41	9.18	0.01258	EThcD (ETD With Supplemental HCD)	MS2	0	54	59.258	27321	PANC1_AANL6_enriched_F1_8ul_HCD_EThcD_DDA.raw	F2.1	5.33	356.7	356.7	1.8	4.64e-06	3.78e-05	3.63e-05	8.81e-05	0.000124306	9.29e-05	9.15e-05	0.000131642	0	638	1
byonic	AANL6	enrich_frac	HCD-EThcD	FALSE	High	PMI-Byonic (A2)	Unambiguous	[R].TTScSTNHTPssDASEWSR.[G]	C4(Carbamidomethyl); S11(HexNAc); S12(HexNAc)	1	P0C7T5	P0C7T5	0	3	1	0	1	1	839.686	2517.04	2517.03	4.38	0.00367	HCD (High Energy Collision Dissociation)	MS2	0	54	25.463	6170	PANC1_AANL6_enriched_F2_8ul_HCD_EThcD_DDA.raw	F2.2	5.33	365.2	365.2	1.2	4.66e-06	3.78e-05	3.63e-05	0	0.000124902	9.29e-05	9.15e-05	0	0	29	1
byonic	AANL6	enrich_frac	HCD-EThcD	FALSE	High	PMI-Byonic (A2)	Unambiguous	[K].SILTStTTVEHAPIWR.[P]	T6(HexNAc)	1	Q9Y618	Q9Y618	0	3	1	0	1	1	672.354	2015.05	2015.04	0.79	0.00053	HCD (High Energy Collision Dissociation)	MS2	71.3108	54	83.8221	35163	PANC1_AANL6_enriched_F5_8ul_HCD_EThcD_DDA.raw	F2.5	5.29	461.5	302.5	0	5.09e-06	3.78e-05	3.62e-05	8.78e-05	0.0001364	9.29e-05	9.11e-05	0.000131234	0	1813	1
byonic	AANL6	enrich_frac	HCD-EThcD	FALSE	High	PMI-Byonic (A2)	Unambiguous	[K].TIPmSAIITQAGATGVtsSPGIK.[S]	M4(Oxidation); T17(HexNAc); S18(HexNAc)	1	P51610	P51610	0	3	1	0	1	1	875.794	2625.37	2623.34	774.08	0.67689	HCD (High Energy Collision Dissociation)	MS2	17.3135	54	90.2025	41173	PANC1_AANL6_enriched_F11_8ul_HCD_EThcD_DDA.raw	F2.11	5.29	377.4	377.4	2.4	5.12e-06	3.78e-05	3.61e-05	0	0.000137164	9.29e-05	9.11e-05	0	0	771	1
byonic	AANL6	enrich_frac	HCD-EThcD	FALSE	High	PMI-Byonic (A2)	Unambiguous	[K].TKPLASVTNANTSSTQAAPVAVTtPtVSSGQATPTSPIK.[K]	T24(HexNAc); T26(HexNAc)	1	O14974	O14974	0	3	1	0	1	1	1397.38	4190.13	4188.14	475.95	0.66445	HCD (High Energy Collision Dissociation)	MS2	0	54	70.7969	32944	PANC1_AANL6_enriched_F3_8ul_HCD_EThcD_DDA.raw	F2.3	5.29	367.6	367.6	1.2	5.19e-06	3.78e-05	3.61e-05	8.77e-05	0.000138864	9.29e-05	9.11e-05	0.000131136	1	374	1
byonic	AANL6	enrich_frac	HCD-EThcD	FALSE	High	PMI-Byonic (A2)	Unambiguous	[K].tVTVTRPTGVSFK.[K]	T1(HexNAc)	1	A5YKK6	A5YKK6	0	3	1	0	1	1	532.626	1595.86	1595.86	0.35	0.00019	HCD (High Energy Collision Dissociation)	MS2	24.0806	54	49.7724	17989	PANC1_AANL6_enriched_F12_8ul_HCD_EThcD_DDA.raw	F2.12	5.28	550.9	224	2	5.21e-06	3.78e-05	3.61e-05	8.77e-05	0.000139418	9.29e-05	9.1e-05	0.000131119	0	1051	1
byonic	AANL6	enrich_frac	HCD-EThcD	FALSE	High	PMI-Byonic (A2)	Unambiguous	[K].TAAAQVGtSVSSAtNTSTR.[P]	T8(HexNAc); T14(HexNAc)	1	P51610	P51610	0	3	1	0	1	1	739.359	2216.06	2216.05	4.69	0.00346	EThcD (ETD With Supplemental HCD)	MS2	0	54	26.2561	4470	PANC1_AANL6_enriched_F8_8ul_HCD_EThcD_DDA.raw	F2.8	5.28	382.8	349.2	0.1	5.21e-06	3.78e-05	3.61e-05	8.77e-05	0.000139467	9.29e-05	9.1e-05	0.000131113	0	612	1
byonic	AANL6	enrich_frac	HCD-EThcD	FALSE	High	PMI-Byonic (A2)	Unambiguous	[K].TIPMSAIITQAGATGVtsSPGIK.[S]	T17(HexNAc); S18(HexNAc)	1	P51610	P51610	0	3	1	0	1	1	869.783	2607.34	2607.34	-3.04	-0.00264	HCD (High Energy Collision Dissociation)	MS2	3.43899	54	90.3062	41538	PANC1_AANL6_enriched_F10_8ul_HCD_EThcD_DDA.raw	F2.10	5.27	388.2	369.6	2.4	5.36e-06	3.78e-05	3.61e-05	0	0.000143601	9.29e-05	9.1e-05	0	0	771	1
byonic	AANL6	enrich_frac	HCD-EThcD	FALSE	High	PMI-Byonic (A2)	Unambiguous	[R].TLSPEMITVtsAVGPVsMAAPTAITEAGTQPQK.[G]	T10(HexNAc); S11(HexNAc); S17(HexNAc)	1	Q9H4A3	Q9H4A3	0	3	1	0	1	1	1299.31	3895.91	3893.91	513.35	0.66632	HCD (High Energy Collision Dissociation)	MS2	45.6457	54	107.992	54341	PANC1_AANL6_enriched_F3_8ul_HCD_EThcD_DDA.raw	F2.3	5.27	366.1	366.1	0	5.37e-06	3.78e-05	3.61e-05	0	0.000143718	9.29e-05	9.1e-05	5.09e-05	0	1803	1
byonic	AANL6	enrich_frac	HCD-EThcD	FALSE	High	PMI-Byonic (A2)	Unambiguous	[K].TAAAQVGTSVssATNTSTR.[P]	S11(HexNAc); S12(HexNAc)	1	P51610	P51610	0	3	1	0	1	1	739.689	2217.05	2216.05	451.37	0.33342	HCD (High Energy Collision Dissociation)	MS2	0	54	29.3284	6353	PANC1_AANL6_enriched_F10_8ul_HCD_EThcD_DDA.raw	F2.10	5.27	435.7	374.5	1.2	5.38e-06	3.78e-05	3.61e-05	0	0.000144181	9.29e-05	9.1e-05	0	0	612	1
byonic	AANL6	enrich_frac	HCD-EThcD	FALSE	High	PMI-Byonic (A2)	Unambiguous	[R].TTLTItQPR.[P]	T6(HexNAc)	1	P49848	P49848	0	2	1	0	1	1	617.343	1233.68	1233.67	7.52	0.00464	HCD (High Energy Collision Dissociation)	MS2	0	54	40.7176	16081	PANC1_AANL6_enriched_F1_8ul_HCD_EThcD_DDA.raw	F2.1	5.26	510.4	284.8	0	5.52e-06	4.81e-05	4.81e-05	0	0.000147786	9.29e-05	9.09e-05	0	0	480	1
byonic	AANL6	enrich_frac	HCD-EThcD	FALSE	High	PMI-Byonic (A2)	Unambiguous	[K].TVTHVVVVsAPSAIALPVTMK.[T]	S9(HexNAc)	1	Q15723	Q15723	0	3	1	0	1	1	775.107	2323.31	2323.29	5.37	0.00416	EThcD (ETD With Supplemental HCD)	MS2	67.7664	38.161	106.017	53097	PANC1_AANL6_enriched_F2_8ul_HCD_EThcD_DDA.raw	F2.2	5.22	352.8	352.8	25.4	6.07e-06	4.81e-05	4.78e-05	0	0.000162633	9.29e-05	9.04e-05	0	0	564	1
byonic	AANL6	enrich_frac	HCD-EThcD	FALSE	High	PMI-Byonic (A2)	Unambiguous	[K].AIPVTRPVPVtKPVTVSR.[P]	T11(HexNAc)	1	Q96KM6	Q96KM6	0	4	1	0	1	1	530.815	2120.24	2120.24	-2.86	-0.00152	EThcD (ETD With Supplemental HCD)	MS2	11.2763	54	51.4812	18762	PANC1_AANL6_enriched_F4_8ul_HCD_EThcD_DDA.raw	F2.4	5.21	378.8	378.8	171.2	6.19e-06	5.97e-05	5.97e-05	0	0.000165626	9.29e-05	9.03e-05	0	0	227	1
byonic	AANL6	enrich_frac	HCD-EThcD	FALSE	High	PMI-Byonic (A2)	Unambiguous	[R].TSVSQASGLLLEtPVQPAFSLPK.[G]	T13(HexNAc)	1	Q12815	Q12815	0	3	1	0	1	1	858.465	2573.38	2573.37	3.54	0.00303	HCD (High Energy Collision Dissociation)	MS2	0	54	123.892	63785	PANC1_AANL6_enriched_F9_8ul_HCD_EThcD_DDA.raw	F2.9	5.2	370.1	349.6	4.8	6.35e-06	5.97e-05	5.96e-05	0.000130673	0.000170113	9.29e-05	9.02e-05	0.000130208	0	240	1
byonic	AANL6	enrich_frac	HCD-EThcD	FALSE	High	PMI-Byonic (A2)	Unambiguous	[R].TATVTIRPNTsGSGGTTSNSQVITGPQIR.[P]	S11(HexNAc)	1	Q12830	Q12830	0	3	1	0	1	1	1035.54	3104.6	3104.58	4.58	0.00474	EThcD (ETD With Supplemental HCD)	MS2	0	54	61.2013	26610	PANC1_AANL6_enriched_F2_8ul_HCD_EThcD_DDA.raw	F2.2	5.19	320.2	320.2	17.4	6.48e-06	5.97e-05	5.96e-05	0.000130514	0.000173617	9.29e-05	9.01e-05	0.000130039	0	2156	1
byonic	AANL6	enrich_frac	HCD-EThcD	FALSE	High	PMI-Byonic (A2)	Unambiguous	[R].tGSISSSVSVPAKPER.[R]	T1(HexNAc)	1	Q6PJT7	Q6PJT7	0	3	1	0	1	1	602.314	1804.93	1804.93	-0.65	-0.00039	HCD (High Energy Collision Dissociation)	MS2	50.9671	54	36.8882	10621	PANC1_AANL6_enriched_F11_8ul_HCD_EThcD_DDA.raw	F2.11	5.18	469.2	300.9	2	6.56e-06	5.97e-05	5.95e-05	4.76e-05	0.00017571	9.29e-05	9e-05	4.74e-05	0	325	1
byonic	AANL6	enrich_frac	HCD-EThcD	FALSE	High	PMI-Byonic (A2)	Unambiguous	[K].TIPmSAIItQAGATGVTSSPGIK.[S]	M4(Oxidation); T9(HexNAc)	1	P51610	P51610	0	3	1	0	1	1	807.425	2420.26	2420.26	0.86	0.00069	HCD (High Energy Collision Dissociation)	MS2	37.7193	54	72.5144	30779	PANC1_AANL6_enriched_F11_8ul_HCD_EThcD_DDA.raw	F2.11	5.15	468.9	328.8	0	7.14e-06	5.97e-05	5.93e-05	0	0.00019106	9.29e-05	8.96e-05	0	0	771	1
byonic	AANL6	enrich_frac	HCD-EThcD	FALSE	High	PMI-Byonic (A2)	Unambiguous	[K].SPItIITTK.[V]	T4(HexNAc)	1	P51610	P51610	0	3	1	0	1	1	590.637	1769.9	1176.67	504154	197.741	HCD (High Energy Collision Dissociation)	MS2	94.6935	54	54.8183	20067	PANC1_AANL6_enriched_F6_8ul_HCD_EThcD_DDA.raw	F2.6	5.13	484.6	263	0	7.42e-06	5.97e-05	5.92e-05	0	0.000198541	9.29e-05	8.94e-05	0	0	794	1
byonic	AANL6	enrich_frac	HCD-EThcD	FALSE	High	PMI-Byonic (A2)	Unambiguous	[K].QTTTPATAPTTTAPLFtGLAsAtSAVAPItsASPSTDSASK.[P]	T17(HexNAc); S21(HexNAc); T23(HexNAc); T30(HexNAc); S31(HexNAc)	1	A8CG34	A8CG34	0	3	1	0	1	1	1632.14	4894.39	4893.35	212.34	0.34634	HCD (High Energy Collision Dissociation)	MS2	12.2805	54	110.291	53869	PANC1_AANL6_enriched_F8_8ul_HCD_EThcD_DDA.raw	F2.8	5.12	377.7	377.7	0	7.52e-06	5.97e-05	5.91e-05	0.000129831	0.000201461	9.29e-05	8.94e-05	0.000129372	0	770	1
byonic	AANL6	enrich_frac	HCD-EThcD	FALSE	High	PMI-Byonic (A2)	Unambiguous	[K].TITVPVSGsPK.[M]	S9(HexNAc)	1	Q7Z589	Q7Z589	0	2	1	0	1	1	645.817	1290.63	1288.7	1496	0.96395	HCD (High Energy Collision Dissociation)	MS2	89.8404	54	43.2241	17621	PANC1_AANL6_enriched_F1_8ul_HCD_EThcD_DDA.raw	F2.1	5.12	564.4	229.3	0	7.59e-06	5.97e-05	5.91e-05	0	0.000203128	9.29e-05	8.94e-05	0	0	230	1
byonic	AANL6	enrich_frac	HCD-EThcD	FALSE	High	PMI-Byonic (A2)	Unambiguous	[K].TIFSTGTPVAAATVAPILAtNtIPsAttAGSVSHTQAPTSTIVTMTVPSHSSHATAVTTSNIPVAK.[V]	T20(HexNAc); T22(HexNAc); S25(HexNAc); T27(HexNAc); T28(HexNAc)	1	Q9H0E3	Q9H0E3	0	5	1	0	1	1	1492.55	7458.74	7457.74	134.09	0.2	HCD (High Energy Collision Dissociation)	MS2	0	54	109.983	55514	PANC1_AANL6_enriched_F3_8ul_HCD_EThcD_DDA.raw	F2.3	5.1	327.7	327.7	0	7.91e-06	5.97e-05	5.9e-05	0	0.000211824	9.29e-05	8.92e-05	5.26e-05	-1	367	1
byonic	AANL6	enrich_frac	HCD-EThcD	FALSE	High	PMI-Byonic (A2)	Unambiguous	[K].TAPPVTNNSEIQAsEVLVAADKEK.[V]	S14(HexNAc)	1	Q96T58	Q96T58	1	3	1	0	1	1	906.128	2716.37	2714.37	735.68	0.66564	HCD (High Energy Collision Dissociation)	MS2	59.1879	54	74.0645	31435	PANC1_AANL6_enriched_F4_8ul_HCD_EThcD_DDA.raw	F2.4	5.09	357.5	357.3	2.4	8.21e-06	5.97e-05	5.89e-05	0	0.00021981	9.29e-05	8.9e-05	0	0	2586	1
byonic	AANL6	enrich_frac	HCD-EThcD	FALSE	High	PMI-Byonic (A2)	Unambiguous	[R].TTVVsAVPVMPRPPMASVVR.[L]	S5(HexNAc)	1	Q15459	Q15459	0	3	1	0	1	1	766.755	2298.25	2297.24	441.3	0.33793	HCD (High Energy Collision Dissociation)	MS2	62.9527	54	93.7845	46077	PANC1_AANL6_enriched_F2_8ul_HCD_EThcD_DDA.raw	F2.2	5.07	383.7	345	5.5	8.52e-06	5.97e-05	5.88e-05	0	0.000228214	9.29e-05	8.89e-05	0	0	588	1
byonic	AANL6	enrich_frac	HCD-EThcD	FALSE	High	PMI-Byonic (A2)	Unambiguous	[K].TIPMSAIItQAGATGVTSSPGIKsPItIITTK.[V]	T9(HexNAc); S24(Phospho); T27(HexNAc)	1	P51610	P51610	1	3	1	0	1	1	1214.64	3641.9	3641.88	5.02	0.00609	EThcD (ETD With Supplemental HCD)	MS2	0	54	114.921	56371	PANC1_AANL6_enriched_F8_8ul_HCD_EThcD_DDA.raw	F2.8	5.06	340.7	340.7	6.5	8.79e-06	5.97e-05	5.87e-05	0.000129166	0.000235373	9.29e-05	8.87e-05	0.000128639	0	771	1
byonic	AANL6	enrich_frac	HCD-EThcD	FALSE	High	PMI-Byonic (A2)	Unambiguous	[K].TIPmSAIITQAGATGVtsSPGIKsPITIITTK.[V]	M4(Oxidation); T17(HexNAc); S18(HexNAc); S24(Phospho)	1	P51610	P51610	1	3	1	0	1	1	1219.97	3657.89	3657.88	1.71	0.00209	HCD (High Energy Collision Dissociation)	MS2	0	54	100.875	50149	PANC1_AANL6_enriched_F9_8ul_HCD_EThcD_DDA.raw	F2.9	5.06	340.8	340.8	2.4	8.79e-06	5.97e-05	5.87e-05	0.00012916	0.000235373	9.29e-05	8.87e-05	0.000128634	0	771	1
byonic	AANL6	enrich_frac	HCD-EThcD	FALSE	High	PMI-Byonic (A2)	Unambiguous	[K].LVtSADGKPTTIITTTQASGAGTKPTILGISSVSPStTKPGTTTIIK.[T]	T3(HexNAc); T37(HexNAc)	1	P51610	P51610	0	4	1	0	1	1	1252.43	5006.71	5005.69	203.97	0.25525	EThcD (ETD With Supplemental HCD)	MS2	12.0365	54	93.5926	43863	PANC1_AANL6_enriched_F8_8ul_HCD_EThcD_DDA.raw	F2.8	5.01	365.1	365.1	0.5	9.84e-06	5.97e-05	5.83e-05	0	0.000263382	9.29e-05	8.82e-05	0	0	724	1
byonic	AANL6	enrich_frac	HCD-EThcD	FALSE	High	PMI-Byonic (A2)	Unambiguous	[R].TQTQRPNLIGLTsGDmDVNPR.[A]	S13(HexNAc); M16(Oxidation)	1	Q9P2N5	Q9P2N5	0	3	1	0	1	1	844.757	2532.26	2532.24	7.94	0.0067	HCD (High Energy Collision Dissociation)	MS2	0	54	63.9692	30145	PANC1_AANL6_enriched_F1_8ul_HCD_EThcD_DDA.raw	F2.1	4.91	379.2	326.4	0	1.24e-05	8.13e-05	8.13e-05	0.000128052	0.00033301	9.29e-05	8.78e-05	0.000127589	0	511	1
byonic	AANL6	enrich_frac	HCD-EThcD	FALSE	High	PMI-Byonic (A2)	Unambiguous	[K].TAAAQVGTSVSSATNtsTRPIITVHK.[S]	T16(HexNAc); S17(HexNAc)	1	P51610	P51610	0	3	1	0	1	1	1002.52	3005.54	3004.54	331.36	0.33187	HCD (High Energy Collision Dissociation)	MS2	29.5836	54	48.0735	19386	PANC1_AANL6_enriched_F3_8ul_HCD_EThcD_DDA.raw	F2.3	4.87	376.2	376.2	1.2	1.34e-05	8.13e-05	8.12e-05	0	0.000358989	9.29e-05	8.77e-05	0	0	612	1
byonic	AANL6	enrich_frac	HCD-EThcD	FALSE	High	PMI-Byonic (A2)	Unambiguous	[K].TIPmSAIITQAGATGVtsSPGIKsPITIITTK.[V]	M4(Oxidation); T17(HexNAc); S18(HexNAc); S24(Phospho)	1	P51610	P51610	1	3	1	0	1	1	1220.31	3658.9	3657.88	279.43	0.34071	HCD (High Energy Collision Dissociation)	MS2	64.2659	54	100.441	47961	PANC1_AANL6_enriched_F8_8ul_HCD_EThcD_DDA.raw	F2.8	4.85	342.4	342.4	2.4	1.41e-05	8.13e-05	8.11e-05	0.00012916	0.00037863	9.29e-05	8.76e-05	0.000128634	0	771	1
byonic	AANL6	enrich_frac	HCD-EThcD	FALSE	High	PMI-Byonic (A2)	Unambiguous	[K].tAAAQVGTSVSSATNTSTR.[P]	T1(HexNAc)	1	P51610	P51610	0	3	1	0	1	1	671.662	2012.97	2012.97	-0.1	-7e-05	HCD (High Energy Collision Dissociation)	MS2	34.0814	54	28.2334	5802	PANC1_AANL6_enriched_F10_8ul_HCD_EThcD_DDA.raw	F2.10	4.85	378.5	357.4	7.2	1.43e-05	8.13e-05	8.11e-05	0.000127774	0.000381941	9.29e-05	8.76e-05	0.000127367	0	612	1
byonic	AANL6	enrich_frac	HCD-EThcD	FALSE	High	PMI-Byonic (A2)	Unambiguous	[K].PLTALPFttGSQDVSNAFSPSIsK.[A]	T8(HexNAc); T9(HexNAc); S23(HexNAc)	1	Q9Y6Y8	Q9Y6Y8	0	3	1	0	1	1	1025.5	3074.49	3074.49	-2.77	-0.00284	EThcD (ETD With Supplemental HCD)	MS2	0	53.249	103.524	49158	PANC1_AANL6_enriched_F10_8ul_HCD_EThcD_DDA.raw	F2.10	4.81	352.2	352.2	4.8	1.55e-05	8.13e-05	8.09e-05	0.0001276	0.000414924	9.29e-05	8.75e-05	0.00012721	0	116	1
byonic	AANL6	enrich_frac	HCD-EThcD	FALSE	High	PMI-Byonic (A2)	Unambiguous	[K].TAAAQVGTsVSSAtNTSTRPIITVHK.[S]	S9(HexNAc); T14(HexNAc)	1	P51610	P51610	0	4	1	0	1	1	751.889	3004.54	3004.54	-2.42	-0.00182	EThcD (ETD With Supplemental HCD)	MS2	8.8527	54	46.2025	15679	PANC1_AANL6_enriched_F10_8ul_HCD_EThcD_DDA.raw	F2.10	4.79	323	323	23.6	1.63e-05	8.13e-05	8.08e-05	0	0.000437581	9.29e-05	8.74e-05	0	0	612	1
byonic	AANL6	enrich_frac	HCD-EThcD	FALSE	High	PMI-Byonic (A2)	Unambiguous	[R].SSAQTSAAGATATTSTssTVTVTAPAPAATGSPVK.[K]	S17(HexNAc); S18(HexNAc)	1	Q9ULU4	Q9ULU4	0	3	1	0	1	1	1181.58	3542.73	3541.72	285.22	0.33673	HCD (High Energy Collision Dissociation)	MS2	18.8448	54	55.1429	21239	PANC1_AANL6_enriched_F12_8ul_HCD_EThcD_DDA.raw	F2.12	4.78	356	356	1.2	1.65e-05	8.13e-05	8.08e-05	0.000127459	0.000441216	9.29e-05	8.74e-05	0.000127102	0	766	1
byonic	AANL6	enrich_frac	HCD-EThcD	FALSE	High	PMI-Byonic (A2)	Unambiguous	[R].TAEVPVSEAsGQAPPAK.[A]	S10(HexNAc)	1	P48382	P48382	0	3	1	0	1	1	614.646	1841.92	1841.91	6.02	0.0037	HCD (High Energy Collision Dissociation)	MS2	26.4188	54	34.1902	12257	PANC1_AANL6_enriched_F1_8ul_HCD_EThcD_DDA.raw	F2.1	4.73	388	363.9	0	1.87e-05	8.13e-05	8.06e-05	0.000127199	0.000499322	9.29e-05	8.71e-05	0.000126877	0	433	1
byonic	AANL6	enrich_frac	HCD-EThcD	FALSE	High	PMI-Byonic (A2)	Unambiguous	[K].TKPLASVtNANTSSTQAAPVAVTTPTVSSGQATPTsPIKK.[F]	T8(HexNAc); S36(Phospho)	1	O14974	O14974	1	3	1	0	1	1	1398.38	4193.14	4193.12	4.21	0.00588	EThcD (ETD With Supplemental HCD)	MS2	0	54	67.1899	30259	PANC1_AANL6_enriched_F2_8ul_HCD_EThcD_DDA.raw	F2.2	4.67	378.6	378.6	14.8	2.15e-05	8.13e-05	8.03e-05	0	0.000575254	9.29e-05	8.69e-05	0	0	374	1
byonic	AANL6	enrich_frac	HCD-EThcD	FALSE	High	PMI-Byonic (A2)	Unambiguous	[K].TPPMPVLTPVHtSSK.[A]	T12(HexNAc)	1	Q5H9F3	Q5H9F3	0	3	1	0	1	1	598.984	1794.94	1794.93	3.72	0.00223	EThcD (ETD With Supplemental HCD)	MS2	36.2489	32.096	65.1032	26523	PANC1_AANL6_enriched_F8_8ul_HCD_EThcD_DDA.raw	F2.8	4.54	476.5	290.8	12.3	2.88e-05	8.13e-05	7.97e-05	0	0.000769506	9.29e-05	8.62e-05	0	0	641	1
byonic	AANL6	enrich_frac	HCD-EThcD	FALSE	High	PMI-Byonic (A2)	Unambiguous	[K].TAAAQVGTsVSsATNTSTR.[P]	S9(HexNAc); S12(HexNAc)	1	P51610	P51610	0	3	1	0	1	1	738.364	2213.08	2216.05	-1341.97	-0.99129	EThcD (ETD With Supplemental HCD)	MS2	68.5476	54	30.2615	6650	PANC1_AANL6_enriched_F10_8ul_HCD_EThcD_DDA.raw	F2.10	4.53	441.5	342.1	6.3	2.98e-05	8.13e-05	7.96e-05	0	0.000798029	9.29e-05	8.61e-05	0	0	612	1
byonic	AANL6	enrich_frac	HCD-EThcD	FALSE	High	PMI-Byonic (A2)	Unambiguous	[K].tAAAQVGTSVSSATNTSTR.[P]	T1(HexNAc)	1	P51610	P51610	0	2	1	0	1	1	1006.99	2012.97	2012.97	-0.25	-0.00025	HCD (High Energy Collision Dissociation)	MS2	0	54	28.2008	5784	PANC1_AANL6_enriched_F10_8ul_HCD_EThcD_DDA.raw	F2.10	4.51	328.2	328.2	7.2	3.1e-05	8.13e-05	7.95e-05	0.000127774	0.000830014	9.84e-05	9.83e-05	0.000127367	0	612	1
byonic	AANL6	enrich_frac	HCD-EThcD	FALSE	High	PMI-Byonic (A2)	Unambiguous	[R].TPESTKPGPVcQPPVsQSR.[S]	C11(Carbamidomethyl); S16(HexNAc)	1	Q6AI12	Q6AI12	0	3	1	0	1	1	752.374	2255.11	2255.1	4.56	0.00343	HCD (High Energy Collision Dissociation)	MS2	26.0881	54	28.3768	5230	PANC1_AANL6_enriched_F8_8ul_HCD_EThcD_DDA.raw	F2.8	4.49	333.9	333.9	4.8	3.23e-05	8.13e-05	7.94e-05	0.000125676	0.000864628	9.84e-05	9.82e-05	0.00016735	0	199	1
byonic	AANL6	enrich_frac	HCD-EThcD	FALSE	High	PMI-Byonic (A2)	Unambiguous	[K].TIPmSAIITQAGATGVtsSPGIK.[S]	M4(Oxidation); T17(HexNAc); S18(HexNAc)	1	P51610	P51610	0	3	1	0	1	1	875.118	2623.34	2623.34	0.78	0.00068	HCD (High Energy Collision Dissociation)	MS2	0	54	70.8903	28030	PANC1_AANL6_enriched_F5_8ul_HCD_EThcD_DDA.raw	F2.5	4.42	324.1	324.1	2.4	3.82e-05	8.13e-05	7.9e-05	0	0.0010227	9.84e-05	9.77e-05	0	0	771	1
byonic	AANL6	enrich_frac	HCD-EThcD	FALSE	High	PMI-Byonic (A2)	Unambiguous	[K].TIPMSAIItQAGATGVTSSPGIK.[S]	T9(HexNAc)	1	P51610	P51610	0	3	1	0	1	1	802.092	2404.26	2404.26	-0.54	-0.00043	EThcD (ETD With Supplemental HCD)	MS2	17.3562	54	93.7609	43255	PANC1_AANL6_enriched_F11_8ul_HCD_EThcD_DDA.raw	F2.11	4.42	326.6	320	8.7	3.82e-05	8.13e-05	7.9e-05	0	0.0010227	9.84e-05	9.77e-05	0	0	771	1
byonic	AANL6	enrich_frac	HCD-EThcD	FALSE	High	PMI-Byonic (A2)	Unambiguous	[K].STPSTSTTPTATQPtsLGQLAVQsPGQSNQTTNPK.[L]	T15(HexNAc); S16(HexNAc); S24(HexNAc)	1	Q7Z3K3	Q7Z3K3	0	3	1	0	1	1	1376.33	4126.98	4122.97	973.7	1.33818	HCD (High Energy Collision Dissociation)	MS2	68.542	54	63.8546	28718	PANC1_AANL6_enriched_F3_8ul_HCD_EThcD_DDA.raw	F2.3	4.41	326.7	326.7	1.1	3.9e-05	8.13e-05	7.89e-05	0.000125146	0.0010428	9.84e-05	9.77e-05	0.000166701	0	251	1
byonic	AANL6	enrich_frac	HCD-EThcD	FALSE	High	PMI-Byonic (A2)	Unambiguous	[R].HSNPTQGATPTWTPTtR.[S]	T16(HexNAc)	1	P27540	P27540	0	3	1	0	1	1	686.332	2056.98	2055.97	490	0.33581	EThcD (ETD With Supplemental HCD)	MS2	64.3627	54	40.8329	15029	PANC1_AANL6_enriched_F2_8ul_HCD_EThcD_DDA.raw	F2.2	4.33	377.8	280.8	6	4.65e-05	8.13e-05	7.85e-05	0	0.0012429	9.84e-05	9.72e-05	0	0	628	1
byonic	AANL6	enrich_frac	HCD-EThcD	FALSE	High	PMI-Byonic (A2)	Unambiguous	[R].TPPTANHPVEPVTsVTQPSELLQQK.[G]	S14(HexNAc)	1	O95487	O95487	0	3	1	0	1	1	968.164	2902.48	2901.48	342.83	0.33158	EThcD (ETD With Supplemental HCD)	MS2	84.05	54	75.5448	32910	PANC1_AANL6_enriched_F10_8ul_HCD_EThcD_DDA.raw	F2.10	4.3	374.1	310.8	14.5	4.97e-05	8.13e-05	7.83e-05	0	0.00132948	0.000109258	0.000109091	0	0	329	1
byonic	AANL6	enrich_frac	HCD-EThcD	FALSE	High	PMI-Byonic (A2)	Unambiguous	[K].TVTTASMIttK.[T]	T9(HexNAc); T10(HexNAc)	1	Q96BD5	Q96BD5	0	3	1	0	1	1	781.369	2342.09	1559.77	501561	260.774	HCD (High Energy Collision Dissociation)	MS2	95.4298	54	33.0121	8106	PANC1_AANL6_enriched_F10_8ul_HCD_EThcD_DDA.raw	F2.10	4.25	479.2	266.6	1.2	5.57e-05	8.13e-05	7.8e-05	0	0.00148908	0.000109258	0.000108584	0	0	122	1
byonic	AANL6	enrich_frac	HCD-EThcD	FALSE	High	PMI-Byonic (A2)	Unambiguous	[K].TQFLTTPIsQAQK.[L]	S9(HexNAc)	1	Q96L91	Q96L91	0	2	1	0	1	1	832.857	1664.71	1665.87	-698.02	-0.5814	HCD (High Energy Collision Dissociation)	MS2	80.7829	54	63.5485	23496	PANC1_AANL6_enriched_F7_8ul_HCD_EThcD_DDA.raw	F2.7	4.25	432	321.4	0	5.66e-05	8.13e-05	7.79e-05	0.000123926	0.00151238	0.000109258	0.000108491	0.000164976	0	3019	1
byonic	AANL6	enrich_frac	HCD-EThcD	FALSE	High	PMI-Byonic (A2)	Ambiguous	[K].TVAVASGAAsTPISISTGAPTVR.[Q]	S10(HexNAc)	1	Q6P4R8	Q6P4R8	0	3		0	2	2	773.086	2317.24	2317.22	8.15	0.0063	EThcD (ETD With Supplemental HCD)	MS2	80.9768	54	77.0473	31230	PANC1_AANL6_enriched_F7_8ul_HCD_EThcD_DDA.raw	F2.7	4.23	327.9	327.9	2.2	5.92e-05	8.13e-05	7.78e-05	0	0.00158235	0.000109258	0.00010835	0	0	1141	1
byonic	AANL6	enrich_frac	HCD-EThcD	FALSE	High	PMI-Byonic (A2)	Ambiguous	[R].TTPSATSLPQTVVMtSPVTLTSQTTK.[T]	T15(HexNAc)	1	P18846	P18846	0	3	0.1098	0	1	1	961.161	2881.47	2880.48	344.62	0.33089	HCD (High Energy Collision Dissociation)	MS2	74.6606	54	99.695	46924	PANC1_AANL6_enriched_F10_8ul_HCD_EThcD_DDA.raw	F2.10	4.19	403	304.9	0	6.41e-05	8.87e-05	8.87e-05	0	0.00171293	0.000109258	0.000108021	5.2e-05	0	183	1
byonic	AANL6	enrich_frac	HCD-EThcD	FALSE	High	PMI-Byonic (A2)	Unambiguous	[K].TTSGSIItVVPK.[S]	T8(HexNAc)	1	Q7Z589	Q7Z589	0	3	1	0	1	1	704.006	2110	1405.78	500950	234.741	HCD (High Energy Collision Dissociation)	MS2	89.7014	54	63.4723	25468	PANC1_AANL6_enriched_F4_8ul_HCD_EThcD_DDA.raw	F2.4	4.13	527.6	196.9	0	7.39e-05	8.87e-05	8.82e-05	0	0.00197616	0.000119699	0.000119379	0	0	534	1
byonic	AANL6	enrich_frac	HCD-EThcD	FALSE	High	PMI-Byonic (A2)	Unambiguous	[R].TTTPNMNPAINYQPQsSSSVPcQR.[T]	S16(HexNAc); C22(Carbamidomethyl)	1	Q8WXI9	Q8WXI9	0	3	1	0	1	1	961.112	2881.32	2881.31	3.9	0.00375	HCD (High Energy Collision Dissociation)	MS2	0	54	60.5143	26235	PANC1_AANL6_enriched_F2_8ul_HCD_EThcD_DDA.raw	F2.2	4.11	355.8	355.8	2.4	7.8e-05	8.87e-05	8.8e-05	0	0.00208474	0.000119699	0.000119114	0	0	287	1
byonic	AANL6	enrich_frac	HCD-EThcD	FALSE	High	PMI-Byonic (A2)	Unambiguous	[K].TVAPVVtQAAPPTPTPPVPPAK.[K]	T7(HexNAc)	1	Q70E73	Q70E73	0	3	1	0	1	1	780.434	2339.29	2339.29	0.31	0.00024	HCD (High Energy Collision Dissociation)	MS2	11.1128	54	70.38	29266	PANC1_AANL6_enriched_F4_8ul_HCD_EThcD_DDA.raw	F2.4	4.11	376.7	371	0	7.8e-05	8.87e-05	8.8e-05	0.000122815	0.00208581	0.000119699	0.000119113	0.00020424	0	793	1
byonic	AANL6	enrich_frac	HCD-EThcD	FALSE	High	PMI-Byonic (A2)	Unambiguous	[K].TATTtPGFVDTR.[K]	T5(HexNAc)	1	P78312	P78312	0	2	1	0	1	1	735.341	1469.67	1469.71	-25.91	-0.01904	HCD (High Energy Collision Dissociation)	MS2	56.6957	54	39.0014	10772	PANC1_AANL6_enriched_F6_8ul_HCD_EThcD_DDA.raw	F2.6	4.1	526.9	297.2	0	7.98e-05	8.87e-05	8.79e-05	4.91e-05	0.00213198	0.000119699	0.000118961	4.9e-05	0	705	1
byonic	AANL6	enrich_frac	HCD-EThcD	FALSE	High	PMI-Byonic (A2)	Unambiguous	[K].TAAAQVGTSVSSATNtstRPIITVHK.[S]	T16(HexNAc); S17(HexNAc); T18(HexNAc)	1	P51610	P51610	0	3	1	0	1	1	1069.88	3207.63	3207.62	2.35	0.00251	HCD (High Energy Collision Dissociation)	MS2	0	54	45.1826	16884	PANC1_AANL6_enriched_F9_8ul_HCD_EThcD_DDA.raw	F2.9	4.08	326.9	326.9	3.6	8.32e-05	8.87e-05	8.77e-05	0	0.00222426	0.000119699	0.000118706	0	0	612	1
byonic	AANL6	enrich_frac	HCD-EThcD	FALSE	High	PMI-Byonic (A2)	Unambiguous	[R].TcTSVPETLHLNPsLK.[H]	C2(Carbamidomethyl); S14(HexNAc)	1	P12757	P12757	0	2	1	0	1	1	668.332	1335.66	2000	-332172	-332.172	HCD (High Energy Collision Dissociation)	MS2	0	54	69.0606	29508	PANC1_AANL6_enriched_F12_8ul_HCD_EThcD_DDA.raw	F2.12	4.05	417.5	343.5	4.9	8.89e-05	8.87e-05	8.75e-05	0	0.00237477	0.000130531	0.000130202	0	0	72	1
byonic	AANL6	enrich_frac	HCD-EThcD	FALSE	High	PMI-Byonic (A2)	Unambiguous	[K].TPPMPVLTPVHtSSK.[A]	T12(HexNAc)	1	Q5H9F3	Q5H9F3	0	3	1	0	1	1	599.025	1795.06	1794.93	72.27	0.04324	EThcD (ETD With Supplemental HCD)	MS2	83.1983	40.574	65.0616	26499	PANC1_AANL6_enriched_F8_8ul_HCD_EThcD_DDA.raw	F2.8	4.03	465.4	297.7	8.4	9.23e-05	0.000109353	0.000109217	0	0.00246618	0.000130531	0.000130031	0	0	641	1
byonic	AANL6	enrich_frac	HCD-EThcD	FALSE	High	PMI-Byonic (A2)	Unambiguous	[K].TAAAQVGTSVSsATNTSTR.[P]	S12(HexNAc)	1	P51610	P51610	0	3	1	0	1	1	671.662	2012.97	2012.97	-0.47	-0.00031	HCD (High Energy Collision Dissociation)	MS2	0	54	30.5401	7198	PANC1_AANL6_enriched_F11_8ul_HCD_EThcD_DDA.raw	F2.11	4.03	419	309.2	0	9.4e-05	0.000109353	0.000109139	0	0.00251129	0.000141841	0.000141747	0	0	612	1
byonic	AANL6	enrich_frac	HCD-EThcD	FALSE	High	PMI-Byonic (A2)	Unambiguous	[K].TTGITTPVAsVAFPK.[S]	S10(HexNAc)	1	Q8IWI9	Q8IWI9	0	3	1	0	1	1	846.389	2537.15	1692.91	498697	281.416	EThcD (ETD With Supplemental HCD)	MS2	69.6079	54	85.051	38860	PANC1_AANL6_enriched_F8_8ul_HCD_EThcD_DDA.raw	F2.8	4.02	379.9	260.5	38.3	9.61e-05	0.000109353	0.00010902	0	0.00256763	0.000141841	0.000141581	0	0	1663	1
byonic	AANL6	enrich_frac	HCD-EThcD	FALSE	High	PMI-Byonic (A2)	Unambiguous	[K].TTGItTPVASVAFPK.[S]	T5(HexNAc)	1	Q8IWI9	Q8IWI9	0	4	1	0	1	1	847.681	3387.7	1692.91	1.00112e+06	423.699	EThcD (ETD With Supplemental HCD)	MS2	66.4547	54	88.6526	42831	PANC1_AANL6_enriched_F9_8ul_HCD_EThcD_DDA.raw	F2.9	4.02	380	276.2	28.5	9.61e-05	0.000109353	0.000109019	0	0.00256763	0.000141841	0.00014158	0	0	1663	1
byonic	AANL6	enrich_frac	HCD-EThcD	FALSE	High	PMI-Byonic (A2)	Unambiguous	[K].TSPPATVISSVTSTcSsLPsVSSAPItSGQAPTtFLPASTSQAQLSSQK.[M]	C15(Carbamidomethyl); S17(HexNAc); S20(HexNAc); T27(HexNAc); T34(HexNAc)	1	Q8IWZ3	Q8IWZ3	0	4	1	0	1	1	1416.69	5663.72	5662.74	172.91	0.24479	HCD (High Energy Collision Dissociation)	MS2	9.39578	54	105.321	50195	PANC1_AANL6_enriched_F10_8ul_HCD_EThcD_DDA.raw	F2.10	4.01	373.2	373.2	0	9.71e-05	0.000109353	0.000108947	0	0.00259467	0.000141841	0.000141478	5.14e-05	0	1969	1
byonic	AANL6	enrich_frac	HCD-EThcD	FALSE	High	PMI-Byonic (A2)	Unambiguous	[K].TAAAQVGTSVSSATNtsTRPIITVHK.[S]	T16(HexNAc); S17(HexNAc)	1	P51610	P51610	0	4	1	0	1	1	751.891	3004.54	3004.54	-0.96	-0.00072	HCD (High Energy Collision Dissociation)	MS2	3.60154	5.542	50.8903	19097	PANC1_AANL6_enriched_F11_8ul_HCD_EThcD_DDA.raw	F2.11	3.98	285.9	285.9	1.2	0.000104068	0.000109353	0.000108572	0	0.00277935	0.000141841	0.000140961	0	0	612	1
byonic	AANL6	enrich_frac	HCD-EThcD	FALSE	High	PMI-Byonic (A2)	Unambiguous	[K].TAPPVtNNSEIQASEVLVAADKEK.[V]	T6(HexNAc)	1	Q96T58	Q96T58	1	3	1	0	1	1	905.462	2714.37	2714.37	-0.89	-0.00081	EThcD (ETD With Supplemental HCD)	MS2	25.9258	54	73.9309	31362	PANC1_AANL6_enriched_F4_8ul_HCD_EThcD_DDA.raw	F2.4	3.97	336.6	328.4	9.5	0.000107851	0.000109353	0.000108366	0.000121497	0.00288011	0.000141841	0.000140688	0.000201841	0	2586	1
byonic	AANL6	enrich_frac	HCD-EThcD	FALSE	High	PMI-Byonic (A2)	Unambiguous	[K].TAAAQVGTSVSSATNTStR.[P]	T18(HexNAc)	1	P51610	P51610	0	2	1	0	1	1	1007.5	2013.99	2012.97	503.14	0.5064	HCD (High Energy Collision Dissociation)	MS2	25.5602	54	26.4007	5993	PANC1_AANL6_enriched_F9_8ul_HCD_EThcD_DDA.raw	F2.9	3.96	300.2	295.9	0	0.000110173	0.000109353	0.000108212	0	0.00294194	0.000141841	0.000140476	0	0	612	1
byonic	AANL6	enrich_frac	HCD-EThcD	FALSE	High	PMI-Byonic (A2)	Unambiguous	[K].TAAAQVGtsVSSATNTSTR.[P]	T8(HexNAc); S9(HexNAc)	1	P51610	P51610	0	3	1	0	1	1	739.358	2216.06	2216.05	3.45	0.00255	HCD (High Energy Collision Dissociation)	MS2	0	54	27.925	6837	PANC1_AANL6_enriched_F9_8ul_HCD_EThcD_DDA.raw	F2.9	3.96	371.2	285.4	0	0.00011083	0.000109353	0.000108151	0	0.00295944	0.000141841	0.000140394	0	0	612	1
byonic	AANL6	enrich_frac	HCD-EThcD	FALSE	High	PMI-Byonic (A2)	Unambiguous	[K].TEcSTDLQPPEGVPtSQAESHSGPLNSMIPVsLGQVSFPK.[F]	C3(Carbamidomethyl); T15(HexNAc); S32(HexNAc)	1	Q8IVF2	Q8IVF2	0	3	1	0	1	1	1539.08	4615.22	4615.17	10.27	0.01581	EThcD (ETD With Supplemental HCD)	MS2	39.8094	54	121.861	62057	PANC1_AANL6_enriched_F2_8ul_HCD_EThcD_DDA.raw	F2.2	3.95	277.6	277.6	2.3	0.000113376	0.000109353	0.000108016	0.000121158	0.00302723	0.000141841	0.000140207	0.000201256	0	4825	1
byonic	AANL6	enrich_frac	HCD-EThcD	FALSE	High	PMI-Byonic (A2)	Unambiguous	[R].TPESTKPGPVcQPPVsQSR.[S]	C11(Carbamidomethyl); S16(HexNAc)	1	Q6AI12	Q6AI12	0	3	1	0	1	1	752.373	2255.11	2255.1	3.67	0.00276	HCD (High Energy Collision Dissociation)	MS2	0	54	29.0629	5540	PANC1_AANL6_enriched_F8_8ul_HCD_EThcD_DDA.raw	F2.8	3.94	323.1	314.6	0	0.000114837	0.000109353	0.000107906	0.000125676	0.00306611	0.000141841	0.000140059	0.00016735	0	199	1
byonic	AANL6	enrich_frac	HCD-EThcD	FALSE	High	PMI-Byonic (A2)	Unambiguous	[K].TIPmSAIITQAGATGVtSSPGIK.[S]	M4(Oxidation); T17(HexNAc)	1	P51610	P51610	0	3	1	0	1	1	808.093	2422.26	2420.26	828.6	0.66848	HCD (High Energy Collision Dissociation)	MS2	83.1022	54	72.4014	30261	PANC1_AANL6_enriched_F6_8ul_HCD_EThcD_DDA.raw	F2.6	3.91	370.5	357.3	0	0.000122141	0.000109353	0.000107483	0	0.0032605	0.000151298	0.000151114	0	0	771	1
byonic	AANL6	enrich_frac	HCD-EThcD	FALSE	High	PMI-Byonic (A2)	Unambiguous	[R].TLLQHVAQsQTATQTSVVVK.[S]	S9(HexNAc)	1	Q7Z589	Q7Z589	0	3	1	0	1	1	781.426	2342.26	2342.26	2.67	0.00208	EThcD (ETD With Supplemental HCD)	MS2	41.8663	54	58.0652	22272	PANC1_AANL6_enriched_F8_8ul_HCD_EThcD_DDA.raw	F2.8	3.85	290.1	290.1	37.1	0.000141255	0.000109353	0.000106717	0.000120106	0.00376888	0.000151298	0.000149986	0.000239187	0	868	1
byonic	AANL6	enrich_frac	HCD-EThcD	FALSE	High	PMI-Byonic (A2)	Unambiguous	[K].TVIEsSPESPVTITEPYR.[T]	S5(HexNAc)	1	Q8TEQ6	Q8TEQ6	0	2	1	0	1	1	1104.55	2208.09	2208.09	0.13	0.00014	EThcD (ETD With Supplemental HCD)	MS2	0	54	75.6489	30625	PANC1_AANL6_enriched_F5_8ul_HCD_EThcD_DDA.raw	F2.5	3.85	294	294	35.6	0.000142749	0.000109353	0.00010663	0	0.00380859	0.000161497	0.000161381	0	0	616	1
byonic	AANL6	enrich_frac	HCD-EThcD	FALSE	High	PMI-Byonic (A2)	Unambiguous	[K].TAAAQVGTSVSSATNtstRPIITVHK.[S]	T16(HexNAc); S17(HexNAc); T18(HexNAc)	1	P51610	P51610	0	3	1	0	1	1	1069.88	3207.61	3207.62	-3.25	-0.00347	HCD (High Energy Collision Dissociation)	MS2	0	54	48.782	17220	PANC1_AANL6_enriched_F10_8ul_HCD_EThcD_DDA.raw	F2.10	3.84	328.4	328.4	3.6	0.000144416	0.000109353	0.000106537	0	0.0038529	0.000161497	0.000161229	0	0	612	1
byonic	AANL6	enrich_frac	HCD-EThcD	FALSE	High	PMI-Byonic (A2)	Unambiguous	[K].TAAAQVGTSVSSATNtstRPIITVHK.[S]	T16(HexNAc); S17(HexNAc); T18(HexNAc)	1	P51610	P51610	0	3	1	0	1	1	1069.88	3207.61	3207.62	-3.7	-0.00396	HCD (High Energy Collision Dissociation)	MS2	45.5719	54	44.8855	14868	PANC1_AANL6_enriched_F10_8ul_HCD_EThcD_DDA.raw	F2.10	3.84	328.7	328.7	3.6	0.000144416	0.000109353	0.000106538	0	0.0038529	0.000161497	0.000161231	0	0	612	1
byonic	AANL6	enrich_frac	HCD-EThcD	FALSE	High	PMI-Byonic (A2)	Unambiguous	[K].TGGFGAAPVFGSPPTFGGsPGFGGVPAFGSAPAFTSPLGSTGGK.[V]	S19(HexNAc)	1	P35658	P35658	0	3	1	0	1	1	1387.35	4160.03	4159.01	245.27	0.34002	HCD (High Energy Collision Dissociation)	MS2	43.2001	54	128.506	64113	PANC1_AANL6_enriched_F8_8ul_HCD_EThcD_DDA.raw	F2.8	3.83	290.5	290.5	7.2	0.000146402	0.000109353	0.000106448	0.00011988	0.00390568	0.000161497	0.00016109	0.000278485	1	1967	1
byonic	AANL6	enrich_frac	HCD-EThcD	FALSE	High	PMI-Byonic (A2)	Ambiguous	[K].TPPSttVGSHsPPETPVLTR.[S]	T5(HexNAc); T6(HexNAc); S11(Phospho)	1	Q9ULU4	Q9ULU4	0	3	0.5326	0	1	1	849.735	2547.19	2547.19	1.94	0.00165	HCD (High Energy Collision Dissociation)	MS2	25.6959	54	47.6423	19121	PANC1_AANL6_enriched_F3_8ul_HCD_EThcD_DDA.raw	F2.3	3.83	334	334	2.4	0.00014656	0.000109353	0.000106438	0.000119866	0.00390988	0.000161497	0.000161077	0.000278441	0	746	1
byonic	AANL6	enrich_frac	HCD-EThcD	FALSE	High	PMI-Byonic (A2)	Unambiguous	[K].TEALQVATTSPTANttGTATTSSTTVGAVK.[Q]	T15(HexNAc); T16(HexNAc)	1	Q2KHR3	Q2KHR3	0	3	1	0	1	1	1092.21	3274.63	3273.61	311.22	0.33961	HCD (High Energy Collision Dissociation)	MS2	0	52.003	57.0648	23536	PANC1_AANL6_enriched_F9_8ul_HCD_EThcD_DDA.raw	F2.9	3.83	286.2	286.2	3.6	0.000148735	0.000109353	0.000106365	0.000119813	0.00396768	0.000172574	0.000172459	0.000318066	0	1263	1
byonic	AANL6	enrich_frac	HCD-EThcD	FALSE	High	PMI-Byonic (A2)	Unambiguous	[K].TAAAQVGTSVSSATNtsTRPIITVHK.[S]	T16(HexNAc); S17(HexNAc)	1	P51610	P51610	0	4	1	0	1	1	751.893	3004.55	3004.54	2.13	0.0016	HCD (High Energy Collision Dissociation)	MS2	52.1906	54	47.9898	19335	PANC1_AANL6_enriched_F3_8ul_HCD_EThcD_DDA.raw	F2.3	3.83	302	302	1.2	0.000149181	0.000109353	0.000106333	0	0.00397953	0.000172574	0.000172408	0	0	612	1
byonic	AANL6	enrich_frac	HCD-EThcD	FALSE	High	PMI-Byonic (A2)	Unambiguous	[R].sVPTTTAGATEAGPLR.[K]	S1(HexNAc)	1	P98171	P98171	0	2	1	0	1	1	866.448	1731.89	1731.88	6.89	0.00597	HCD (High Energy Collision Dissociation)	MS2	0	54	43.2642	12044	PANC1_AANL6_enriched_F7_8ul_HCD_EThcD_DDA.raw	F2.7	3.8	376.3	262.4	3.3	0.000158826	0.000109353	0.000105911	0.000119422	0.00423577	0.00020607	0.00020603	0.000396165	0	199	1
byonic	AANL6	enrich_frac	HCD-EThcD	FALSE	High	PMI-Byonic (A2)	Unambiguous	[R].TLLGDPAPSLSVAAstSSQPVSQSHAR.[T]	S15(HexNAc); T16(HexNAc)	1	O95081	O95081	0	4	1	0	1	1	768.387	3070.53	3070.52	2.62	0.00201	HCD (High Energy Collision Dissociation)	MS2	25.8552	54	74.4174	34623	PANC1_AANL6_enriched_F2_8ul_HCD_EThcD_DDA.raw	F2.2	3.77	352.7	340.6	1.2	0.00016909	0.000109353	0.000105533	0	0.0045083	0.000228532	0.000228053	0	0	177	1
byonic	AANL6	enrich_frac	HCD-EThcD	FALSE	High	PMI-Byonic (A2)	Unambiguous	[R].TPSVSTSESSAGAGTGTGTsTPSTPtTTSQSR.[L]	S20(HexNAc); T26(HexNAc)	1	Q5T0B9	Q5T0B9	0	3	1	0	1	1	1131.85	3393.54	3392.53	296.04	0.33477	HCD (High Energy Collision Dissociation)	MS2	0	54	32.8313	6698	PANC1_AANL6_enriched_F5_8ul_HCD_EThcD_DDA.raw	F2.5	3.75	303.1	303.1	0	0.000179775	0.000115782	0.000115736	0.000118821	0.00479186	0.00023893	0.000238748	0.000512154	0	124	1
byonic	AANL6	enrich_frac	HCD-EThcD	FALSE	High	PMI-Byonic (A2)	Unambiguous	[R].TENQHVPTtsSSLTDPHAGVK.[A]	T9(HexNAc); S10(HexNAc)	1	Q14004	Q14004	0	3	1	0	1	1	872.081	2614.23	2612.23	763.9	0.66516	HCD (High Energy Collision Dissociation)	MS2	52.2221	54	30.7364	7241	PANC1_AANL6_enriched_F4_8ul_HCD_EThcD_DDA.raw	F2.4	3.74	325.3	325.3	0	0.000183834	0.000115782	0.000115286	0	0.00489952	0.000249699	0.000249049	0	0	1279	1
byonic	AANL6	enrich_frac	HCD-EThcD	FALSE	High	PMI-Byonic (A2)	Unambiguous	[K].TIPmSAIITQAGATGVtssPGIKsPITIITTK.[V]	M4(Oxidation); T17(HexNAc); S18(HexNAc); S19(HexNAc); S24(Phospho)	1	P51610	P51610	1	3	1	0	1	1	1287.66	3860.97	3860.96	2.09	0.00269	HCD (High Energy Collision Dissociation)	MS2	43.3469	54	111.837	54814	PANC1_AANL6_enriched_F8_8ul_HCD_EThcD_DDA.raw	F2.8	3.74	291.8	291.8	4.8	0.000183963	0.000115782	0.00011476	0.000118082	0.00490295	0.000259993	0.000259029	0.000508369	0	771	1
byonic	AANL6	enrich_frac	HCD-EThcD	FALSE	High	PMI-Byonic (A2)	Unambiguous	[K].TIPMSAIITQAGATGVtsSPGIK.[S]	T17(HexNAc); S18(HexNAc)	1	P51610	P51610	0	3	1	0	1	1	869.789	2607.35	2607.34	3.99	0.00346	HCD (High Energy Collision Dissociation)	MS2	9.53295	54	88.061	42478	PANC1_AANL6_enriched_F9_8ul_HCD_EThcD_DDA.raw	F2.9	3.73	301.5	301.5	2.4	0.000184094	0.000115782	0.000114402	0	0.00490644	0.000259993	0.000258122	0	0	771	1
byonic	AANL6	enrich_frac	HCD-EThcD	FALSE	High	PMI-Byonic (A2)	Unambiguous	[K].TAGAPTGTVPQQLQVHGVQQSVPVtQER.[S]	T25(HexNAc)	1	P22670	P22670	0	3	1	0	1	1	1040.21	3118.63	3116.6	652.28	0.67763	EThcD (ETD With Supplemental HCD)	MS2	77.3402	54	68.1224	32673	PANC1_AANL6_enriched_F1_8ul_HCD_EThcD_DDA.raw	F2.1	3.73	272.6	272.6	7.1	0.000184213	0.000115782	0.000114127	0	0.00490958	0.000259993	0.000257443	0	0	220	1
byonic	AANL6	enrich_frac	HCD-EThcD	FALSE	High	PMI-Byonic (A2)	Unambiguous	[R].SLVPQVsQATGVQLPGK.[T]	S7(HexNAc)	1	Q96L91	Q96L91	0	2	1	0	1	1	956.528	1912.05	1912.04	4.81	0.0046	EThcD (ETD With Supplemental HCD)	MS2	0	54	81.6776	36777	PANC1_AANL6_enriched_F8_8ul_HCD_EThcD_DDA.raw	F2.8	3.73	326.3	276.9	18	0.000184253	0.000115782	0.000113998	0	0.00491065	0.000259993	0.000257121	0	0	2728	1
byonic	AANL6	enrich_frac	HCD-EThcD	FALSE	High	PMI-Byonic (A2)	Unambiguous	[K].tVVAHtSPWMPVVTTSTQTK.[I]	T1(HexNAc); T6(HexNAc)	1	Q5VUA4	Q5VUA4	0	3	1	0	1	1	860.093	2578.27	2577.28	384.12	0.32999	HCD (High Energy Collision Dissociation)	MS2	0	54	66.7505	27990	PANC1_AANL6_enriched_F10_8ul_HCD_EThcD_DDA.raw	F2.10	3.73	282.2	282.2	0.4	0.000184351	0.000115782	0.000113735	0.000117233	0.00491326	0.000259993	0.000256453	0.000504365	0	1328	1
byonic	AANL6	enrich_frac	HCD-EThcD	FALSE	High	PMI-Byonic (A2)	Unambiguous	[K].TAAAQVGtsVSSATNTSTR.[P]	T8(HexNAc); S9(HexNAc)	1	P51610	P51610	0	3	1	0	1	1	739.358	2216.06	2216.05	3.78	0.00279	HCD (High Energy Collision Dissociation)	MS2	0	54	26.9233	4676	PANC1_AANL6_enriched_F8_8ul_HCD_EThcD_DDA.raw	F2.8	3.73	313.9	283.7	0	0.00018465	0.000115782	0.000112928	0	0.00492117	0.000276613	0.00027653	0	0	612	1
byonic	AANL6	enrich_frac	HCD-EThcD	FALSE	High	PMI-Byonic (A2)	Unambiguous	[K].QTTTPATAPTTTAPLFtGLAsAtSAVAPItsASPSTDSASK.[P]	T17(HexNAc); S21(HexNAc); T23(HexNAc); T30(HexNAc); S31(HexNAc)	1	A8CG34	A8CG34	0	3	1	0	1	1	1632.47	4895.39	4893.35	416.57	0.67947	HCD (High Energy Collision Dissociation)	MS2	69.0151	54	116.38	57053	PANC1_AANL6_enriched_F8_8ul_HCD_EThcD_DDA.raw	F2.8	3.73	294.9	294.9	0	0.000184843	0.000115782	0.000112586	0.000129831	0.0049263	0.000286602	0.000286583	0.000129372	0	770	1
byonic	AANL6	enrich_frac	HCD-EThcD	FALSE	High	PMI-Byonic (A2)	Unambiguous	[K].TAAAQVGTsVSSAtNTSTR.[P]	S9(HexNAc); T14(HexNAc)	1	P51610	P51610	0	2	1	0	1	1	1108.53	2216.06	2216.05	3.67	0.00407	EThcD (ETD With Supplemental HCD)	MS2	0	54	26.6723	4603	PANC1_AANL6_enriched_F8_8ul_HCD_EThcD_DDA.raw	F2.8	3.73	302.5	266.6	4	0.000184926	0.000115782	0.00011247	0.000116212	0.0049285	0.000286602	0.000286233	0.000614581	0	612	1
byonic	AANL6	enrich_frac	HCD-EThcD	FALSE	High	PMI-Byonic (A2)	Unambiguous	[K].TKPLASVtNANTSStQAAPVAVTTPTVSSGQATPTSPIK.[K]	T8(HexNAc); T15(HexNAc)	1	O14974	O14974	0	3	1	0	1	1	1396.72	4188.15	4188.14	3.16	0.00441	EThcD (ETD With Supplemental HCD)	MS2	0	54	73.1985	31568	PANC1_AANL6_enriched_F8_8ul_HCD_EThcD_DDA.raw	F2.8	3.73	238.4	238.4	0	0.000185031	0.000115782	0.000112246	0	0.00493129	0.000296863	0.000296563	0	0	374	1
byonic	AANL6	enrich_frac	HCD-EThcD	FALSE	High	PMI-Byonic (A2)	Unambiguous	[K].SAAPAPISAScPEPPIGsAVPTSSASIPVTSSVSDPGVGSISPAsPK.[I]	C11(Carbamidomethyl); S18(HexNAc); S45(Phospho)	1	Q8WWM7	Q8WWM7	0	4	1	0	1	1	1165.06	4657.22	4655.23	426.57	0.49644	HCD (High Energy Collision Dissociation)	MS2	68.3028	54	103.948	49396	PANC1_AANL6_enriched_F10_8ul_HCD_EThcD_DDA.raw	F2.10	3.73	328.2	328.2	0	0.000185066	0.000115782	0.00011218	0.00011596	0.00493221	0.000296863	0.000296368	0.000651366	0	452	1
byonic	AANL6	enrich_frac	HCD-EThcD	FALSE	High	PMI-Byonic (A2)	Unambiguous	[R].TTTPNMNPAINYQPQsSSSVPcQR.[T]	S16(HexNAc); C22(Carbamidomethyl)	1	Q8WXI9	Q8WXI9	0	3	1	0	1	1	961.11	2881.31	2881.31	1.87	0.0018	HCD (High Energy Collision Dissociation)	MS2	18.6658	54	58.9036	25317	PANC1_AANL6_enriched_F2_8ul_HCD_EThcD_DDA.raw	F2.2	3.73	415.9	354.4	2.4	0.00018509	0.000115782	0.000112134	0	0.00493285	0.000296863	0.000296231	0	0	287	1
byonic	AANL6	enrich_frac	HCD-EThcD	FALSE	High	PMI-Byonic (A2)	Ambiguous	[R].TPPTANHPVEPVtSVTQPSELLQQK.[G]	T13(HexNAc)	1	O95487	O95487	0	3		0	2	2	967.831	2901.48	2901.48	-1.48	-0.00143	HCD (High Energy Collision Dissociation)	MS2	15.3621	54	75.8296	32696	PANC1_AANL6_enriched_F11_8ul_HCD_EThcD_DDA.raw	F2.11	3.73	327.4	301.8	0	0.000185289	0.000115782	0.000111785	0	0.00493812	0.000306517	0.000306145	0	0	329	1
byonic	AANL6	enrich_frac	HCD-EThcD	FALSE	High	PMI-Byonic (A2)	Unambiguous	[K].TIPMSAIITQAGATGVtssPGIKsPITIITTK.[V]	T17(HexNAc); S18(HexNAc); S19(HexNAc); S24(Phospho)	1	P51610	P51610	1	3	1	0	1	1	1283	3846.99	3844.96	526.87	0.67527	HCD (High Energy Collision Dissociation)	MS2	36.4745	54	111.679	54721	PANC1_AANL6_enriched_F8_8ul_HCD_EThcD_DDA.raw	F2.8	3.73	313.9	313.9	4.8	0.000185525	0.000115782	0.000111359	0	0.0049444	0.000316846	0.000315701	0	0	771	1
byonic	AANL6	enrich_frac	HCD-EThcD	FALSE	High	PMI-Byonic (A2)	Unambiguous	[R].TKEEDPIIPFsDGPIISK.[W]	S11(HexNAc)	1	Q9HBD1	Q9HBD1	1	3	1	0	1	1	730.716	2190.13	2189.12	462.54	0.33752	HCD (High Energy Collision Dissociation)	MS2	43.6629	54	95.0064	43144	PANC1_AANL6_enriched_F6_8ul_HCD_EThcD_DDA.raw	F2.6	3.73	338.2	338.2	4.8	0.000185575	0.000115782	0.000111257	0	0.00494572	0.000316846	0.000315389	0	0	887	1
byonic	AANL6	enrich_frac	HCD-EThcD	FALSE	High	PMI-Byonic (A2)	Unambiguous	[K].LVtSADGKPTTIITtTQASGAGTKPTILGISSVSPStTKPGTTTIIK.[T]	T3(HexNAc); T15(HexNAc); T37(HexNAc)	1	P51610	P51610	0	4	1	0	1	1	1302.95	5208.79	5208.77	3.7	0.00482	EThcD (ETD With Supplemental HCD)	MS2	0	54	93.6512	43897	PANC1_AANL6_enriched_F8_8ul_HCD_EThcD_DDA.raw	F2.8	3.73	282.8	282.8	0.5	0.000185693	0.000115782	0.000111072	0.000115062	0.00494884	0.000316846	0.000314797	0.000683553	0	724	1
byonic	AANL6	enrich_frac	HCD-EThcD	FALSE	High	PMI-Byonic (A2)	Unambiguous	[K].TPTtVVPLIStIAGDSSR.[T]	T4(HexNAc); T11(HexNAc)	1	Q14119	Q14119	0	2	1	0	1	1	1111.08	2221.15	2221.14	1.44	0.00159	EThcD (ETD With Supplemental HCD)	MS2	0	54	80.4664	38574	PANC1_AANL6_enriched_F3_8ul_HCD_EThcD_DDA.raw	F2.3	3.73	271.6	271.6	6.9	0.000185819	0.000115782	0.000110933	0.000114938	0.0049522	0.000316846	0.000314346	0.000682723	0	108	1
byonic	AANL6	enrich_frac	HCD-EThcD	FALSE	High	PMI-Byonic (A2)	Unambiguous	[K].QTTTPATAPTTTAPLFtGLAsAtSAVAPItsASPSTDSASK.[P]	T17(HexNAc); S21(HexNAc); T23(HexNAc); T30(HexNAc); S31(HexNAc)	1	A8CG34	A8CG34	0	3	1	0	1	1	1631.8	4893.37	4893.35	4.58	0.00748	HCD (High Energy Collision Dissociation)	MS2	17.076	54	110.406	53939	PANC1_AANL6_enriched_F8_8ul_HCD_EThcD_DDA.raw	F2.8	3.73	309.4	309.4	0	0.00018592	0.000115782	0.00011076	0.000129831	0.00495487	0.000316846	0.000313792	0.000129372	0	770	1
byonic	AANL6	enrich_frac	HCD-EThcD	FALSE	High	PMI-Byonic (A2)	Unambiguous	[R].TATVTIRPNTsGSGGTTSNSQVITGPQIR.[P]	S11(HexNAc)	1	Q12830	Q12830	0	3	1	0	1	1	1035.54	3104.6	3104.58	4.93	0.00511	EThcD (ETD With Supplemental HCD)	MS2	11.1596	54	61.2424	26634	PANC1_AANL6_enriched_F2_8ul_HCD_EThcD_DDA.raw	F2.2	3.73	251.4	251.4	9.2	0.000186047	0.000115782	0.000110558	0.000130514	0.00495822	0.000324408	0.000323964	0.000130039	0	2156	1
byonic	AANL6	enrich_frac	HCD-EThcD	FALSE	High	PMI-Byonic (A2)	Ambiguous	[K].TPVTQTPTQASNsQFIPIHHPGAFPPLPSR.[P]	S13(HexNAc)	1	Q92540	Q92540	0	2	0.2601	0	1	1	857.697	1714.39	3426.74	-499704	-856.179	HCD (High Energy Collision Dissociation)	MS2	65.82	54	92.2938	45250	PANC1_AANL6_enriched_F2_8ul_HCD_EThcD_DDA.raw	F2.2	3.73	304.9	304.9	4.8	0.000186194	0.000115782	0.00011042	0	0.00496212	0.000324408	0.000323502	0	0	632	1
byonic	AANL6	enrich_frac	HCD-EThcD	FALSE	High	PMI-Byonic (A2)	Unambiguous	[K].VAtTSVITIVK.[S]	T3(HexNAc)	1	O60675	O60675	0	2	1	0	1	1	667.895	1334.78	1334.78	3.04	0.00203	HCD (High Energy Collision Dissociation)	MS2	28.1351	54	66.7405	26992	PANC1_AANL6_enriched_F6_8ul_HCD_EThcD_DDA.raw	F2.6	3.73	460.8	310.2	3.6	0.000186318	0.000115782	0.000110278	0	0.00496542	0.000344802	0.000344564	0	0	131	1
byonic	AANL6	enrich_frac	HCD-EThcD	FALSE	High	PMI-Byonic (A2)	Unambiguous	[K].TAAAQVGTSVssATNTSTR.[P]	S11(HexNAc); S12(HexNAc)	1	P51610	P51610	0	3	1	0	1	1	739.359	2216.06	2216.05	4.02	0.00297	HCD (High Energy Collision Dissociation)	MS2	2.59236	54	25.5537	4285	PANC1_AANL6_enriched_F8_8ul_HCD_EThcD_DDA.raw	F2.8	3.73	314.7	272	1.2	0.000186464	0.000115782	0.000110095	0	0.0049693	0.000344802	0.000343927	0	0	612	1
byonic	AANL6	enrich_frac	HCD-EThcD	FALSE	High	PMI-Byonic (A2)	Unambiguous	[K].TITVPVsGSPK.[M]	S7(HexNAc)	1	Q7Z589	Q7Z589	0	2	1	0	1	1	645.817	1290.63	1288.7	1496	0.96395	EThcD (ETD With Supplemental HCD)	MS2	89.8404	54	43.2294	17624	PANC1_AANL6_enriched_F1_8ul_HCD_EThcD_DDA.raw	F2.1	3.73	426.8	217.9	30.3	0.000186505	0.000115782	0.000110026	0	0.00497038	0.000344802	0.000343694	0	0	230	1
byonic	AANL6	enrich_frac	HCD-EThcD	FALSE	High	PMI-Byonic (A2)	Unambiguous	[K].TAAAQVGTSVssATNTSTR.[P]	S11(HexNAc); S12(HexNAc)	1	P51610	P51610	0	3	1	0	1	1	739.354	2216.05	2216.05	-2.01	-0.00148	HCD (High Energy Collision Dissociation)	MS2	34.8342	54	29.1883	6292	PANC1_AANL6_enriched_F10_8ul_HCD_EThcD_DDA.raw	F2.10	3.73	334.8	301.4	1.2	0.000186956	0.000119819	0.000119434	0	0.00498235	0.00035358	0.000352485	0	0	612	1
byonic	AANL6	enrich_frac	HCD-EThcD	FALSE	High	PMI-Byonic (A2)	Unambiguous	[K].TIPmSAIItQAGATGVTSSPGIK.[S]	M4(Oxidation); T9(HexNAc)	1	P51610	P51610	0	3	1	0	1	1	807.423	2420.25	2420.26	-1.64	-0.00132	EThcD (ETD With Supplemental HCD)	MS2	18.1805	43.831	73.24	31191	PANC1_AANL6_enriched_F11_8ul_HCD_EThcD_DDA.raw	F2.11	3.72	270	270	19.2	0.000189486	0.000119819	0.00011881	0	0.00504944	0.000362431	0.000361045	0	0	771	1
byonic	AANL6	enrich_frac	HCD-EThcD	FALSE	High	PMI-Byonic (A2)	Unambiguous	[K].SQNRPQGQStQPSNAAGTNTTSASTPR.[S]	T10(HexNAc)	1	Q9UHD9	Q9UHD9	0	3	1	0	1	1	983.132	2947.38	2947.37	2.67	0.00263	EThcD (ETD With Supplemental HCD)	MS2	4.34657	54	18.5504	3001	PANC1_AANL6_enriched_F3_8ul_HCD_EThcD_DDA.raw	F2.3	3.72	252.4	252.4	23.9	0.000189778	0.000119819	0.000118723	0.000151114	0.00505717	0.000362431	0.00036075	0.000746631	0	104	1
byonic	AANL6	enrich_frac	HCD-EThcD	FALSE	High	PMI-Byonic (A2)	Ambiguous	[K].TPPstTVGSHSPPETPVLTR.[S]	S4(HexNAc); T5(HexNAc)	1	Q9ULU4	Q9ULU4	0	3	0.7151	0	1	1	823.75	2469.23	2467.22	816.5	0.6715	HCD (High Energy Collision Dissociation)	MS2	33.9906	54	45.2178	14599	PANC1_AANL6_enriched_F8_8ul_HCD_EThcD_DDA.raw	F2.8	3.72	290.7	290.7	0	0.00019112	0.000119819	0.00011835	0.000150773	0.00509277	0.000362431	0.000359499	0.00074474	0	746	1
byonic	AANL6	enrich_frac	HCD-EThcD	FALSE	High	PMI-Byonic (A2)	Unambiguous	[R].TPGHQNSVQPGAASPSNPcPAtR.[S]	C19(Carbamidomethyl); T22(HexNAc)	1	Q8IZW8	Q8IZW8	0	3	1	0	1	1	845.399	2534.18	2534.17	4.78	0.00403	HCD (High Energy Collision Dissociation)	MS2	0	54	24.5511	4024	PANC1_AANL6_enriched_F8_8ul_HCD_EThcD_DDA.raw	F2.8	3.72	238	238	4.3	0.0001923	0.000119819	0.000117978	0.000150314	0.00512406	0.000362431	0.000358257	0.00074239	0	391	1
byonic	AANL6	enrich_frac	HCD-EThcD	FALSE	High	PMI-Byonic (A2)	Unambiguous	[R].TENQHVPTtSSSLTDPHAGVK.[A]	T9(HexNAc)	1	Q14004	Q14004	0	3	1	0	1	1	803.726	2409.16	2409.15	4.04	0.00324	EThcD (ETD With Supplemental HCD)	MS2	0	54	33.2528	10194	PANC1_AANL6_enriched_F3_8ul_HCD_EThcD_DDA.raw	F2.3	3.72	301.9	301.9	12.5	0.000192393	0.000119819	0.000117933	0	0.00512652	0.000362431	0.000358098	0	0	1279	1
byonic	AANL6	enrich_frac	HCD-EThcD	FALSE	High	PMI-Byonic (A2)	Unambiguous	[K].SQNRPQGQSTQPsNAAGTNTTSASTPR.[S]	S13(HexNAc)	1	Q9UHD9	Q9UHD9	0	3	1	0	1	1	983.134	2947.39	2947.37	5.1	0.00501	HCD (High Energy Collision Dissociation)	MS2	4.23302	54	18.2947	3040	PANC1_AANL6_enriched_F9_8ul_HCD_EThcD_DDA.raw	F2.9	3.72	238.7	238.7	2.4	0.000192512	0.000119819	0.00011789	0.000150246	0.00512968	0.000362431	0.000357955	0.000742005	0	104	1
byonic	AANL6	enrich_frac	HCD-EThcD	FALSE	High	PMI-Byonic (A2)	Unambiguous	[K].TVVAHTSPWMPVVttSTQTK.[I]	T14(HexNAc); T15(HexNAc)	1	Q5VUA4	Q5VUA4	0	2	1	0	1	1	1289.64	2578.27	2577.28	385.9	0.49728	EThcD (ETD With Supplemental HCD)	MS2	0	54	66.8622	28040	PANC1_AANL6_enriched_F10_8ul_HCD_EThcD_DDA.raw	F2.10	3.72	319.1	315.5	2.2	0.000192676	0.000119819	0.00011784	0	0.00513402	0.000362431	0.000357793	0	0	1328	1
byonic	AANL6	enrich_frac	HCD-EThcD	FALSE	High	PMI-Byonic (A2)	Unambiguous	[K].TAAAQVGTSVssATNTSTR.[P]	S11(HexNAc); S12(HexNAc)	1	P51610	P51610	0	3	1	0	1	1	739.958	2217.86	2216.05	815.26	0.60222	HCD (High Energy Collision Dissociation)	MS2	91.1705	54	26.2482	5912	PANC1_AANL6_enriched_F9_8ul_HCD_EThcD_DDA.raw	F2.9	3.72	349.8	274.2	1.2	0.000192708	0.000119819	0.000117825	0	0.00513487	0.000362431	0.000357744	0	0	612	1
byonic	AANL6	enrich_frac	HCD-EThcD	FALSE	High	PMI-Byonic (A2)	Unambiguous	[K].STPSTSTTPTAtQPtsLGQLAVQSPGQSNQTTNPK.[L]	T12(HexNAc); T15(HexNAc); S16(HexNAc)	1	Q7Z3K3	Q7Z3K3	0	3	1	0	1	1	1375	4122.97	4122.97	1.19	0.00164	HCD (High Energy Collision Dissociation)	MS2	28.575	54	64.0123	28813	PANC1_AANL6_enriched_F3_8ul_HCD_EThcD_DDA.raw	F2.3	3.71	229.8	229.8	3.6	0.000193704	0.000119819	0.000117569	0.000149959	0.00516128	0.000368045	0.000367369	0.000740384	-1	251	1
byonic	AANL6	enrich_frac	HCD-EThcD	FALSE	High	PMI-Byonic (A2)	Ambiguous	[K].TsAVSSQANSQPPVQVSVK.[T]	S2(HexNAc)	1	Q9NYV4	Q9NYV4	0	3	0.9704	0	1	1	706.362	2117.07	2117.07	-0.99	-0.0007	EThcD (ETD With Supplemental HCD)	MS2	68.1338	54	43.3956	14490	PANC1_AANL6_enriched_F11_8ul_HCD_EThcD_DDA.raw	F2.11	3.71	301.6	301.6	0.6	0.00019391	0.000119819	0.00011751	0	0.00516674	0.000368045	0.000367169	0	0	592	1
byonic	AANL6	enrich_frac	HCD-EThcD	FALSE	High	PMI-Byonic (A2)	Unambiguous	[R].TAAALAPASLtSAR.[M]	T11(HexNAc)	1	Q9UQ35	Q9UQ35	0	2	1	0	1	1	752.402	1503.8	1503.8	-2.43	-0.00183	HCD (High Energy Collision Dissociation)	MS2	0	54	50.3377	18136	PANC1_AANL6_enriched_F4_8ul_HCD_EThcD_DDA.raw	F2.4	3.71	384.5	275.6	0	0.000194016	0.000119819	0.000117474	0.000149891	0.00516954	0.000368045	0.000367049	0.000740056	0	2357	1
byonic	AANL6	enrich_frac	HCD-EThcD	FALSE	High	PMI-Byonic (A2)	Unambiguous	[K].TEcSTDLQPPEGVPTSQAESHsGPLNSmIPVSLGQVSFPK.[F]	C3(Carbamidomethyl); S22(HexNAc); M28(Oxidation)	1	Q8IVF2	Q8IVF2	0	4	1	0	1	1	1108.03	4429.11	4428.09	231.64	0.25643	HCD (High Energy Collision Dissociation)	MS2	37.4166	54	114.545	57970	PANC1_AANL6_enriched_F2_8ul_HCD_EThcD_DDA.raw	F2.2	3.71	254.8	254.8	0	0.000195811	0.000119819	0.000117159	0	0.00521713	0.000368045	0.000365929	0	0	4825	1
byonic	AANL6	enrich_frac	HCD-EThcD	FALSE	High	PMI-Byonic (A2)	Unambiguous	[K].TKPLASVTNANTSSTQAAPVAVtTPTVSSGQATPTsPIK.[K]	T23(HexNAc); S36(Phospho)	1	O14974	O14974	0	3	1	0	1	1	1356.67	4068	4065.03	731.05	0.99058	HCD (High Energy Collision Dissociation)	MS2	43.9027	54	73.6111	31830	PANC1_AANL6_enriched_F10_8ul_HCD_EThcD_DDA.raw	F2.10	3.71	265.7	265.7	0	0.000196318	0.000119819	0.00011709	0.000149482	0.00523057	0.000368045	0.000365692	0.00073779	1	374	1
byonic	AANL6	enrich_frac	HCD-EThcD	FALSE	High	PMI-Byonic (A2)	Unambiguous	[K].TSGQQQVcVSQATVGtcK.[A]	C8(Carbamidomethyl); T16(HexNAc); C17(Carbamidomethyl)	1	Q9ULM3	Q9ULM3	0	2	1	0	1	1	1071.5	2141.99	2141.98	6.55	0.00701	HCD (High Energy Collision Dissociation)	MS2	0	54	32.3798	7173	PANC1_AANL6_enriched_F8_8ul_HCD_EThcD_DDA.raw	F2.8	3.7	245.1	245.1	0	0.000197858	0.000119819	0.000116807	0	0.00527139	0.000368045	0.000364701	0	0	989	1
byonic	AANL6	enrich_frac	HCD-EThcD	FALSE	High	PMI-Byonic (A2)	Unambiguous	[K].TVIEsSPESPVTITEPYR.[T]	S5(HexNAc)	1	Q8TEQ6	Q8TEQ6	0	3	1	0	1	1	736.703	2208.1	2208.09	1.78	0.00131	EThcD (ETD With Supplemental HCD)	MS2	30.125	54	75.8382	30731	PANC1_AANL6_enriched_F5_8ul_HCD_EThcD_DDA.raw	F2.5	3.7	264.3	264.3	12.8	0.000198742	0.000119819	0.000116624	0	0.00529483	0.000368045	0.000364064	0	0	616	1
byonic	AANL6	enrich_frac	HCD-EThcD	FALSE	High	PMI-Byonic (A2)	Unambiguous	[R].TENQHVPTtSSSLTDPHAGVK.[A]	T9(HexNAc)	1	Q14004	Q14004	0	3	1	0	1	1	804.058	2410.16	2409.15	418.41	0.33601	EThcD (ETD With Supplemental HCD)	MS2	26.6702	54	33.1538	10132	PANC1_AANL6_enriched_F3_8ul_HCD_EThcD_DDA.raw	F2.3	3.7	310.6	310.6	14.3	0.000200785	0.000119819	0.000116107	0	0.00534897	0.000373355	0.00037264	0	0	1279	1
byonic	AANL6	enrich_frac	HCD-EThcD	FALSE	High	PMI-Byonic (A2)	Unambiguous	[K].TITVPVsGSPK.[M]	S7(HexNAc)	1	Q7Z589	Q7Z589	0	2	1	0	1	1	644.857	1288.71	1288.7	6.09	0.00392	EThcD (ETD With Supplemental HCD)	MS2	2.64455	48.974	42.8804	17401	PANC1_AANL6_enriched_F1_8ul_HCD_EThcD_DDA.raw	F2.1	3.7	445.6	213.9	17.1	0.000201402	0.000119819	0.000115962	0	0.00536533	0.000373355	0.000372108	0	0	230	1
byonic	AANL6	enrich_frac	HCD-EThcD	FALSE	High	PMI-Byonic (A2)	Unambiguous	[R].HSNPTQGATPTWTPTtR.[S]	T16(HexNAc)	1	P27540	P27540	0	2	1	0	1	1	687.375	1373.74	2055.97	-331829	-341.115	HCD (High Energy Collision Dissociation)	MS2	80.393	54	42.2057	16977	PANC1_AANL6_enriched_F1_8ul_HCD_EThcD_DDA.raw	F2.1	3.69	378.1	284.9	0	0.000202091	0.000119819	0.000115829	0	0.00538357	0.000373355	0.000371636	0	0	628	1
byonic	AANL6	enrich_frac	HCD-EThcD	FALSE	High	PMI-Byonic (A2)	Unambiguous	[K].TPAPATtTSHNPLANILSK.[V]	T7(HexNAc)	1	Q5VT52	Q5VT52	0	3	1	0	1	1	713.378	2138.12	2137.11	470.07	0.33487	HCD (High Energy Collision Dissociation)	MS2	40.4096	54	84.785	38039	PANC1_AANL6_enriched_F11_8ul_HCD_EThcD_DDA.raw	F2.11	3.69	369.8	315.6	0	0.000203086	0.000119819	0.00011567	0	0.00540996	0.000373355	0.000371073	0	0	495	1
byonic	AANL6	enrich_frac	HCD-EThcD	FALSE	High	PMI-Byonic (A2)	Unambiguous	[R].TLSPEMITVtsAVGPVsMAAPTAITEAGTQPQK.[G]	T10(HexNAc); S11(HexNAc); S17(HexNAc)	1	Q9H4A3	Q9H4A3	0	3	1	0	1	1	1298.98	3894.92	3893.91	258.02	0.3349	HCD (High Energy Collision Dissociation)	MS2	37.7558	54	106.243	49351	PANC1_AANL6_enriched_F4_8ul_HCD_EThcD_DDA.raw	F2.4	3.69	258.4	258.4	0	0.000203682	0.000119819	0.000115584	0	0.00542575	0.000373355	0.000370752	5.09e-05	0	1803	1
byonic	AANL6	enrich_frac	HCD-EThcD	FALSE	High	PMI-Byonic (A2)	Unambiguous	[K].TVAPVVTQAAPPtPTPPVPPAK.[K]	T13(HexNAc)	1	Q70E73	Q70E73	0	3	1	0	1	1	780.433	2339.28	2339.29	-0.87	-0.00067	HCD (High Energy Collision Dissociation)	MS2	81.3144	54	70.4295	29295	PANC1_AANL6_enriched_F4_8ul_HCD_EThcD_DDA.raw	F2.4	3.69	343.5	339.1	0	0.000204036	0.000119819	0.000115539	0	0.00543512	0.000373355	0.000370592	0	0	793	1
byonic	AANL6	enrich_frac	HCD-EThcD	FALSE	High	PMI-Byonic (A2)	Unambiguous	[K].QTTTPATAPTTTAPLFtGLAsAtSAVAPItsASPSTDSASK.[P]	T17(HexNAc); S21(HexNAc); T23(HexNAc); T30(HexNAc); S31(HexNAc)	1	A8CG34	A8CG34	0	2	1	0	1	1	1224.6	2448.19	4893.35	-499691	-1222.58	HCD (High Energy Collision Dissociation)	MS2	48.8476	54	116.367	57049	PANC1_AANL6_enriched_F8_8ul_HCD_EThcD_DDA.raw	F2.8	3.69	282.4	282.4	0	0.000204493	0.000119819	0.000115476	0.000129831	0.00544723	0.000380823	0.000380662	0.000129372	0	770	1
byonic	AANL6	enrich_frac	HCD-EThcD	FALSE	High	PMI-Byonic (A2)	Unambiguous	[R].HSNPTQGATPTWTPtTR.[S]	T15(HexNAc)	1	P27540	P27540	0	3	1	0	1	1	685.999	2055.98	2055.97	4.26	0.00292	HCD (High Energy Collision Dissociation)	MS2	58.5761	54	40.6893	14288	PANC1_AANL6_enriched_F9_8ul_HCD_EThcD_DDA.raw	F2.9	3.69	392	324.8	0	0.000205928	0.000125066	0.000124941	0	0.00548525	0.000380823	0.00038015	0	0	628	1
byonic	AANL6	enrich_frac	HCD-EThcD	FALSE	High	PMI-Byonic (A2)	Unambiguous	[K].TAAAQVGtSVSSATNTSTR.[P]	T8(HexNAc)	1	P51610	P51610	0	2	1	0	1	1	1006.99	2012.98	2012.97	4.48	0.00451	HCD (High Energy Collision Dissociation)	MS2	0	54	25.1203	4162	PANC1_AANL6_enriched_F8_8ul_HCD_EThcD_DDA.raw	F2.8	3.68	272.4	220.8	0	0.000209547	0.000125066	0.000124348	0	0.00558114	0.00038946	0.000388393	0	0	612	1
byonic	AANL6	enrich_frac	HCD-EThcD	FALSE	High	PMI-Byonic (A2)	Unambiguous	[R].TTTPNMNPAINYQPQssSSVPcQR.[T]	S16(HexNAc); S17(HexNAc); C22(Carbamidomethyl)	1	Q8WXI9	Q8WXI9	0	3	1	0	1	1	1029.14	3085.41	3084.39	330.21	0.3395	HCD (High Energy Collision Dissociation)	MS2	12.8635	54	57.8063	24634	PANC1_AANL6_enriched_F2_8ul_HCD_EThcD_DDA.raw	F2.2	3.67	255	255	2.4	0.000211594	0.000125066	0.000123952	0	0.00563534	0.00038946	0.000387005	0	0	287	1
byonic	AANL6	enrich_frac	HCD-EThcD	FALSE	High	PMI-Byonic (A2)	Unambiguous	[K].TAAAQVGTSVssATNTSTR.[P]	S11(HexNAc); S12(HexNAc)	1	P51610	P51610	0	2	1	0	1	1	1109.54	2218.06	2216.05	907.17	1.00517	HCD (High Energy Collision Dissociation)	MS2	29.7343	54	27.5793	6640	PANC1_AANL6_enriched_F9_8ul_HCD_EThcD_DDA.raw	F2.9	3.67	236.5	236.5	1.2	0.000213517	0.000125066	0.000123662	0	0.00568628	0.000397104	0.000396164	0	0	612	1
byonic	AANL6	enrich_frac	HCD-EThcD	FALSE	High	PMI-Byonic (A2)	Unambiguous	[K].IIQLTPVPVSTPSGLVPPLsPAtLPGPtSQPQK.[V]	S20(HexNAc); T23(HexNAc); T28(HexNAc)	1	Q96RK0	Q96RK0	0	3	1	0	1	1	1309.72	3927.13	3927.11	5.64	0.00738	HCD (High Energy Collision Dissociation)	MS2	0	54	123.705	61205	PANC1_AANL6_enriched_F8_8ul_HCD_EThcD_DDA.raw	F2.8	3.67	245.9	245.9	1.2	0.000215282	0.000125066	0.000123402	0.000183157	0.00573303	0.000397104	0.000395237	0.000829756	0	963	1
byonic	AANL6	enrich_frac	HCD-EThcD	FALSE	High	PMI-Byonic (A2)	Unambiguous	[K].TVItEVTTMTSTVATESK.[T]	T4(HexNAc)	1	Q12830	Q12830	0	2	1	0	1	1	1051.52	2102.04	2102.04	-0.48	-0.0005	EThcD (ETD With Supplemental HCD)	MS2	0	54	84.1989	38110	PANC1_AANL6_enriched_F10_8ul_HCD_EThcD_DDA.raw	F2.10	3.66	290.8	268.2	2.9	0.000217636	0.000125066	0.000123153	0	0.00579536	0.000397104	0.000394366	0	0	1709	1
byonic	AANL6	enrich_frac	HCD-EThcD	FALSE	High	PMI-Byonic (A2)	Unambiguous	[R].TtLTITQPR.[P]	T2(HexNAc)	1	P49848	P49848	0	2	1	0	1	1	617.343	1233.68	1233.67	8.31	0.00513	EThcD (ETD With Supplemental HCD)	MS2	5.43609	54	40.1896	15771	PANC1_AANL6_enriched_F1_8ul_HCD_EThcD_DDA.raw	F2.1	3.66	335.1	220.5	5.1	0.000218032	0.000125066	0.000123108	0	0.00580585	0.000397104	0.000394214	0	0	480	1
byonic	AANL6	enrich_frac	HCD-EThcD	FALSE	High	PMI-Byonic (A2)	Unambiguous	[K].TIPmSAIItQAGATGVTSSPGIK.[S]	M4(Oxidation); T9(HexNAc)	1	P51610	P51610	0	3	1	0	1	1	807.427	2420.27	2420.26	2.67	0.00216	EThcD (ETD With Supplemental HCD)	MS2	0	54	73.3554	31260	PANC1_AANL6_enriched_F11_8ul_HCD_EThcD_DDA.raw	F2.11	3.65	242.3	242.3	40.4	0.000225083	0.000125066	0.000122345	0	0.00599252	0.000397104	0.000391523	0	0	771	1
byonic	AANL6	enrich_frac	HCD-EThcD	FALSE	High	PMI-Byonic (A2)	Unambiguous	[K].SAAPAPISAScPEPPIGSAVPtSSASIPVtSSVSDPGVGSISPASPK.[I]	C11(Carbamidomethyl); T22(HexNAc); T30(HexNAc)	1	Q8WWM7	Q8WWM7	0	4	1	0	1	1	1195.36	4778.41	4778.35	13.22	0.01579	HCD (High Energy Collision Dissociation)	MS2	0	54	100.811	51945	PANC1_AANL6_enriched_F1_8ul_HCD_EThcD_DDA.raw	F2.1	3.65	319.7	319.7	0	0.000226002	0.000125066	0.000122226	0.000181739	0.00601683	0.000397104	0.000391095	0.000822751	0	452	1
byonic	AANL6	enrich_frac	HCD-EThcD	FALSE	High	PMI-Byonic (A2)	Unambiguous	[R].SSAQTSAAGATATTSTssTVTVTAPAPAATGSPVK.[K]	S17(HexNAc); S18(HexNAc)	1	Q9ULU4	Q9ULU4	0	3	1	0	1	1	1181.92	3543.74	3541.72	568.54	0.6712	HCD (High Energy Collision Dissociation)	MS2	51.0439	54	55.07	21192	PANC1_AANL6_enriched_F12_8ul_HCD_EThcD_DDA.raw	F2.12	3.63	232	232	1.2	0.000235777	0.000125066	0.000121263	0.000127459	0.00627549	0.000410435	0.00040764	0.000127102	0	766	1
byonic	AANL6	enrich_frac	HCD-EThcD	FALSE	High	PMI-Byonic (A2)	Unambiguous	[K].TAAAQVGTsVsSAtNTSTRPIITVHK.[S]	S9(HexNAc); S11(HexNAc); T14(HexNAc)	1	P51610	P51610	0	3	1	0	1	1	1070.22	3208.63	3207.62	314.37	0.33613	EThcD (ETD With Supplemental HCD)	MS2	58.5146	54	44.9169	16729	PANC1_AANL6_enriched_F9_8ul_HCD_EThcD_DDA.raw	F2.9	3.62	258.7	258.7	8.5	0.000241901	0.000125066	0.000120771	0.000180057	0.00643748	0.000410435	0.000405812	0.000814188	0	612	1
byonic	AANL6	enrich_frac	HCD-EThcD	FALSE	High	PMI-Byonic (A2)	Unambiguous	[K].TVttASMITTK.[T]	T3(HexNAc); T4(HexNAc)	1	Q96BD5	Q96BD5	0	2	1	0	1	1	780.388	1559.77	1559.77	-1.66	-0.0013	EThcD (ETD With Supplemental HCD)	MS2	33.8671	54	32.8364	8006	PANC1_AANL6_enriched_F10_8ul_HCD_EThcD_DDA.raw	F2.10	3.61	329.7	207.2	14.3	0.00024817	0.000125066	0.000120297	0.000179417	0.00660322	0.000434371	0.000433643	0.000881492	0	122	1
byonic	AANL6	enrich_frac	HCD-EThcD	FALSE	High	PMI-Byonic (A2)	Unambiguous	[K].SPAVATStAAPPPPsSPLPSK.[S]	T8(HexNAc); S15(Phospho)	1	Q14157	Q14157	0	2	1	0	1	1	1122.04	2243.08	2243.08	-1.85	-0.00208	HCD (High Energy Collision Dissociation)	MS2	0	54	47.168	16304	PANC1_AANL6_enriched_F4_8ul_HCD_EThcD_DDA.raw	F2.4	3.61	239.2	239.2	0	0.000248221	0.000125066	0.000120294	0.000179404	0.00660458	0.000434371	0.00043363	0.00088143	0	439	1
byonic	AANL6	enrich_frac	HCD-EThcD	FALSE	High	PMI-Byonic (A2)	Unambiguous	[K].TAAAQVGTSVSSATNtstRPIITVHK.[S]	T16(HexNAc); S17(HexNAc); T18(HexNAc)	1	P51610	P51610	0	2	1	0	1	1	803.41	1605.81	3207.62	-499376	-800.905	HCD (High Energy Collision Dissociation)	MS2	61.6411	54	45.305	15133	PANC1_AANL6_enriched_F10_8ul_HCD_EThcD_DDA.raw	F2.10	3.6	286.3	286.3	3.6	0.000249385	0.000125066	0.000120166	0	0.00663534	0.000434371	0.000433113	0	0	612	1
byonic	AANL6	enrich_frac	HCD-EThcD	FALSE	High	PMI-Byonic (A2)	Unambiguous	[K].TQTQSAPALQGLSSLLQSVTGNPVPASEAAsQSTSASPANTTVSTIK.[G]	S31(HexNAc)	1	Q5VT52	Q5VT52	0	4	1	0	1	1	1197.86	4788.4	4787.41	208.17	0.24914	EThcD (ETD With Supplemental HCD)	MS2	0	54	129.376	61034	PANC1_AANL6_enriched_F4_8ul_HCD_EThcD_DDA.raw	F2.4	3.6	262.7	262.7	2.8	0.000252519	0.000125066	0.00011986	0	0.00671819	0.000441961	0.000441713	0	0	528	1
byonic	AANL6	enrich_frac	HCD-EThcD	FALSE	High	PMI-Byonic (A2)	Unambiguous	[K].TIPMSAIItQAGATGVtSSPGIK.[S]	T9(HexNAc); T17(HexNAc)	1	P51610	P51610	0	3	1	0	1	1	869.786	2607.34	2607.34	-0.44	-0.00038	EThcD (ETD With Supplemental HCD)	MS2	0	12.352	90.2943	41229	PANC1_AANL6_enriched_F11_8ul_HCD_EThcD_DDA.raw	F2.11	3.6	236	236	2.2	0.000253656	0.000125066	0.000119773	0	0.00674823	0.000441961	0.000441358	0	0	771	1
byonic	AANL6	enrich_frac	HCD-EThcD	FALSE	High	PMI-Byonic (A2)	Unambiguous	[K].WDSAIPVTTIAQPTILttTAtLPAVVtVTTSASGSK.[T]	T17(HexNAc); T18(HexNAc); T21(HexNAc); T27(HexNAc)	1	Q9UHR5	Q9UHR5	0	3	1	0	1	1	1471.76	4413.26	4412.26	227.04	0.33392	HCD (High Energy Collision Dissociation)	MS2	48.9194	54	121.252	58953	PANC1_AANL6_enriched_F10_8ul_HCD_EThcD_DDA.raw	F2.10	3.59	238.1	238.1	0	0.000255622	0.000125066	0.000119603	0.000178699	0.00680019	0.00047015	0.000470058	0.000912761	0	257	1
byonic	AANL6	enrich_frac	HCD-EThcD	FALSE	High	PMI-Byonic (A2)	Unambiguous	[R].tTVVSAVPVMPR.[P]	T1(HexNAc)	1	Q15459	Q15459	0	2	1	0	1	1	730.397	1459.79	1459.78	3.36	0.00245	EThcD (ETD With Supplemental HCD)	MS2	25.1059	54	65.2984	26114	PANC1_AANL6_enriched_F6_8ul_HCD_EThcD_DDA.raw	F2.6	3.59	287.2	200.8	2.2	0.000255879	0.000125066	0.000119579	0	0.00680698	0.00047015	0.000469966	0	0	588	1
byonic	AANL6	enrich_frac	HCD-EThcD	FALSE	High	PMI-Byonic (A2)	Unambiguous	[K].TPVSNVAAtsAGPSNVGTELNSVPQK.[S]	T9(HexNAc); S10(HexNAc)	1	Q9HBD1	Q9HBD1	0	3	1	0	1	1	977.823	2931.45	2931.44	4.05	0.00396	HCD (High Energy Collision Dissociation)	MS2	0	54	60.464	25663	PANC1_AANL6_enriched_F9_8ul_HCD_EThcD_DDA.raw	F2.9	3.59	227.5	227.5	4.8	0.000256308	0.000125066	0.000119531	0.000178635	0.00681832	0.000479682	0.000479551	0.000912441	0	553	1
byonic	AANL6	enrich_frac	HCD-EThcD	FALSE	High	PMI-Byonic (A2)	Unambiguous	[K].TIPMSAIITQAGAtGVTSSPGIK.[S]	T14(HexNAc)	1	P51610	P51610	0	3	1	0	1	1	803.038	2407.1	2404.26	1179.39	0.94518	HCD (High Energy Collision Dissociation)	MS2	66.455	54	93.99	43390	PANC1_AANL6_enriched_F11_8ul_HCD_EThcD_DDA.raw	F2.11	3.59	298.6	281.8	0	0.000258926	0.000125066	0.000119359	0	0.0068875	0.000498939	0.000498334	0	0	771	1
byonic	AANL6	enrich_frac	HCD-EThcD	FALSE	High	PMI-Byonic (A2)	Unambiguous	[R].TENQHVPTtSSSLTDPHAGVK.[A]	T9(HexNAc)	1	Q14004	Q14004	0	4	1	0	1	1	603.045	2409.16	2409.15	1.78	0.00107	EThcD (ETD With Supplemental HCD)	MS2	0	54	33.0842	10086	PANC1_AANL6_enriched_F3_8ul_HCD_EThcD_DDA.raw	F2.3	3.59	306.3	306.3	3.4	0.000259241	0.000125066	0.000119345	0	0.00689583	0.000498939	0.000498266	0	0	1279	1
byonic	AANL6	enrich_frac	HCD-EThcD	FALSE	High	PMI-Byonic (A2)	Unambiguous	[K].TMPtTQSFASDPK.[Y]	T4(HexNAc)	1	Q07912	Q07912	0	2	1	0	1	1	807.378	1613.75	1613.74	7.82	0.00631	EThcD (ETD With Supplemental HCD)	MS2	19.8324	54	42.6152	11760	PANC1_AANL6_enriched_F7_8ul_HCD_EThcD_DDA.raw	F2.7	3.59	365.1	272.8	10.3	0.000259381	0.000125066	0.000119336	0.000123112	0.00689953	0.000498939	0.000498222	0.000204767	0	814	1
byonic	AANL6	enrich_frac	HCD-EThcD	FALSE	High	PMI-Byonic (A2)	Unambiguous	[K].tVTTASMITTK.[T]	T1(HexNAc)	1	Q96BD5	Q96BD5	0	2	1	0	1	1	679.353	1357.7	1356.69	741.23	0.50281	HCD (High Energy Collision Dissociation)	MS2	27.8497	54	36.3516	10345	PANC1_AANL6_enriched_F12_8ul_HCD_EThcD_DDA.raw	F2.12	3.57	432.9	208.2	2	0.000266349	0.000125066	0.000118952	0.00017793	0.0070836	0.000498939	0.000496515	0.000943726	0	122	1
byonic	AANL6	enrich_frac	HCD-EThcD	FALSE	High	PMI-Byonic (A2)	Unambiguous	[K].TAVTtVPSmGIGLVK.[G]	T5(HexNAc); M9(Oxidation)	1	Q8WUH6	Q8WUH6	0	3	1	0	1	1	847.312	2539.92	1692.91	500329	282.337	HCD (High Energy Collision Dissociation)	MS2	41.5368	54	66.5815	29403	PANC1_AANL6_enriched_F9_8ul_HCD_EThcD_DDA.raw	F2.9	3.55	393.3	202	0	0.000279434	0.000125066	0.000118118	0.000177004	0.00742909	0.000498939	0.000492673	0.000938151	0	70	1
byonic	AANL6	enrich_frac	HCD-EThcD	FALSE	High	PMI-Byonic (A2)	Unambiguous	[K].TIPMSAIItQAGATGVTSSPGIK.[S]	T9(HexNAc)	1	P51610	P51610	0	3	1	0	1	1	802.097	2404.28	2404.26	5.32	0.00427	EThcD (ETD With Supplemental HCD)	MS2	27.4827	54	94.0747	44159	PANC1_AANL6_enriched_F8_8ul_HCD_EThcD_DDA.raw	F2.8	3.55	226.1	226.1	19.9	0.000280698	0.000125066	0.000118057	0	0.00746244	0.000502129	0.000502027	0	0	771	1
byonic	AANL6	enrich_frac	HCD-EThcD	FALSE	High	PMI-Byonic (A2)	Unambiguous	[K].SPITIIttK.[V]	T7(HexNAc); T8(HexNAc)	1	P51610	P51610	0	2	1	0	1	1	690.88	1380.75	1379.75	726.32	0.50107	HCD (High Energy Collision Dissociation)	MS2	36.7546	54	47.552	16524	PANC1_AANL6_enriched_F4_8ul_HCD_EThcD_DDA.raw	F2.4	3.52	390.4	193.6	4.8	0.000304378	0.000135222	0.000134793	0.000175476	0.00808705	0.000555721	0.000553535	0.000963855	0	794	1
byonic	AANL6	enrich_frac	HCD-EThcD	FALSE	High	PMI-Byonic (A2)	Unambiguous	[R].SSAQTSAAGATATTSTsstVTVTAPAPAAtGSPVKK.[Q]	S17(HexNAc); S18(HexNAc); T19(HexNAc); T30(Phospho)	1	Q9ULU4	Q9ULU4	1	3	1	0	1	1	1318.3	3952.89	3952.86	7.08	0.00932	HCD (High Energy Collision Dissociation)	MS2	0	54	46.8729	14084	PANC1_AANL6_enriched_F7_8ul_HCD_EThcD_DDA.raw	F2.7	3.5	229.9	229.9	1.2	0.000312859	0.000135222	0.00013406	0.000174776	0.00831055	0.000562773	0.000559703	0.000959561	0	766	1
byonic	AANL6	enrich_frac	HCD-EThcD	FALSE	High	PMI-Byonic (A2)	Unambiguous	[K].LVTSADGKPTTIITTtQASGAGTKPTILGISSVsPsTTKPGTTTIIK.[T]	T16(HexNAc); S34(HexNAc); S36(HexNAc)	1	P51610	P51610	0	5	1	0	1	1	1042.77	5209.8	5208.77	196.75	0.20496	HCD (High Energy Collision Dissociation)	MS2	0	54	93.2182	43640	PANC1_AANL6_enriched_F8_8ul_HCD_EThcD_DDA.raw	F2.8	3.5	206.2	206.2	0	0.000318586	0.000135222	0.000133691	0.000174374	0.00846142	0.000567762	0.000567451	0.000957134	-1	724	1
byonic	AANL6	enrich_frac	HCD-EThcD	FALSE	High	PMI-Byonic (A2)	Unambiguous	[K].TAAAQVGTSVssATNTSTR.[P]	S11(HexNAc); S12(HexNAc)	1	P51610	P51610	0	2	1	0	1	1	1108.54	2216.06	2216.05	4.66	0.00517	HCD (High Energy Collision Dissociation)	MS2	0	54	24.6458	4049	PANC1_AANL6_enriched_F8_8ul_HCD_EThcD_DDA.raw	F2.8	3.49	263.7	170.4	1.2	0.000319937	0.000135222	0.000133628	0	0.00849701	0.000576799	0.000576603	0	0	612	1
byonic	AANL6	enrich_frac	HCD-EThcD	FALSE	High	PMI-Byonic (A2)	Unambiguous	[K].TAAAQVGTSVSSATNtsTRPIITVHK.[S]	T16(HexNAc); S17(HexNAc)	1	P51610	P51610	0	4	1	0	1	1	751.891	3004.54	3004.54	-0.96	-0.00072	HCD (High Energy Collision Dissociation)	MS2	74.9614	54	47.5866	16985	PANC1_AANL6_enriched_F11_8ul_HCD_EThcD_DDA.raw	F2.11	3.49	319.4	319.4	1.2	0.000321984	0.000135222	0.00013352	0	0.00855095	0.000576799	0.000576118	0	0	612	1
byonic	AANL6	enrich_frac	HCD-EThcD	FALSE	High	PMI-Byonic (A2)	Unambiguous	[K].TQFLTtPISQAQK.[L]	T6(HexNAc)	1	Q96L91	Q96L91	0	2	1	0	1	1	832.857	1664.71	1665.87	-698.02	-0.5814	EThcD (ETD With Supplemental HCD)	MS2	80.7829	54	63.5536	23499	PANC1_AANL6_enriched_F7_8ul_HCD_EThcD_DDA.raw	F2.7	3.48	224.4	224.4	0.1	0.000333748	0.000141891	0.000141618	0.000123926	0.00886065	0.000610254	0.000610094	0.000164976	0	3019	1
byonic	AANL6	enrich_frac	HCD-EThcD	FALSE	High	PMI-Byonic (A2)	Unambiguous	[K].TVVAHTSPWMPVVTtSTQTK.[I]	T15(HexNAc)	1	Q5VUA4	Q5VUA4	0	3	1	0	1	1	792.696	2376.07	2374.2	791.11	0.62608	HCD (High Energy Collision Dissociation)	MS2	93.9737	54	74.783	32836	PANC1_AANL6_enriched_F12_8ul_HCD_EThcD_DDA.raw	F2.12	3.46	354.7	268.6	0	0.000345303	0.000141891	0.000140834	4.54e-05	0.0091647	0.000627882	0.000625122	0.000135728	0	1328	1
byonic	AANL6	enrich_frac	HCD-EThcD	FALSE	High	PMI-Byonic (A2)	Unambiguous	[K].TPASSSSALSHPAKPHsVSSAGSSYK.[N]	S17(HexNAc)	1	Q9NPG3	Q9NPG3	0	5	1	0	1	1	547.071	2731.33	2731.32	3.81	0.00208	HCD (High Energy Collision Dissociation)	MS2	0	54	24.0622	5470	PANC1_AANL6_enriched_F2_8ul_HCD_EThcD_DDA.raw	F2.2	3.46	244.4	244.4	2.4	0.000345731	0.000141891	0.000140802	0.000172819	0.00917596	0.000627882	0.000624965	0.0010832	0	875	1
byonic	AANL6	enrich_frac	HCD-EThcD	FALSE	High	PMI-Byonic (A2)	Unambiguous	[R].tTLTITQPR.[P]	T1(HexNAc)	1	P49848	P49848	0	2	1	0	1	1	617.341	1233.67	1233.67	5.04	0.00311	EThcD (ETD With Supplemental HCD)	MS2	15.7466	54	39.7986	15535	PANC1_AANL6_enriched_F1_8ul_HCD_EThcD_DDA.raw	F2.1	3.45	319.4	192.9	2.2	0.00035571	0.000141891	0.000140351	0	0.00943839	0.000678988	0.000678603	0	0	480	1
byonic	AANL6	enrich_frac	HCD-EThcD	FALSE	High	PMI-Byonic (A2)	Unambiguous	[K].TAAAQVGTSVSSATNtsTRPIITVHK.[S]	T16(HexNAc); S17(HexNAc)	1	P51610	P51610	0	4	1	0	1	1	752.141	3005.54	3004.54	332.36	0.24964	HCD (High Energy Collision Dissociation)	MS2	31.3241	54	47.684	17047	PANC1_AANL6_enriched_F11_8ul_HCD_EThcD_DDA.raw	F2.11	3.4	263.5	263.5	1.2	0.000396016	0.000148084	0.000148073	0	0.0104969	0.000710896	0.00071045	0	0	612	1
byonic	AANL6	enrich_frac	HCD-EThcD	FALSE	High	PMI-Byonic (A2)	Unambiguous	[K].QtTTPATAPTttAPLFTGLASATSAVAPItsASPSTDSASK.[P]	T2(HexNAc); T11(HexNAc); T12(HexNAc); T30(HexNAc); S31(HexNAc)	1	A8CG34	A8CG34	0	4	1	0	1	1	1224.35	4894.37	4893.35	208.45	0.25501	EThcD (ETD With Supplemental HCD)	MS2	0	54	110.224	53829	PANC1_AANL6_enriched_F8_8ul_HCD_EThcD_DDA.raw	F2.8	3.36	245.9	245.9	1.4	0.000433206	0.000148084	0.00014713	0.000170631	0.0114717	0.000769816	0.000769774	0.00120249	0	770	1
byonic	AANL6	enrich_frac	HCD-EThcD	FALSE	High	PMI-Byonic (A2)	Ambiguous	[R].TLTAAAVSGAQPILsK.[L]	S15(HexNAc)	1	O60664	O60664	0	2		0	2	2	865.98	1730.95	1730.95	-0.09	-8e-05	HCD (High Energy Collision Dissociation)	MS2	78.8948	54	67.3883	27406	PANC1_AANL6_enriched_F6_8ul_HCD_EThcD_DDA.raw	F2.6	3.36	332.2	236.5	5.8	0.000435205	0.000148084	0.000147068	0	0.0115241	0.000769816	0.000769428	0	0	69	1
byonic	AANL6	enrich_frac	HCD-EThcD	FALSE	High	PMI-Byonic (A2)	Unambiguous	[K].SAAPAPISAScPEPPIGSAVPTSSAsIPVtSSVSDPGVGSISPAsPK.[I]	C11(Carbamidomethyl); S26(HexNAc); T30(HexNAc); S45(Phospho)	1	Q8WWM7	Q8WWM7	0	4	1	0	1	1	1215.33	4858.31	4858.31	-1.08	-0.00131	EThcD (ETD With Supplemental HCD)	MS2	0	54	100.587	47466	PANC1_AANL6_enriched_F10_8ul_HCD_EThcD_DDA.raw	F2.10	3.35	243.9	243.9	1.7	0.000447796	0.000148084	0.00014682	0	0.0118536	0.000769816	0.000768084	5.06e-05	0	452	1
byonic	AANL6	enrich_frac	HCD-EThcD	FALSE	High	PMI-Byonic (A2)	Unambiguous	[K].TITVPVsGSPK.[M]	S7(HexNAc)	1	Q7Z589	Q7Z589	0	2	1	0	1	1	645.315	1289.62	1288.7	716.99	0.46199	EThcD (ETD With Supplemental HCD)	MS2	88.9016	54	43.5155	17802	PANC1_AANL6_enriched_F1_8ul_HCD_EThcD_DDA.raw	F2.1	3.33	361	145.1	20.8	0.000471457	0.000148084	0.000146398	0	0.0124724	0.000793701	0.000793137	0	0	230	1
byonic	AANL6	enrich_frac	HCD-EThcD	FALSE	High	PMI-Byonic (A2)	Ambiguous	[K].PTILGISsVSPSTTKPGTTTIIK.[T]	S8(HexNAc)	1	P51610	P51610	0	3	0.8066	0	1	1	835.14	2503.41	2502.39	405.88	0.33856	HCD (High Energy Collision Dissociation)	MS2	83.5024	54	92.763	43358	PANC1_AANL6_enriched_F8_8ul_HCD_EThcD_DDA.raw	F2.8	3.31	264.2	264.2	0	0.000492048	0.000148084	0.000146031	0.000176354	0.0130102	0.000818807	0.000818338	0.000934353	0	748	1
byonic	AANL6	enrich_frac	HCD-EThcD	FALSE	High	PMI-Byonic (A2)	Unambiguous	[R].TYSLGSALRPSTsR.[S]	S13(HexNAc)	1	P08670	P08670	0	3	1	0	1	1	566.96	1698.86	1698.87	-0.87	-0.00049	HCD (High Energy Collision Dissociation)	MS2	31.5441	54	49.869	17877	PANC1_AANL6_enriched_F4_8ul_HCD_EThcD_DDA.raw	F2.4	3.3	369.4	255.5	0	0.000501722	0.000148084	0.000145873	0.000169417	0.0132627	0.000826581	0.000826499	0.00135982	0	37	1
byonic	AANL6	enrich_frac	HCD-EThcD	FALSE	High	PMI-Byonic (A2)	Unambiguous	[K].TAAAQVGTSVSSATNtsTRPIITVHK.[S]	T16(HexNAc); S17(HexNAc)	1	P51610	P51610	0	4	1	0	1	1	751.891	3004.54	3004.54	-0.23	-0.00017	HCD (High Energy Collision Dissociation)	MS2	75.9725	54	48.5697	17307	PANC1_AANL6_enriched_F12_8ul_HCD_EThcD_DDA.raw	F2.12	3.3	242.8	242.8	1.2	0.000505186	0.000154309	0.000154296	0	0.0133531	0.000826581	0.000825592	0	0	612	1
byonic	AANL6	enrich_frac	HCD-EThcD	FALSE	High	PMI-Byonic (A2)	Unambiguous	[K].KEPVLAQPAVSNSGTAASSTSLVALsAEATPAtTGVPDAR.[T]	S26(HexNAc); T33(HexNAc)	1	P35658	P35658	1	3	1	0	1	1	1410.72	4230.14	4229.13	239.75	0.33797	HCD (High Energy Collision Dissociation)	MS2	56.8513	54	91.9302	42216	PANC1_AANL6_enriched_F11_8ul_HCD_EThcD_DDA.raw	F2.11	3.29	194.8	194.8	1.2	0.0005101	0.000154309	0.000154044	0.000169085	0.0134813	0.000851596	0.00085131	0.00139008	1	1539	1
byonic	AANL6	enrich_frac	HCD-EThcD	FALSE	High	PMI-Byonic (A2)	Unambiguous	[K].tSQGTVPTALAFER.[L]	T1(HexNAc)	1	Q2KHR3	Q2KHR3	0	2	1	0	1	1	840.925	1680.84	1680.84	-1.08	-0.00091	HCD (High Energy Collision Dissociation)	MS2	0	54	67.5472	28373	PANC1_AANL6_enriched_F11_8ul_HCD_EThcD_DDA.raw	F2.11	3.29	309.2	204.4	0	0.000516435	0.000154309	0.000153707	0.000168868	0.0136465	0.000868936	0.000867412	0.00142125	0	104	1
byonic	AANL6	enrich_frac	HCD-EThcD	FALSE	High	PMI-Byonic (A2)	Ambiguous	[R].TLLGDPAPSLSVAAstSSQPVSQSHAR.[T]	S15(HexNAc); T16(HexNAc)	1	O95081	O95081	0	3		0	2	2	1024.52	3071.53	3070.52	331.22	0.33901	EThcD (ETD With Supplemental HCD)	MS2	67.3964	54	73.8429	34258	PANC1_AANL6_enriched_F2_8ul_HCD_EThcD_DDA.raw	F2.2	3.27	222.2	222.2	8.8	0.000531802	0.000154309	0.000153073	0	0.014047	0.000891073	0.00089056	0	0	177	1
byonic	AANL6	enrich_frac	HCD-EThcD	FALSE	High	PMI-Byonic (A2)	Unambiguous	[K].TEcSTDLQPPEGVPtSQAESHSGPLNSMIPVSLGQVSFPK.[F]	C3(Carbamidomethyl); T15(HexNAc)	1	Q8IVF2	Q8IVF2	0	3	1	0	1	1	1471.38	4412.14	4412.09	11.17	0.01642	HCD (High Energy Collision Dissociation)	MS2	0	54	123.28	62842	PANC1_AANL6_enriched_F2_8ul_HCD_EThcD_DDA.raw	F2.2	3.27	201.3	201.3	0	0.000542992	0.000154309	0.000152686	0	0.0143384	0.000924314	0.000923949	0	0	4825	1
byonic	AANL6	enrich_frac	HCD-EThcD	FALSE	High	PMI-Byonic (A2)	Unambiguous	[K].QttTPATAPTtTAPLFTGLASATsAVAPItSASPSTDSASK.[P]	T2(HexNAc); T3(HexNAc); T11(HexNAc); S24(HexNAc); T30(HexNAc)	1	A8CG34	A8CG34	0	4	1	0	1	1	1224.35	4894.37	4893.35	208.55	0.25513	EThcD (ETD With Supplemental HCD)	MS2	0	54	116.383	57054	PANC1_AANL6_enriched_F8_8ul_HCD_EThcD_DDA.raw	F2.8	3.27	235.1	235.1	0.3	0.000543069	0.000154309	0.000152685	0.000167926	0.0143404	0.000924314	0.000923941	0.00154433	0	770	1
byonic	AANL6	enrich_frac	HCD-EThcD	FALSE	High	PMI-Byonic (A2)	Unambiguous	[K].TVTtASMITTK.[T]	T4(HexNAc)	1	Q96BD5	Q96BD5	0	2	1	0	1	1	678.851	1356.7	1356.69	2.25	0.00153	EThcD (ETD With Supplemental HCD)	MS2	0	54	36.1666	10233	PANC1_AANL6_enriched_F12_8ul_HCD_EThcD_DDA.raw	F2.12	3.25	377.5	190.9	16.7	0.00056132	0.000154309	0.000152157	0	0.0148154	0.000947266	0.000947224	0	0	122	1
byonic	AANL6	enrich_frac	HCD-EThcD	FALSE	High	PMI-Byonic (A2)	Unambiguous	[K].KPHtsLttAASPVSTSAGGIMTAPAIDIFSTPSSSNSTSK.[L]	T4(HexNAc); S5(HexNAc); T7(HexNAc); T8(HexNAc)	1	Q13492	Q13492	0	4	1	0	1	1	1180.57	4719.26	4718.26	211.36	0.24931	HCD (High Energy Collision Dissociation)	MS2	14.4865	54	106.94	50950	PANC1_AANL6_enriched_F11_8ul_HCD_EThcD_DDA.raw	F2.11	3.25	184.8	184.8	3.2	0.00056267	0.000154309	0.000152112	0.000167499	0.0148506	0.000947266	0.00094691	0.00163811	0	349	1
byonic	AANL6	enrich_frac	HCD-EThcD	FALSE	High	PMI-Byonic (A2)	Unambiguous	[K].TVQSQIGPPLTDSRPLGSPPNAtR.[V]	T23(HexNAc)	1	Q96QT6	Q96QT6	0	3	1	0	1	1	898.472	2693.4	2692.39	375.7	0.33718	HCD (High Energy Collision Dissociation)	MS2	55.8536	54	67.8713	27701	PANC1_AANL6_enriched_F6_8ul_HCD_EThcD_DDA.raw	F2.6	3.24	204.3	203	1.5	0.000569011	0.000154309	0.000151837	0.000167258	0.0150155	0.000947266	0.000944994	0.00163548	0	645	1
byonic	AANL6	enrich_frac	HCD-EThcD	FALSE	High	PMI-Byonic (A2)	Unambiguous	[K].SPITIITtK.[V]	T8(HexNAc)	1	P51610	P51610	0	2	1	0	1	1	590.281	1179.55	1176.67	2449.53	1.44115	EThcD (ETD With Supplemental HCD)	MS2	89.5758	12.242	54.278	19736	PANC1_AANL6_enriched_F6_8ul_HCD_EThcD_DDA.raw	F2.6	3.24	312.6	156.7	27.8	0.000571225	0.000154309	0.000151766	0	0.0150731	0.000947266	0.000944489	0	0	794	1
byonic	AANL6	enrich_frac	HCD-EThcD	FALSE	High	PMI-Byonic (A2)	Unambiguous	[K].LStsKPVtGIFLPPItsAGGPVTVATANPGK.[C]	T3(HexNAc); S4(HexNAc); T8(HexNAc); T16(HexNAc); S17(HexNAc)	1	O60296	O60296	0	3	1	0	1	1	1332.36	3995.08	3994.05	257.25	0.34248	HCD (High Energy Collision Dissociation)	MS2	0	54	96.7853	44227	PANC1_AANL6_enriched_F6_8ul_HCD_EThcD_DDA.raw	F2.6	3.18	260.9	260.9	0.4	0.000655238	0.000159486	0.000158951	0.000199389	0.00489829	0.000249699	0.000249563	0.000511268	0	632	1
byonic	AANL6	enrich_frac	HCD-EThcD	FALSE	High	PMI-Byonic (A2)	Unambiguous	[R].QITSPVsGINGDIR.[A]	S7(HexNAc)	1	P41235	P41235	0	2	1	0	1	1	830.431	1659.85	1659.85	0.06	5e-05	HCD (High Energy Collision Dissociation)	MS2	0	54	36.6255	10501	PANC1_AANL6_enriched_F12_8ul_HCD_EThcD_DDA.raw	F2.12	3.18	452.8	172.1	27.4	0.000665752	0.000175398	0.000175209	0.000198827	0.0049768	0.00035358	0.000353051	0.000751287	0	164	1
byonic	AANL6	enrich_frac	HCD-EThcD	FALSE	High	PMI-Byonic (A2)	Unambiguous	[R].LVtPVTVSAVKPAVTTLVVK.[G]	T3(HexNAc)	1	P51610	P51610	0	3	1	0	1	1	742.456	2225.35	2225.34	7.7	0.00571	HCD (High Energy Collision Dissociation)	MS2	4.84073	54	96.6053	42727	PANC1_AANL6_enriched_F7_8ul_HCD_EThcD_DDA.raw	F2.7	3.15	260.4	260.4	0.5	0.000708468	0.000175398	0.000174632	8.81e-05	0.0186289	0.00105802	0.00105726	0.000131758	0	856	1
byonic	AANL6	enrich_frac	HCD-EThcD	FALSE	High	PMI-Byonic (A2)	Unambiguous	[K].TPmtNSSIQFLDNAFR.[K]	M3(Oxidation); T4(HexNAc)	1	P15586	P15586	0	2	1	0	1	1	1031.45	2061.89	2060.96	449.4	0.4631	HCD (High Energy Collision Dissociation)	MS2	81.9005	54	114.051	52576	PANC1_AANL6_enriched_F7_8ul_HCD_EThcD_DDA.raw	F2.7	3.14	284.8	261.5	0	0.000717736	0.000175398	0.000174495	0	0.0188681	0.00105802	0.00105661	0	0	275	1
byonic	AANL6	enrich_frac	HCD-EThcD	FALSE	High	PMI-Byonic (A2)	Unambiguous	[R].tTLTITQPR.[P]	T1(HexNAc)	1	P49848	P49848	0	3	1	0	1	1	616.656	1847.95	1233.67	497934	204.762	EThcD (ETD With Supplemental HCD)	MS2	81.0043	54	40.3623	15868	PANC1_AANL6_enriched_F1_8ul_HCD_EThcD_DDA.raw	F2.1	3.14	271.9	170.4	2.2	0.000718478	0.000175398	0.000174491	0	0.0188873	0.00105802	0.00105659	0	0	480	1
byonic	AANL6	enrich_frac	HCD-EThcD	FALSE	High	PMI-Byonic (A2)	Unambiguous	[R].tGSISSSVSVPAKPER.[R]	T1(HexNAc)	1	Q6PJT7	Q6PJT7	0	3	1	0	1	1	602.313	1804.93	1804.93	-1.87	-0.00112	HCD (High Energy Collision Dissociation)	MS2	0	54	36.9919	10682	PANC1_AANL6_enriched_F11_8ul_HCD_EThcD_DDA.raw	F2.11	3.13	405.4	141.9	2	0.000741128	0.000175398	0.000174241	4.76e-05	0.0194714	0.00108193	0.00108158	4.74e-05	0	325	1
byonic	AANL6	enrich_frac	HCD-EThcD	FALSE	High	PMI-Byonic (A2)	Unambiguous	[R].QITSPVsGINGDIR.[A]	S7(HexNAc)	1	P41235	P41235	0	2	1	0	1	1	830.433	1659.86	1659.85	2.56	0.00213	HCD (High Energy Collision Dissociation)	MS2	0	54	37.3627	10915	PANC1_AANL6_enriched_F12_8ul_HCD_EThcD_DDA.raw	F2.12	3.11	424.1	148.5	25.9	0.000771425	0.000182412	0.000182204	0.000198827	0.00576563	0.000397104	0.000394749	0.000751287	0	164	1
byonic	AANL6	enrich_frac	HCD-EThcD	FALSE	High	PMI-Byonic (A2)	Unambiguous	[R].TQTQRPNLIGLtSGDMDVNPR.[A]	T12(HexNAc)	1	Q9P2N5	Q9P2N5	0	3	1	0	1	1	839.756	2517.25	2516.24	401.86	0.33706	HCD (High Energy Collision Dissociation)	MS2	0	54	77.4134	36460	PANC1_AANL6_enriched_F2_8ul_HCD_EThcD_DDA.raw	F2.2	3.08	278	247.7	0	0.000840104	0.000190451	0.000189229	0	0.0220161	0.00117764	0.00117731	0	0	511	1
byonic	AANL6	enrich_frac	HCD-EThcD	FALSE	High	PMI-Byonic (A2)	Unambiguous	[R].TTTPNMNPAINYQPQsSSSVPcQR.[T]	S16(HexNAc); C22(Carbamidomethyl)	1	Q8WXI9	Q8WXI9	0	3	1	0	1	1	961.778	2883.32	2881.31	697.29	0.6697	HCD (High Energy Collision Dissociation)	MS2	21.7383	54	58.8551	25288	PANC1_AANL6_enriched_F2_8ul_HCD_EThcD_DDA.raw	F2.2	3.08	329	279.4	2.4	0.000840344	0.000190451	0.000189196	0	0.0220223	0.00117764	0.00117709	0	0	287	1
byonic	AANL6	enrich_frac	HCD-EThcD	FALSE	High	PMI-Byonic (A2)	Unambiguous	[K].PLNsTPATTTEPPKPTFPAYtQSTASTTSTTNSTAAK.[P]	S4(Phospho); T21(HexNAc)	1	O43670	O43670	0	3	1	0	1	1	1352.64	4055.92	4051.89	994.36	1.34301	HCD (High Energy Collision Dissociation)	MS2	55.4584	54	55.3269	21354	PANC1_AANL6_enriched_F12_8ul_HCD_EThcD_DDA.raw	F2.12	3.07	182.4	182.4	0	0.000841746	0.000190451	0.000189044	0.000196483	0.0220582	0.0011853	0.00118472	0.00205669	1	306	1
byonic	AANL6	enrich_frac	HCD-EThcD	FALSE	High	PMI-Byonic (A2)	Unambiguous	[K].TEcSTDLQPPEGVPTSQAESHSGPLNSMIPVsLGQVSFPK.[F]	C3(Carbamidomethyl); S32(HexNAc)	1	Q8IVF2	Q8IVF2	0	4	1	0	1	1	1103.78	4412.11	4412.09	5.23	0.00577	EThcD (ETD With Supplemental HCD)	MS2	0.577003	54	122.488	62395	PANC1_AANL6_enriched_F2_8ul_HCD_EThcD_DDA.raw	F2.2	3.07	201.7	201.7	8	0.000847033	0.000190451	0.000188463	0	0.0221938	0.00119911	0.00119808	0	0	4825	1
byonic	AANL6	enrich_frac	HCD-EThcD	FALSE	High	PMI-Byonic (A2)	Unambiguous	[K].TAAAQVGTsVsSAtNTSTRPIITVHK.[S]	S9(HexNAc); S11(HexNAc); T14(HexNAc)	1	P51610	P51610	0	4	1	0	1	1	802.659	3207.61	3207.62	-2.43	-0.00195	EThcD (ETD With Supplemental HCD)	MS2	1.7441	36.518	44.8584	14850	PANC1_AANL6_enriched_F10_8ul_HCD_EThcD_DDA.raw	F2.10	3.07	216.4	216.4	15.1	0.00085105	0.000190451	0.000188158	0.000180057	0.0222968	0.00119911	0.00119591	0.000814188	0	612	1
byonic	AANL6	enrich_frac	HCD-EThcD	FALSE	High	PMI-Byonic (A2)	Unambiguous	[K].SSPVVsTVLSGSSGSSSTR.[T]	S6(HexNAc)	1	O95487	O95487	0	3	1	0	1	1	662.328	1984.97	1984.97	1.27	0.00084	EThcD (ETD With Supplemental HCD)	MS2	76.3577	54	53.6012	19336	PANC1_AANL6_enriched_F6_8ul_HCD_EThcD_DDA.raw	F2.6	3.06	242.8	221	9.3	0.000862631	0.000190451	0.000186978	0	0.0225935	0.00127406	0.00127385	0	0	310	1
byonic	AANL6	enrich_frac	HCD-EThcD	FALSE	High	PMI-Byonic (A2)	Unambiguous	[K].TEcSTDLQPPEGVPtSQAESHSGPLNSmIPVSLGQVSFPK.[F]	C3(Carbamidomethyl); T15(HexNAc); M28(Oxidation)	1	Q8IVF2	Q8IVF2	0	3	1	0	1	1	1476.71	4428.11	4428.09	5.27	0.00778	HCD (High Energy Collision Dissociation)	MS2	0	54	122.551	62428	PANC1_AANL6_enriched_F2_8ul_HCD_EThcD_DDA.raw	F2.2	3.06	168.2	168.2	0	0.000865307	0.000190451	0.000186773	0	0.0226621	0.00130691	0.00130662	0	0	4825	1
byonic	AANL6	enrich_frac	HCD-EThcD	FALSE	High	PMI-Byonic (A2)	Unambiguous	[R].TLSPEMITVtsAVGPVSMAAPtAITEAGTQPQK.[G]	T10(HexNAc); S11(HexNAc); T22(HexNAc)	1	Q9H4A3	Q9H4A3	0	3	1	0	1	1	1298.64	3893.92	3893.91	1.17	0.00152	EThcD (ETD With Supplemental HCD)	MS2	0	54	106.304	49385	PANC1_AANL6_enriched_F4_8ul_HCD_EThcD_DDA.raw	F2.4	3.06	214.7	214.7	3.7	0.000870058	0.000194625	0.000194398	0.00022675	0.0227838	0.0013146	0.00131154	0.002159	0	1803	1
byonic	AANL6	enrich_frac	HCD-EThcD	FALSE	High	PMI-Byonic (A2)	Unambiguous	[K].TVITEVTtMTSTVATESK.[T]	T8(HexNAc)	1	Q12830	Q12830	0	2	1	0	1	1	701.82	1402.63	2102.04	-332729	-349.705	HCD (High Energy Collision Dissociation)	MS2	69.5742	54	84.717	38420	PANC1_AANL6_enriched_F10_8ul_HCD_EThcD_DDA.raw	F2.10	3.06	355.5	255.2	0	0.000874147	0.000194625	0.000194088	0	0.0228885	0.0013146	0.00130927	0	0	1709	1
byonic	AANL6	enrich_frac	HCD-EThcD	FALSE	High	PMI-Byonic (A2)	Unambiguous	[K].TmPTTQSFAsDPK.[Y]	M2(Oxidation); S10(HexNAc)	1	Q07912	Q07912	0	2	1	0	1	1	815.375	1629.74	1629.73	6.52	0.00531	HCD (High Energy Collision Dissociation)	MS2	0	54	29.7546	5190	PANC1_AANL6_enriched_F7_8ul_HCD_EThcD_DDA.raw	F2.7	3.06	268.9	152.5	0	0.000879618	0.000194625	0.000193703	0.000226135	0.0230285	0.00135085	0.00134912	0.00224755	0	814	1
byonic	AANL6	enrich_frac	HCD-EThcD	FALSE	High	PMI-Byonic (A2)	Unambiguous	[K].TIQNsSVSPTSSSSSsSSTGETQTQSSSR.[L]	S5(Phospho); S16(HexNAc)	1	Q7Z417	Q7Z417	0	3	1	0	1	1	1059.12	3175.34	3175.34	-1.22	-0.00129	HCD (High Energy Collision Dissociation)	MS2	11.6038	54	22.4565	3846	PANC1_AANL6_enriched_F10_8ul_HCD_EThcD_DDA.raw	F2.10	3.05	206.4	206.4	0	0.000886866	0.000194625	0.000193213	0.00022569	0.023214	0.00139715	0.00139655	0.00236937	0	369	1
byonic	AANL6	enrich_frac	HCD-EThcD	FALSE	High	PMI-Byonic (A2)	Unambiguous	[K].LVTSADGKPTTIITTtQAsGAGTKPTILGISSVsPsTTKPGTTTIIK.[T]	T16(HexNAc); S19(HexNAc); S34(HexNAc); S36(HexNAc)	1	P51610	P51610	0	5	1	0	1	1	1083.18	5411.89	5411.85	7.99	0.00864	HCD (High Energy Collision Dissociation)	MS2	0	6.341	91.3668	39582	PANC1_AANL6_enriched_F7_8ul_HCD_EThcD_DDA.raw	F2.7	3.05	197.1	197.1	0	0.00088793	0.000194625	0.000193129	0.000225617	0.0232413	0.00140479	0.00140442	0.00236862	0	724	1
byonic	AANL6	enrich_frac	HCD-EThcD	FALSE	High	PMI-Byonic (A2)	Unambiguous	[K].VAtTSVITIVK.[S]	T3(HexNAc)	1	O60675	O60675	0	2	1	0	1	1	668.334	1335.66	1334.78	662.24	0.44197	EThcD (ETD With Supplemental HCD)	MS2	10.4683	54	66.6504	26939	PANC1_AANL6_enriched_F6_8ul_HCD_EThcD_DDA.raw	F2.6	3.05	229.3	151.3	4	0.000888282	0.000194625	0.000193064	0	0.0232503	0.00142103	0.00142096	0	0	131	1
byonic	AANL6	enrich_frac	HCD-EThcD	FALSE	High	PMI-Byonic (A2)	Unambiguous	[K].EGPTPPGPSVTATAPSSssLPtTtSTTAPtFQPVFSSMGPPASVPLPAPFFK.[Q]	S18(HexNAc); S19(HexNAc); T22(HexNAc); T24(HexNAc); T30(HexNAc)	1	Q96HA1	Q96HA1	0	4	1	0	1	1	1536.75	6143.98	6142.95	167.67	0.2575	HCD (High Energy Collision Dissociation)	MS2	32.3514	54	129.199	67247	PANC1_AANL6_enriched_F1_8ul_HCD_EThcD_DDA.raw	F2.1	3.05	282.4	282.4	0	0.000888825	0.000194625	0.000193007	0.000225501	0.00664164	0.000434371	0.000433024	0.000880685	-1	741	1
byonic	AANL6	enrich_frac	HCD-EThcD	FALSE	High	PMI-Byonic (A2)	Unambiguous	[K].TAAAQVGTSVssATNTSTR.[P]	S11(HexNAc); S12(HexNAc)	1	P51610	P51610	0	3	1	0	1	1	739.359	2216.06	2216.05	3.86	0.00285	HCD (High Energy Collision Dissociation)	MS2	27.1481	54	26.4264	6007	PANC1_AANL6_enriched_F9_8ul_HCD_EThcD_DDA.raw	F2.9	3.05	302.8	208.4	1.2	0.000892379	0.000194625	0.000192697	0	0.0233551	0.0014435	0.00144344	0	0	612	1
byonic	AANL6	enrich_frac	HCD-EThcD	FALSE	High	PMI-Byonic (A2)	Ambiguous	[K].TVVAHTSPWmPVVttSTQTK.[I]	M10(Oxidation); T14(HexNAc); T15(HexNAc)	1	Q5VUA4	Q5VUA4	0	3		0	2	2	865.092	2593.26	2593.27	-3.39	-0.00293	HCD (High Energy Collision Dissociation)	MS2	60.8345	54	54.95	20768	PANC1_AANL6_enriched_F10_8ul_HCD_EThcD_DDA.raw	F2.10	3.05	314.2	255.8	0	0.000893745	0.000194625	0.000192595	0	0.02339	0.0014435	0.00144263	0	0	1328	1
byonic	AANL6	enrich_frac	HCD-EThcD	FALSE	High	PMI-Byonic (A2)	Unambiguous	[K].TEcSTDLQPPEGVPtSQAESHSGPLNSMIPVsLGQVSFPK.[F]	C3(Carbamidomethyl); T15(HexNAc); S32(HexNAc)	1	Q8IVF2	Q8IVF2	0	4	1	0	1	1	1154.55	4615.18	4615.17	2.51	0.00289	EThcD (ETD With Supplemental HCD)	MS2	32.2052	54	121.752	61997	PANC1_AANL6_enriched_F2_8ul_HCD_EThcD_DDA.raw	F2.2	3.05	189.1	189.1	4.3	0.000893902	0.000194625	0.000192584	0.000121158	0.023394	0.0014435	0.00144255	0.000201256	0	4825	1
byonic	AANL6	enrich_frac	HCD-EThcD	FALSE	High	PMI-Byonic (A2)	Unambiguous	[K].TATTTPGFVDtR.[K]	T11(HexNAc)	1	P78312	P78312	0	2	1	0	1	1	735.361	1469.71	1469.71	1.42	0.00104	HCD (High Energy Collision Dissociation)	MS2	66.9321	54	39.3355	10983	PANC1_AANL6_enriched_F6_8ul_HCD_EThcD_DDA.raw	F2.6	3.04	429	191.7	5.6	0.000903257	0.000194625	0.000191971	4.91e-05	0.0236333	0.00147293	0.00147123	4.9e-05	0	705	1
byonic	AANL6	enrich_frac	HCD-EThcD	FALSE	High	PMI-Byonic (A2)	Unambiguous	[R].LVTPVTVSAVKPAVttLVVK.[G]	T15(HexNAc); T16(HexNAc)	1	P51610	P51610	0	3	1	0	1	1	810.145	2428.42	2428.42	1.54	0.00125	HCD (High Energy Collision Dissociation)	MS2	80.1469	54	88.6367	39742	PANC1_AANL6_enriched_F6_8ul_HCD_EThcD_DDA.raw	F2.6	3.04	291.8	291.8	13.2	0.00090573	0.000194625	0.000191797	4.83e-05	0.0236965	0.00149564	0.00149508	4.82e-05	0	856	1
byonic	AANL6	enrich_frac	HCD-EThcD	FALSE	High	PMI-Byonic (A2)	Unambiguous	[K].QTTTPATAPTTTAPLFtGLAsATsAVAPItsASPSTDSASK.[P]	T17(HexNAc); S21(HexNAc); S24(HexNAc); T30(HexNAc); S31(HexNAc)	1	A8CG34	A8CG34	0	3	1	0	1	1	1631.8	4893.37	4893.35	3.91	0.00638	HCD (High Energy Collision Dissociation)	MS2	0	54	116.294	57012	PANC1_AANL6_enriched_F8_8ul_HCD_EThcD_DDA.raw	F2.8	3.04	214.5	214.5	0	0.000908315	0.000194625	0.000191667	0.000129831	0.0237626	0.00150252	0.00150245	0.000129372	0	770	1
byonic	AANL6	enrich_frac	HCD-EThcD	FALSE	High	PMI-Byonic (A2)	Unambiguous	[K].TIPmSAIItQAGATGVTSSPGIKsPItIITTK.[V]	M4(Oxidation); T9(HexNAc); S24(HexNAc); T27(Phospho)	1	P51610	P51610	1	3	1	0	1	1	1219.97	3657.9	3657.88	5.72	0.00697	EThcD (ETD With Supplemental HCD)	MS2	0	54	114.925	56372	PANC1_AANL6_enriched_F8_8ul_HCD_EThcD_DDA.raw	F2.8	3.03	202.1	202.1	2	0.000941989	0.000199612	0.000198119	0.000254948	0.0246225	0.00159888	0.00159869	0.00249423	0	771	1
byonic	AANL6	enrich_frac	HCD-EThcD	FALSE	High	PMI-Byonic (A2)	Unambiguous	[K].FIcVTPtTcSNTIDLPMSPR.[T]	C3(Carbamidomethyl); T7(HexNAc); C9(Carbamidomethyl)	1	P40763	P40763	0	3	1	0	1	1	838.393	2513.17	2513.17	-2.59	-0.00217	HCD (High Energy Collision Dissociation)	MS2	54.941	54	102.07	48327	PANC1_AANL6_enriched_F10_8ul_HCD_EThcD_DDA.raw	F2.10	3.02	290.4	270	7.1	0.000952864	0.000199612	0.00019776	0.000254615	0.0248999	0.00162919	0.00162911	0.00252195	0	710	1
byonic	AANL6	enrich_frac	HCD-EThcD	FALSE	High	PMI-Byonic (A2)	Unambiguous	[K].TEcSTDLQPPEGVPTSQAESHsGPLNSMIPVSLGQVSFPK.[F]	C3(Carbamidomethyl); S22(HexNAc)	1	Q8IVF2	Q8IVF2	0	3	1	0	1	1	1471.71	4413.12	4412.09	233.78	0.34382	HCD (High Energy Collision Dissociation)	MS2	77.6688	54	123.36	62885	PANC1_AANL6_enriched_F2_8ul_HCD_EThcD_DDA.raw	F2.2	3.02	140.7	140.7	0	0.000961349	0.000213464	0.000213358	0	0.0251162	0.00166948	0.00166899	0	1	4825	1
byonic	AANL6	enrich_frac	HCD-EThcD	FALSE	High	PMI-Byonic (A2)	Ambiguous	[K].AIPVtRPVPVTKPVTVSR.[P]	T5(HexNAc)	1	Q96KM6	Q96KM6	0	4		0	2	2	530.818	2120.25	2120.24	3.47	0.00184	HCD (High Energy Collision Dissociation)	MS2	94.973	17.904	53.2743	19400	PANC1_AANL6_enriched_F8_8ul_HCD_EThcD_DDA.raw	F2.8	3.01	262.7	242.8	8.2	0.000973805	0.000213464	0.000212998	0	0.0254336	0.00169103	0.00169092	0	0	227	1
byonic	AANL6	enrich_frac	HCD-EThcD	FALSE	High	PMI-Byonic (A2)	Unambiguous	[K].SPLFQFAEISSSTSHsDASTK.[Q]	S16(HexNAc)	1	Q8WY36	Q8WY36	0	3	1	0	1	1	810.717	2430.14	2430.13	2.26	0.00183	HCD (High Energy Collision Dissociation)	MS2	0	54	92.963	45630	PANC1_AANL6_enriched_F2_8ul_HCD_EThcD_DDA.raw	F2.2	3.01	331.8	238	7.2	0.000976373	0.000213464	0.000212932	0.00028576	0.025499	0.00169103	0.0016904	0.00263967	0	243	1
byonic	AANL6	enrich_frac	HCD-EThcD	FALSE	High	PMI-Byonic (A2)	Unambiguous	[K].TITVPVsGSPK.[M]	S7(HexNAc)	1	Q7Z589	Q7Z589	0	2	1	0	1	1	645.831	1290.65	1288.7	1516.93	0.97744	EThcD (ETD With Supplemental HCD)	MS2	61.1209	54	43.594	17850	PANC1_AANL6_enriched_F1_8ul_HCD_EThcD_DDA.raw	F2.1	3.01	350.8	105.8	24.6	0.000988206	0.000213464	0.000212585	0	0.0258003	0.00169696	0.00169589	0	0	230	1
byonic	AANL6	enrich_frac	HCD-EThcD	FALSE	High	PMI-Byonic (A2)	Unambiguous	[K].TtsGSIITVVPK.[S]	T2(HexNAc); S3(HexNAc)	1	Q7Z589	Q7Z589	0	2	1	0	1	1	804.935	1608.86	1608.86	3.04	0.00245	EThcD (ETD With Supplemental HCD)	MS2	0	54	59.9745	26431	PANC1_AANL6_enriched_F3_8ul_HCD_EThcD_DDA.raw	F2.3	3	237.5	133.6	1.6	0.00098921	0.000213464	0.000212545	0	0.0258259	0.00169696	0.00169555	0	0	534	1
byonic	AANL6	enrich_frac	HCD-EThcD	FALSE	High	PMI-Byonic (A2)	Unambiguous	[R].TPPTANHPVEPVTsVtQPSELLQQK.[G]	S14(HexNAc); T16(HexNAc)	1	O95487	O95487	0	3	1	0	1	1	1035.53	3104.57	3104.56	2.62	0.00271	EThcD (ETD With Supplemental HCD)	MS2	73.1788	54	71.4451	32357	PANC1_AANL6_enriched_F9_8ul_HCD_EThcD_DDA.raw	F2.9	2.99	173.9	173.9	8.5	0.00101947	0.000213464	0.000211775	0.000284441	0.0265954	0.00170605	0.00170576	0.00262743	0	329	1
byonic	AANL6	enrich_frac	HCD-EThcD	FALSE	High	PMI-Byonic (A2)	Unambiguous	[K].tVTtASMITTK.[T]	T1(HexNAc); T4(HexNAc)	1	Q96BD5	Q96BD5	0	3	1	0	1	1	781.369	2342.09	1559.77	501561	260.774	EThcD (ETD With Supplemental HCD)	MS2	95.4298	54	33.0168	8109	PANC1_AANL6_enriched_F10_8ul_HCD_EThcD_DDA.raw	F2.10	2.99	319.8	183.8	11.2	0.00103063	0.000213464	0.000211509	0.000284145	0.0268791	0.00174488	0.00174484	0.00268643	0	122	1
byonic	AANL6	enrich_frac	HCD-EThcD	FALSE	High	PMI-Byonic (A2)	Unambiguous	[K].TPPMPVLTPVHtSSK.[A]	T12(HexNAc)	1	Q5H9F3	Q5H9F3	0	3	1	0	1	1	597.973	1791.9	1794.93	-1686.02	-1.00876	EThcD (ETD With Supplemental HCD)	MS2	86.0127	54	64.9975	26466	PANC1_AANL6_enriched_F8_8ul_HCD_EThcD_DDA.raw	F2.8	2.98	317.6	203	12.8	0.00105037	0.000213464	0.00021114	0	0.0273802	0.00178315	0.0017829	0	0	641	1
byonic	AANL6	enrich_frac	HCD-EThcD	FALSE	High	PMI-Byonic (A2)	Unambiguous	[K].TIPMSAIItQAGATGVtSSPGIK.[S]	T9(HexNAc); T17(HexNAc)	1	P51610	P51610	0	3	1	0	1	1	869.113	2605.32	2607.34	-774.83	-0.67342	EThcD (ETD With Supplemental HCD)	MS2	99.5636	13.8	89.8481	41298	PANC1_AANL6_enriched_F10_8ul_HCD_EThcD_DDA.raw	F2.10	2.98	201.3	201.3	2.2	0.00105329	0.000213464	0.000211091	0	0.0274542	0.00178315	0.00178246	0	0	771	1
byonic	AANL6	enrich_frac	HCD-EThcD	FALSE	High	PMI-Byonic (A2)	Unambiguous	[K].LVtSADGKPTTIITttQASGAGTKPTILGISSVSPStTKPGTTTIIK.[T]	T3(HexNAc); T15(HexNAc); T16(HexNAc); T37(HexNAc)	1	P51610	P51610	0	5	1	0	1	1	1083.18	5411.89	5411.85	7.99	0.00864	EThcD (ETD With Supplemental HCD)	MS2	0	24.032	91.3736	39584	PANC1_AANL6_enriched_F7_8ul_HCD_EThcD_DDA.raw	F2.7	2.97	170.4	170.4	0.5	0.00107857	0.000218801	0.000217692	0.000282335	0.0280952	0.00186207	0.00186198	0.00288273	0	724	1
byonic	AANL6	enrich_frac	HCD-EThcD	FALSE	High	PMI-Byonic (A2)	Unambiguous	[K].LVtsADGKPTTIITtTQASGAGTKPTILGISSVSPStTKPGTTTIIK.[T]	T3(HexNAc); S4(HexNAc); T15(HexNAc); T37(HexNAc)	1	P51610	P51610	0	5	1	0	1	1	1083.18	5411.89	5411.85	7.42	0.00803	EThcD (ETD With Supplemental HCD)	MS2	0	54	93.0752	40570	PANC1_AANL6_enriched_F7_8ul_HCD_EThcD_DDA.raw	F2.7	2.97	161	161	0	0.00107857	0.000218801	0.00021769	0.000282326	0.0280952	0.00186207	0.00186197	0.00288264	0	724	1
byonic	AANL6	enrich_frac	HCD-EThcD	FALSE	High	PMI-Byonic (A2)	Unambiguous	[K].cQPVFsFGNSEQTK.[D]	C1(Carbamidomethyl); S6(HexNAc)	1	P49790	P49790	0	2	1	0	1	1	916.414	1831.82	1831.82	1.8	0.00164	HCD (High Energy Collision Dissociation)	MS2	0	54	63.0371	25989	PANC1_AANL6_enriched_F12_8ul_HCD_EThcD_DDA.raw	F2.12	2.97	325.5	173.2	8	0.00108077	0.000218801	0.000217504	0.000282176	0.0281511	0.00186923	0.0018685	0.00291197	0	1129	1
byonic	AANL6	enrich_frac	HCD-EThcD	FALSE	High	PMI-Byonic (A2)	Unambiguous	[K].TPPSTtVGSHsPPETPVLTR.[S]	T6(HexNAc); S11(Phospho)	1	Q9ULU4	Q9ULU4	0	3	1	0	1	1	782.71	2346.12	2344.11	856.84	0.66951	HCD (High Energy Collision Dissociation)	MS2	37.3592	54	50.7604	21058	PANC1_AANL6_enriched_F3_8ul_HCD_EThcD_DDA.raw	F2.3	2.97	220.5	220.5	0	0.00108212	0.000218801	0.000217401	0	0.0281852	0.00186923	0.00186754	0	0	746	1
byonic	AANL6	enrich_frac	HCD-EThcD	FALSE	High	PMI-Byonic (A2)	Unambiguous	[R].TLLGDPAPSLSVAAstsSQPVSQSHAR.[T]	S15(HexNAc); T16(HexNAc); S17(HexNAc)	1	O95081	O95081	0	3	1	0	1	1	1091.88	3273.63	3273.6	8.85	0.00965	HCD (High Energy Collision Dissociation)	MS2	64.7029	54	72.7993	35452	PANC1_AANL6_enriched_F1_8ul_HCD_EThcD_DDA.raw	F2.1	2.96	176.5	176.5	0	0.00109985	0.000218801	0.000216373	0.000281188	0.0286341	0.00196462	0.00196387	0.00305344	0	177	1
byonic	AANL6	enrich_frac	HCD-EThcD	FALSE	High	PMI-Byonic (A2)	Unambiguous	[K].TAAAQVGTSVssATNTSTR.[P]	S11(HexNAc); S12(HexNAc)	1	P51610	P51610	0	3	1	0	1	1	739.356	2216.05	2216.05	0.06	4e-05	EThcD (ETD With Supplemental HCD)	MS2	5.71147	54	30.5739	6786	PANC1_AANL6_enriched_F10_8ul_HCD_EThcD_DDA.raw	F2.10	2.96	207.9	207.9	17.4	0.0011068	0.000218801	0.000216023	0	0.0288101	0.00198741	0.00198474	0	0	612	1
byonic	AANL6	enrich_frac	HCD-EThcD	FALSE	High	PMI-Byonic (A2)	Unambiguous	[K].tsGQQQVcVSQATVGTcK.[A]	T1(HexNAc); S2(HexNAc); C8(Carbamidomethyl); C17(Carbamidomethyl)	1	Q9ULM3	Q9ULM3	0	3	1	0	1	1	782.361	2345.07	2345.06	3.67	0.00287	HCD (High Energy Collision Dissociation)	MS2	0	54	31.3692	6652	PANC1_AANL6_enriched_F8_8ul_HCD_EThcD_DDA.raw	F2.8	2.95	208.8	208.8	13.6	0.00111051	0.000218801	0.000215791	0	0.028904	0.00201531	0.00201492	0	0	989	1
byonic	AANL6	enrich_frac	HCD-EThcD	FALSE	High	PMI-Byonic (A2)	Unambiguous	[K].QTTTPATAPTTTAPLFtGLAsAtSAVAPItsASPSTDSASK.[P]	T17(HexNAc); S21(HexNAc); T23(HexNAc); T30(HexNAc); S31(HexNAc)	1	A8CG34	A8CG34	0	2	1	0	1	1	1224.85	2448.69	4893.35	-499588	-1222.33	HCD (High Energy Collision Dissociation)	MS2	64.9789	54	116.272	57003	PANC1_AANL6_enriched_F8_8ul_HCD_EThcD_DDA.raw	F2.8	2.95	207.4	207.4	0	0.00111836	0.000218801	0.000215247	0.000129831	0.0291026	0.00203663	0.00203381	0.000129372	-1	770	1
byonic	AANL6	enrich_frac	HCD-EThcD	FALSE	High	PMI-Byonic (A2)	Unambiguous	[K].TKPLASVTNANTSStQAAPVAVtTPTVSSGQATPTsPIK.[K]	T15(HexNAc); T23(HexNAc); S36(Phospho)	1	O14974	O14974	0	3	1	0	1	1	1424.04	4270.11	4268.11	468.88	0.66708	HCD (High Energy Collision Dissociation)	MS2	63.079	54	71.4046	30911	PANC1_AANL6_enriched_F12_8ul_HCD_EThcD_DDA.raw	F2.12	2.95	186.6	186.6	0	0.00112662	0.00022244	0.000222439	0.000279512	0.0293115	0.00203809	0.00203704	0.00315544	0	374	1
byonic	AANL6	enrich_frac	HCD-EThcD	FALSE	High	PMI-Byonic (A2)	Unambiguous	[K].TAPVASTPSStPIPALSPPTK.[V]	T11(HexNAc)	1	Q7Z3K3	Q7Z3K3	0	3	1	0	1	1	741.733	2223.18	2223.18	3.5	0.0026	HCD (High Energy Collision Dissociation)	MS2	61.429	54	76.6929	32824	PANC1_AANL6_enriched_F6_8ul_HCD_EThcD_DDA.raw	F2.6	2.94	288.8	197.2	0	0.00114495	0.000245143	0.000245137	0	0.0297746	0.00206705	0.00206698	0	0	429	1
byonic	AANL6	enrich_frac	HCD-EThcD	FALSE	High	PMI-Byonic (A2)	Unambiguous	[K].TIPMSAIItQAGATGVtSSPGIK.[S]	T9(HexNAc); T17(HexNAc)	1	P51610	P51610	0	3	1	0	1	1	869.783	2607.33	2607.34	-3.74	-0.00325	EThcD (ETD With Supplemental HCD)	MS2	0	12.483	89.6059	41173	PANC1_AANL6_enriched_F10_8ul_HCD_EThcD_DDA.raw	F2.10	2.94	180.8	180.8	2.2	0.00115523	0.000245143	0.000244952	0	0.0300341	0.00208182	0.00208148	0	0	771	1
byonic	AANL6	enrich_frac	HCD-EThcD	FALSE	High	PMI-Byonic (A2)	Unambiguous	[K].SQNRPQGQSTQPsNAAGTNTTSASTPR.[S]	S13(HexNAc)	1	Q9UHD9	Q9UHD9	0	3	1	0	1	1	983.128	2947.37	2947.37	-1.92	-0.00189	HCD (High Energy Collision Dissociation)	MS2	2.31482	54	17.6448	2744	PANC1_AANL6_enriched_F4_8ul_HCD_EThcD_DDA.raw	F2.4	2.93	183.2	183.2	2.4	0.0011642	0.000245143	0.000244777	0.000150246	0.0302604	0.00211256	0.00211222	0.000742005	0	104	1
byonic	AANL6	enrich_frac	HCD-EThcD	FALSE	High	PMI-Byonic (A2)	Unambiguous	[K].TVIEsSPESPVTITEPYR.[T]	S5(HexNAc)	1	Q8TEQ6	Q8TEQ6	0	3	1	0	1	1	736.703	2208.09	2208.09	1.04	0.00076	EThcD (ETD With Supplemental HCD)	MS2	0	54	75.6308	30615	PANC1_AANL6_enriched_F5_8ul_HCD_EThcD_DDA.raw	F2.5	2.92	194.3	194.3	2.2	0.00118929	0.000252205	0.000252139	0	0.0308929	0.00215043	0.00215016	0	0	616	1
byonic	AANL6	enrich_frac	HCD-EThcD	FALSE	High	PMI-Byonic (A2)	Unambiguous	[K].TQFLTTPIsQAQK.[L]	S9(HexNAc)	1	Q96L91	Q96L91	0	2	1	0	1	1	833.446	1665.88	1665.87	8.67	0.00722	HCD (High Energy Collision Dissociation)	MS2	25.1524	54	63.608	23531	PANC1_AANL6_enriched_F7_8ul_HCD_EThcD_DDA.raw	F2.7	2.92	305.8	207.8	0	0.00121189	0.000252205	0.000251851	0.000123926	0.0314621	0.00216403	0.00216375	0.000164976	0	3019	1
byonic	AANL6	enrich_frac	HCD-EThcD	FALSE	High	PMI-Byonic (A2)	Unambiguous	[K].TAAAQVGTSVssATNTSTRPIITVHK.[S]	S11(HexNAc); S12(HexNAc)	1	P51610	P51610	0	3	1	0	1	1	1002.19	3004.54	3004.54	-0.1	-0.0001	EThcD (ETD With Supplemental HCD)	MS2	0	54	50.7085	18981	PANC1_AANL6_enriched_F11_8ul_HCD_EThcD_DDA.raw	F2.11	2.91	211	211	13.7	0.00121851	0.000252205	0.000251762	0	0.0316286	0.00217129	0.00217115	0	0	612	1
byonic	AANL6	enrich_frac	HCD-EThcD	FALSE	High	PMI-Byonic (A2)	Unambiguous	[K].TVAVASGAASTPIsIstGAPTVR.[Q]	S14(HexNAc); S16(HexNAc); T17(HexNAc)	1	Q6P4R8	Q6P4R8	0	3	1	0	1	1	908.466	2723.38	2723.38	0.53	0.00048	HCD (High Energy Collision Dissociation)	MS2	0	54	72.414	28884	PANC1_AANL6_enriched_F5_8ul_HCD_EThcD_DDA.raw	F2.5	2.89	173.3	173.3	2.4	0.00129872	0.000289116	0.000288752	0.000369492	0.0336427	0.00224341	0.00224262	0.00346135	0	1141	1
byonic	AANL6	enrich_frac	HCD-EThcD	FALSE	High	PMI-Byonic (A2)	Unambiguous	[R].TPVsYQNTMSR.[G]	S4(HexNAc)	1	O75376	O75376	0	3	1	0	1	1	744.635	2231.89	1486.68	501253	248.402	EThcD (ETD With Supplemental HCD)	MS2	90.5446	54	28.1417	6965	PANC1_AANL6_enriched_F9_8ul_HCD_EThcD_DDA.raw	F2.9	2.87	302.8	160.1	3.3	0.00133842	0.000289116	0.000288222	0	0.0346364	0.00227863	0.0022784	0	0	1484	1
byonic	AANL6	enrich_frac	HCD-EThcD	FALSE	High	PMI-Byonic (A2)	Unambiguous	[R].FLFtPLAttAttASTTTTTVSTTAAGTGEQR.[Q]	T4(HexNAc); T8(HexNAc); T9(HexNAc); T11(HexNAc); T12(HexNAc)	1	Q12830	Q12830	0	3	1	0	1	1	1374.66	4121.96	4120.96	242.88	0.33363	HCD (High Energy Collision Dissociation)	MS2	20.8154	54	93.3967	43046	PANC1_AANL6_enriched_F11_8ul_HCD_EThcD_DDA.raw	F2.11	2.87	170.3	170.3	4	0.00134423	0.000289116	0.000288121	0.000368845	0.0347815	0.00227863	0.00227752	0.00357529	1	2335	1
byonic	AANL6	enrich_frac	HCD-EThcD	FALSE	High	PMI-Byonic (A2)	Unambiguous	[K].TAAAQVGtsVSSATNTSTR.[P]	T8(HexNAc); S9(HexNAc)	1	P51610	P51610	0	3	1	0	1	1	739.352	2216.04	2216.05	-4.4	-0.00325	HCD (High Energy Collision Dissociation)	MS2	0	54	30.9105	6957	PANC1_AANL6_enriched_F10_8ul_HCD_EThcD_DDA.raw	F2.10	2.86	284.2	241.1	0	0.00136995	0.000289116	0.000287711	0	0.0354243	0.00228508	0.00228234	0	0	612	1
byonic	AANL6	enrich_frac	HCD-EThcD	FALSE	High	PMI-Byonic (A2)	Unambiguous	[K].TAAAQVGTSVSSATNtsTRPIITVHK.[S]	T16(HexNAc); S17(HexNAc)	1	P51610	P51610	0	2	1	0	1	1	752.141	1503.27	3004.54	-499666	-750.635	HCD (High Energy Collision Dissociation)	MS2	0	54	51.4483	19426	PANC1_AANL6_enriched_F11_8ul_HCD_EThcD_DDA.raw	F2.11	2.85	231.6	231.6	1.2	0.00140588	0.000302478	0.00030227	0	0.0363206	0.0023264	0.00232565	0	0	612	1
byonic	AANL6	enrich_frac	HCD-EThcD	FALSE	High	PMI-Byonic (A2)	Unambiguous	[K].TAAAQVGTSVSSATNtsTRPIITVHK.[S]	T16(HexNAc); S17(HexNAc)	1	P51610	P51610	0	4	1	0	1	1	751.89	3004.54	3004.54	-1.29	-0.00097	HCD (High Energy Collision Dissociation)	MS2	34.5418	54	48.0749	16799	PANC1_AANL6_enriched_F10_8ul_HCD_EThcD_DDA.raw	F2.10	2.85	238.4	238.4	1.2	0.00140588	0.000302478	0.000302272	0	0.0363206	0.0023264	0.00232567	0	0	612	1
byonic	AANL6	enrich_frac	HCD-EThcD	FALSE	High	PMI-Byonic (A2)	Unambiguous	[K].LLTSTTSTcLPPTNLPLGtVALPVtPVVtPGQVStPVSTTTSGVKPGTAPSKPPLTK.[A]	C9(Carbamidomethyl); T19(HexNAc); T25(HexNAc); T29(HexNAc); T35(HexNAc)	1	Q9H4A3	Q9H4A3	0	5	1	0	1	1	1296.7	6479.45	6477.42	313.87	0.40662	HCD (High Energy Collision Dissociation)	MS2	9.2366	54	121.691	61966	PANC1_AANL6_enriched_F2_8ul_HCD_EThcD_DDA.raw	F2.2	2.84	164.7	164.7	0	0.00143512	0.000302478	0.000301636	0.000367276	0.0370487	0.00235545	0.00235223	0.00374027	1	1702	1
byonic	AANL6	enrich_frac	HCD-EThcD	FALSE	High	PMI-Byonic (A2)	Unambiguous	[K].TAVtTVPSmGIGLVK.[G]	T4(HexNAc); M9(Oxidation)	1	Q8WUH6	Q8WUH6	0	3	1	0	1	1	847.312	2539.92	1692.91	500329	282.337	EThcD (ETD With Supplemental HCD)	MS2	41.5368	54	66.5862	29406	PANC1_AANL6_enriched_F9_8ul_HCD_EThcD_DDA.raw	F2.9	2.84	210	167	2.2	0.00146174	0.000302478	0.000301141	0.000177004	0.0377107	0.00238834	0.00238792	0.000938151	0	70	1
byonic	AANL6	enrich_frac	HCD-EThcD	FALSE	High	PMI-Byonic (A2)	Unambiguous	[K].TKPLASVTNANTSStQAAPVAVTTPTVSSGQATPTSPIK.[K]	T15(HexNAc)	1	O14974	O14974	0	3	1	0	1	1	1329.7	3987.09	3985.06	508.57	0.67556	EThcD (ETD With Supplemental HCD)	MS2	69.4082	54	74.456	34221	PANC1_AANL6_enriched_F9_8ul_HCD_EThcD_DDA.raw	F2.9	2.82	119.2	119.2	0	0.00152133	0.000307935	0.000307635	0	0.0391897	0.00249874	0.00249804	0	0	374	1
byonic	AANL6	enrich_frac	HCD-EThcD	FALSE	High	PMI-Byonic (A2)	Unambiguous	[K].TIStSDPAEVLVK.[N]	T4(HexNAc)	1	Q86UE4	Q86UE4	0	2	1	0	1	1	781.913	1562.82	1562.82	1.49	0.00116	EThcD (ETD With Supplemental HCD)	MS2	0	54	68.4662	26871	PANC1_AANL6_enriched_F5_8ul_HCD_EThcD_DDA.raw	F2.5	2.8	269	132.4	0.6	0.0015833	0.000359265	0.000359061	0	0.0407228	0.00254015	0.00253731	0	0	492	1
byonic	AANL6	enrich_frac	HCD-EThcD	FALSE	High	PMI-Byonic (A2)	Unambiguous	[R].TKEEDPIIPFSDGPIIsK.[W]	S17(HexNAc)	1	Q9HBD1	Q9HBD1	1	3	1	0	1	1	731.015	2191.03	2189.12	871.72	0.6361	EThcD (ETD With Supplemental HCD)	MS2	91.59	54	95.0725	43184	PANC1_AANL6_enriched_F6_8ul_HCD_EThcD_DDA.raw	F2.6	2.79	186.6	186.6	52.8	0.00160365	0.000359265	0.000358667	0	0.0412251	0.00254445	0.00254255	0	0	887	1
byonic	AANL6	enrich_frac	HCD-EThcD	FALSE	High	PMI-Byonic (A2)	Unambiguous	[R].SITSLSVADTVSsSTTSHTTAK.[P]	S13(HexNAc)	1	Q8NEZ2	Q8NEZ2	0	3	1	0	1	1	795.396	2384.17	2384.17	2.19	0.00174	HCD (High Energy Collision Dissociation)	MS2	63.025	54	60.9343	28312	PANC1_AANL6_enriched_F1_8ul_HCD_EThcD_DDA.raw	F2.1	2.79	400.5	269.4	0	0.00160488	0.000359265	0.000358629	0.000395077	0.00491894	0.00026675	0.00026594	0.000540582	0	169	1
byonic	AANL6	enrich_frac	HCD-EThcD	FALSE	High	PMI-Byonic (A2)	Unambiguous	[R].TAEVPVsEASGQAPPAK.[A]	S7(HexNAc)	1	P48382	P48382	0	3	1	0	1	1	614.646	1841.92	1841.91	6.02	0.0037	EThcD (ETD With Supplemental HCD)	MS2	26.4188	54	34.1943	12260	PANC1_AANL6_enriched_F1_8ul_HCD_EThcD_DDA.raw	F2.1	2.78	222.2	174.4	9.5	0.00164161	0.000387834	0.000387421	0.000127199	0.042161	0.00259865	0.00259857	0.000126877	0	433	1
byonic	AANL6	enrich_frac	HCD-EThcD	FALSE	High	PMI-Byonic (A2)	Unambiguous	[K].TIPMSAIITQAGAtGVTSSPGIK.[S]	T14(HexNAc)	1	P51610	P51610	0	3	1	0	1	1	802.096	2404.27	2404.26	3.8	0.00305	HCD (High Energy Collision Dissociation)	MS2	54.5181	54	92.712	45483	PANC1_AANL6_enriched_F2_8ul_HCD_EThcD_DDA.raw	F2.2	2.78	277	238.8	0	0.00164624	0.000387834	0.000387173	0	0.0422751	0.00259865	0.00259683	0	0	771	1
byonic	AANL6	enrich_frac	HCD-EThcD	FALSE	High	PMI-Byonic (A2)	Unambiguous	[K].TIPMSAIItQAGATGVTSSPGIK.[S]	T9(HexNAc)	1	P51610	P51610	0	3	1	0	1	1	802.097	2404.28	2404.26	4.71	0.00378	HCD (High Energy Collision Dissociation)	MS2	57.9746	54	94.0662	46134	PANC1_AANL6_enriched_F9_8ul_HCD_EThcD_DDA.raw	F2.9	2.78	284.1	189.7	0	0.00167125	0.000387834	0.000386129	0	0.0428907	0.0026758	0.0026752	0	0	771	1
byonic	AANL6	enrich_frac	HCD-EThcD	FALSE	High	PMI-Byonic (A2)	Unambiguous	[K].TITVPVsGSPK.[M]	S7(HexNAc)	1	Q7Z589	Q7Z589	0	2	1	0	1	1	644.859	1288.71	1288.7	8.36	0.00539	EThcD (ETD With Supplemental HCD)	MS2	0	54	43.636	17875	PANC1_AANL6_enriched_F1_8ul_HCD_EThcD_DDA.raw	F2.1	2.77	320.6	107.7	27.5	0.00169556	0.000392974	0.000392665	0	0.0434883	0.00270045	0.00269988	0	0	230	1
byonic	AANL6	enrich_frac	HCD-EThcD	FALSE	High	PMI-Byonic (A2)	Unambiguous	[K].tIPmsAIITQAGATGVTSSPGIK.[S]	T1(HexNAc); M4(Oxidation); S5(HexNAc)	1	P51610	P51610	0	3	1	0	1	1	875.786	2625.34	2623.34	764.52	0.66853	HCD (High Energy Collision Dissociation)	MS2	53.5759	54	70.8065	27988	PANC1_AANL6_enriched_F5_8ul_HCD_EThcD_DDA.raw	F2.5	2.77	151.9	151.9	9	0.00171777	0.000392974	0.000391931	0.000481971	0.0440337	0.00274327	0.00274137	0.00403665	0	771	1
byonic	AANL6	enrich_frac	HCD-EThcD	FALSE	High	PMI-Byonic (A2)	Unambiguous	[R].TQTQRPNLIGLtSGDMDVNPR.[A]	T12(HexNAc)	1	Q9P2N5	Q9P2N5	0	3	1	0	1	1	839.422	2516.25	2516.24	4.75	0.00399	EThcD (ETD With Supplemental HCD)	MS2	65.1316	54	77.2675	36375	PANC1_AANL6_enriched_F2_8ul_HCD_EThcD_DDA.raw	F2.2	2.76	180.1	175.8	14	0.00172133	0.000392974	0.000391852	0	0.044121	0.00274894	0.00274856	0	0	511	1
byonic	AANL6	enrich_frac	HCD-EThcD	FALSE	High	PMI-Byonic (A2)	Unambiguous	[K].TSPPATVISSVTSTcSsLPsVSSAPITSGQAPTtFLPASTSQAQLSSQK.[M]	C15(Carbamidomethyl); S17(HexNAc); S20(HexNAc); T34(HexNAc)	1	Q8IWZ3	Q8IWZ3	0	4	1	0	1	1	1365.93	5460.68	5459.66	185.92	0.25377	HCD (High Energy Collision Dissociation)	MS2	15.0877	54	112.08	54296	PANC1_AANL6_enriched_F12_8ul_HCD_EThcD_DDA.raw	F2.12	2.76	189.2	189.2	0	0.00172807	0.000399216	0.000399042	0.000481594	0.0442864	0.00276292	0.00276262	0.00412153	0	1969	1
byonic	AANL6	enrich_frac	HCD-EThcD	FALSE	High	PMI-Byonic (A2)	Unambiguous	[K].TATtTPGFVDTR.[K]	T4(HexNAc)	1	P78312	P78312	0	2	1	0	1	1	735.361	1469.71	1469.71	1.5	0.0011	EThcD (ETD With Supplemental HCD)	MS2	0	54	38.5807	10520	PANC1_AANL6_enriched_F6_8ul_HCD_EThcD_DDA.raw	F2.6	2.76	292.9	190.3	19	0.00174116	0.000399216	0.000398656	4.91e-05	0.0446074	0.00280667	0.00280639	4.9e-05	0	705	1
byonic	AANL6	enrich_frac	HCD-EThcD	FALSE	High	PMI-Byonic (A2)	Unambiguous	[K].SAAPAPISAScPEPPIGsAVPtSsASIPVTSSVSDPGVGSISPASPK.[I]	C11(Carbamidomethyl); S18(HexNAc); T22(HexNAc); S24(HexNAc)	1	Q8WWM7	Q8WWM7	0	3	1	0	1	1	1661.5	4982.49	4981.42	214.73	0.35656	HCD (High Energy Collision Dissociation)	MS2	0	54	96.9571	49795	PANC1_AANL6_enriched_F1_8ul_HCD_EThcD_DDA.raw	F2.1	2.74	131	131	0	0.00181864	0.000427061	0.000425982	0	0.0465027	0.00287868	0.00287638	0	-1	452	1
byonic	AANL6	enrich_frac	HCD-EThcD	FALSE	High	PMI-Byonic (A2)	Unambiguous	[K].TVVAHTSPWmPVVTtsTQTK.[I]	M10(Oxidation); T15(HexNAc); S16(HexNAc)	1	Q5VUA4	Q5VUA4	0	2	1	0	1	1	865.891	1730.77	2593.27	-332590	-431.248	HCD (High Energy Collision Dissociation)	MS2	30.4106	54	55.0952	20859	PANC1_AANL6_enriched_F10_8ul_HCD_EThcD_DDA.raw	F2.10	2.68	266.7	203.9	0	0.00209158	0.000460759	0.000460425	0	0.0531209	0.0030261	0.00302592	0	0	1328	1
byonic	AANL6	enrich_frac	HCD-EThcD	FALSE	High	PMI-Byonic (A2)	Unambiguous	[R].HSNPTQGATPTWTPtTR.[S]	T15(HexNAc)	1	P27540	P27540	0	3	1	0	1	1	685.994	2055.97	2055.97	-2.33	-0.0016	EThcD (ETD With Supplemental HCD)	MS2	14.5678	54	40.6462	12478	PANC1_AANL6_enriched_F10_8ul_HCD_EThcD_DDA.raw	F2.10	2.66	245	191.9	2.2	0.00219663	0.000489441	0.000489001	0	0.0556446	0.00306923	0.00306843	0	0	628	1
byonic	AANL6	enrich_frac	HCD-EThcD	FALSE	High	PMI-Byonic (A2)	Unambiguous	[K].LVTSADGKPTTIITTtQASGAGtKPTILGISSVsPSTTKPGTTTIIK.[T]	T16(HexNAc); T23(HexNAc); S34(HexNAc)	1	P51610	P51610	0	5	1	0	1	1	1042.56	5208.79	5208.77	2.47	0.00257	HCD (High Energy Collision Dissociation)	MS2	8.56865	54	94.456	44395	PANC1_AANL6_enriched_F8_8ul_HCD_EThcD_DDA.raw	F2.8	2.66	102.7	102.7	0	0.00219856	0.000489441	0.00048898	0.000595841	0.0556906	0.00306923	0.00306829	0.00466745	0	724	1
byonic	AANL6	enrich_frac	HCD-EThcD	FALSE	High	PMI-Byonic (A2)	Unambiguous	[K].AIPVtRPVPVTKPVTVSR.[P]	T5(HexNAc)	1	Q96KM6	Q96KM6	0	3	1	0	1	1	530.904	1590.7	2120.24	-249758	-176.516	HCD (High Energy Collision Dissociation)	MS2	89.3318	54	53.0472	17871	PANC1_AANL6_enriched_F7_8ul_HCD_EThcD_DDA.raw	F2.7	2.62	240.4	240.4	8.2	0.00241267	0.000524021	0.000524014	0	0.0607934	0.00320663	0.00320646	0	0	227	1
byonic	AANL6	enrich_frac	HCD-EThcD	FALSE	High	PMI-Byonic (A2)	Unambiguous	[R].FLFtPLATtATtASTTTTTVSTTAAGTGEQR.[Q]	T4(HexNAc); T9(HexNAc); T12(HexNAc)	1	Q12830	Q12830	0	3	1	0	1	1	1239.27	3715.79	3714.8	267.28	0.33097	EThcD (ETD With Supplemental HCD)	MS2	48.461	54	95.093	44061	PANC1_AANL6_enriched_F11_8ul_HCD_EThcD_DDA.raw	F2.11	2.61	151.8	151.8	4	0.00246567	0.000538209	0.000538135	0.000682817	0.0620484	0.00322041	0.00321916	0.00488699	0	2335	1
byonic	AANL6	enrich_frac	HCD-EThcD	FALSE	High	PMI-Byonic (A2)	Unambiguous	[K].TVTVtRPTGVSFK.[K]	T5(HexNAc)	1	A5YKK6	A5YKK6	0	3	1	0	1	1	532.626	1595.86	1595.86	0.35	0.00019	EThcD (ETD With Supplemental HCD)	MS2	24.0806	54	49.7773	17992	PANC1_AANL6_enriched_F12_8ul_HCD_EThcD_DDA.raw	F2.12	2.6	279.7	166.2	4.1	0.00249982	0.000538209	0.000536586	0.000681461	0.0628554	0.00328555	0.003285	0.00502002	0	1051	1
byonic	AANL6	enrich_frac	HCD-EThcD	FALSE	High	PMI-Byonic (A2)	Unambiguous	[K].SQNRPQGQSTQPSNAAGtNtTSASTPR.[S]	T18(HexNAc); T20(HexNAc)	1	Q9UHD9	Q9UHD9	0	3	1	0	1	1	1051.15	3151.44	3150.45	311.98	0.32763	HCD (High Energy Collision Dissociation)	MS2	6.49535	54	17.9156	2801	PANC1_AANL6_enriched_F4_8ul_HCD_EThcD_DDA.raw	F2.4	2.6	206.5	206.5	1.2	0.00250213	0.000538209	0.000536135	0.000681058	0.06291	0.00329844	0.00329708	0.00501638	0	104	1
byonic	AANL6	enrich_frac	HCD-EThcD	FALSE	High	PMI-Byonic (A2)	Unambiguous	[K].TAAAQVGTSVsSAtNtSTRPIITVHK.[S]	S11(HexNAc); T14(HexNAc); T16(HexNAc)	1	P51610	P51610	0	4	1	0	1	1	802.658	3207.61	3207.62	-4.03	-0.00323	EThcD (ETD With Supplemental HCD)	MS2	4.57941	26.276	48.6081	17111	PANC1_AANL6_enriched_F10_8ul_HCD_EThcD_DDA.raw	F2.10	2.6	173.1	173.1	0.5	0.00250786	0.000538209	0.000535049	0.00067993	0.0630454	0.00335808	0.00335795	0.00515151	0	612	1
byonic	AANL6	enrich_frac	HCD-EThcD	FALSE	High	PMI-Byonic (A2)	Unambiguous	[K].TAAAQVGTsVSSAtNTSTRPIITVHK.[S]	S9(HexNAc); T14(HexNAc)	1	P51610	P51610	0	3	1	0	1	1	1002.18	3004.54	3004.54	-2.72	-0.00273	EThcD (ETD With Supplemental HCD)	MS2	51.2716	54	46.3954	15799	PANC1_AANL6_enriched_F10_8ul_HCD_EThcD_DDA.raw	F2.10	2.6	166	166	10.2	0.00251024	0.000538209	0.000534651	0	0.0631017	0.00336411	0.00336278	0	0	612	1
byonic	AANL6	enrich_frac	HCD-EThcD	FALSE	High	PMI-Byonic (A2)	Ambiguous	[K].TVVAHTSPWMPVVtTSTQTK.[I]	T14(HexNAc)	1	Q5VUA4	Q5VUA4	0	3		0	2	2	792.698	2376.08	2374.2	792.96	0.62755	HCD (High Energy Collision Dissociation)	MS2	90.8576	54	74.7352	32809	PANC1_AANL6_enriched_F12_8ul_HCD_EThcD_DDA.raw	F2.12	2.6	286.3	199.4	0	0.00251213	0.000538209	0.00053435	4.54e-05	0.0631462	0.00337584	0.00337576	0.000135728	0	1328	1
byonic	AANL6	enrich_frac	HCD-EThcD	FALSE	High	PMI-Byonic (A2)	Unambiguous	[R].TTVVsAVPVMPRPPMASVVR.[L]	S5(HexNAc)	1	Q15459	Q15459	0	3	1	0	1	1	766.417	2297.23	2297.24	-0.27	-0.00021	HCD (High Energy Collision Dissociation)	MS2	89.271	54	93.4979	45804	PANC1_AANL6_enriched_F3_8ul_HCD_EThcD_DDA.raw	F2.3	2.6	291.3	172.1	7.2	0.00251573	0.000538209	0.000533803	0	0.0632314	0.00340379	0.00340229	0	0	588	1
byonic	AANL6	enrich_frac	HCD-EThcD	FALSE	High	PMI-Byonic (A2)	Unambiguous	[K].TAPVASTPSSTPIPALsPPTK.[V]	S17(HexNAc)	1	Q7Z3K3	Q7Z3K3	0	3	1	0	1	1	741.412	2222.22	2223.18	-428.65	-0.31765	HCD (High Energy Collision Dissociation)	MS2	85.8432	54	76.973	32989	PANC1_AANL6_enriched_F6_8ul_HCD_EThcD_DDA.raw	F2.6	2.6	244.3	212.4	4.8	0.00251641	0.000538209	0.000533641	0	0.0632475	0.00340379	0.00340108	0	0	429	1
byonic	AANL6	enrich_frac	HCD-EThcD	FALSE	High	PMI-Byonic (A2)	Unambiguous	[K].tAAAQVGtsVSSATNTSTR.[P]	T1(HexNAc); T8(HexNAc); S9(HexNAc)	1	P51610	P51610	0	2	1	0	1	1	1210.08	2419.16	2419.13	10.42	0.0126	HCD (High Energy Collision Dissociation)	MS2	0	54	23.3648	3689	PANC1_AANL6_enriched_F7_8ul_HCD_EThcD_DDA.raw	F2.7	2.6	166.1	166.1	2.4	0.00251725	0.000538209	0.000533576	0.000678606	0.0632672	0.00340379	0.00340064	0.00525571	0	612	1
byonic	AANL6	enrich_frac	HCD-EThcD	FALSE	High	PMI-Byonic (A2)	Unambiguous	[K].TAAAQVGTsVSSATNTSTR.[P]	S9(HexNAc)	1	P51610	P51610	0	3	1	0	1	1	671.662	2012.97	2012.97	-1.38	-0.00092	EThcD (ETD With Supplemental HCD)	MS2	41.0686	54	31.3147	7176	PANC1_AANL6_enriched_F10_8ul_HCD_EThcD_DDA.raw	F2.10	2.6	203.5	203.5	4.3	0.00252044	0.000538209	0.000533214	0	0.0633424	0.00342928	0.00342853	0	0	612	1
byonic	AANL6	enrich_frac	HCD-EThcD	FALSE	High	PMI-Byonic (A2)	Unambiguous	[K].tmPTTQSFASDPK.[Y]	T1(HexNAc); M2(Oxidation)	1	Q07912	Q07912	0	2	1	0	1	1	815.375	1629.74	1629.73	6.89	0.00562	HCD (High Energy Collision Dissociation)	MS2	49.3167	54	29.1611	5006	PANC1_AANL6_enriched_F7_8ul_HCD_EThcD_DDA.raw	F2.7	2.6	196.9	191.2	3.3	0.00252806	0.000538209	0.000532183	0.000677347	0.0635224	0.00349711	0.00349677	0.00544637	0	814	1
byonic	AANL6	enrich_frac	HCD-EThcD	FALSE	High	PMI-Byonic (A2)	Unambiguous	[R].TPStEAAHIMLR.[D]	T4(HexNAc)	1	Q07157	Q07157	0	3	1	0	1	1	511.569	1532.69	1529.76	1915.69	0.97685	EThcD (ETD With Supplemental HCD)	MS2	82.4493	54	46.1833	15672	PANC1_AANL6_enriched_F10_8ul_HCD_EThcD_DDA.raw	F2.10	2.6	360.1	184	4.3	0.00253061	0.000538209	0.000531709	9.06e-05	0.0635827	0.00350214	0.00350105	0.000135556	0	976	1
byonic	AANL6	enrich_frac	HCD-EThcD	FALSE	High	PMI-Byonic (A2)	Unambiguous	[K].TKPLASVtNANtSSTQAAPVAVTTPTVSSGQATPTSPIK.[K]	T8(HexNAc); T12(HexNAc)	1	O14974	O14974	0	3	1	0	1	1	1397.38	4190.13	4188.14	475.95	0.66445	EThcD (ETD With Supplemental HCD)	MS2	0	54	70.8016	32947	PANC1_AANL6_enriched_F3_8ul_HCD_EThcD_DDA.raw	F2.3	2.59	131.1	131.1	0	0.00254143	0.000538209	0.000530223	0.000675517	0.063838	0.0035672	0.00356548	0.00557263	1	374	1
byonic	AANL6	enrich_frac	HCD-EThcD	FALSE	High	PMI-Byonic (A2)	Unambiguous	[R].TLSPEMITVTSAVGPVsMAAPtAITEAGTQPQK.[G]	S17(HexNAc); T22(HexNAc)	1	Q9H4A3	Q9H4A3	0	3	1	0	1	1	1230.95	3690.84	3690.83	2.93	0.00361	HCD (High Energy Collision Dissociation)	MS2	73.5179	54	112.361	52727	PANC1_AANL6_enriched_F4_8ul_HCD_EThcD_DDA.raw	F2.4	2.59	125.5	125.5	4.8	0.00254729	0.000538209	0.000529354	0	0.0639761	0.00359904	0.00359661	0	0	1803	1
byonic	AANL6	enrich_frac	HCD-EThcD	FALSE	High	PMI-Byonic (A2)	Unambiguous	[R].TLSPEMITVTSAVGPVsmAAPtAITEAGTQPQK.[G]	S17(HexNAc); M18(Oxidation); T22(HexNAc)	1	Q9H4A3	Q9H4A3	0	3	1	0	1	1	1236.9	3708.68	3706.83	498.88	0.61643	HCD (High Energy Collision Dissociation)	MS2	80.7906	54	102.702	47346	PANC1_AANL6_enriched_F4_8ul_HCD_EThcD_DDA.raw	F2.4	2.59	125.5	125.5	4.8	0.00254729	0.000538209	0.000529358	0.000674526	0.0639761	0.00359904	0.00359663	0.00564988	0	1803	1
byonic	AANL6	enrich_frac	HCD-EThcD	FALSE	High	PMI-Byonic (A2)	Unambiguous	[K].TMPtTQSFASDPK.[Y]	T4(HexNAc)	1	Q07912	Q07912	0	2	1	0	1	1	807.38	1613.75	1613.74	9.94	0.00802	HCD (High Energy Collision Dissociation)	MS2	0	54	42.4945	11712	PANC1_AANL6_enriched_F7_8ul_HCD_EThcD_DDA.raw	F2.7	2.59	332.7	153.4	0	0.00255346	0.000538209	0.000528685	0.000123112	0.0641217	0.00363716	0.00363647	0.000204767	0	814	1
byonic	AANL6	enrich_frac	HCD-EThcD	FALSE	High	PMI-Byonic (A2)	Unambiguous	[R].TTScSTNHtPssDASEWSR.[G]	C4(Carbamidomethyl); T9(HexNAc); S11(HexNAc); S12(HexNAc)	1	P0C7T5	P0C7T5	0	3	1	0	1	1	907.38	2720.13	2720.11	5.32	0.00483	HCD (High Energy Collision Dissociation)	MS2	55.4946	54	25.3114	6086	PANC1_AANL6_enriched_F2_8ul_HCD_EThcD_DDA.raw	F2.2	2.59	195.5	195.5	4.8	0.00256173	0.000538209	0.000527746	0.000672869	0.0643166	0.00370426	0.00370409	0.00594813	0	29	1
byonic	AANL6	enrich_frac	HCD-EThcD	FALSE	High	PMI-Byonic (A2)	Unambiguous	[R].TTScSTNHtPssDASEWSR.[G]	C4(Carbamidomethyl); T9(HexNAc); S11(HexNAc); S12(HexNAc)	1	P0C7T5	P0C7T5	0	3	1	0	1	1	907.715	2721.13	2720.11	374.68	0.33973	HCD (High Energy Collision Dissociation)	MS2	62.132	54	25.2658	6060	PANC1_AANL6_enriched_F2_8ul_HCD_EThcD_DDA.raw	F2.2	2.59	196.8	196.8	4.8	0.00256173	0.000538209	0.00052775	0.000672869	0.0643166	0.00370426	0.00370412	0.00594813	0	29	1
byonic	AANL6	enrich_frac	HCD-EThcD	FALSE	High	PMI-Byonic (A2)	Ambiguous	[K].TIPMSAIITQAGATGVtSSPGIK.[S]	T17(HexNAc)	1	P51610	P51610	0	3		0	2	2	802.427	2405.27	2404.26	416.96	0.33416	HCD (High Energy Collision Dissociation)	MS2	89.4856	54	94.7914	43881	PANC1_AANL6_enriched_F11_8ul_HCD_EThcD_DDA.raw	F2.11	2.59	238.7	190.5	0	0.0025697	0.000538209	0.000526983	0	0.0645045	0.00374406	0.00374299	0	0	771	1
byonic	AANL6	enrich_frac	HCD-EThcD	FALSE	High	PMI-Byonic (A2)	Unambiguous	[K].tAAAQVGtsVSSATNTSTR.[P]	T1(HexNAc); T8(HexNAc); S9(HexNAc)	1	P51610	P51610	0	2	1	0	1	1	1210.07	2419.14	2419.13	4.16	0.00503	HCD (High Energy Collision Dissociation)	MS2	8.58342	54	24.6207	4043	PANC1_AANL6_enriched_F8_8ul_HCD_EThcD_DDA.raw	F2.8	2.59	160	160	2.4	0.00257401	0.000538209	0.000526567	0.000678606	0.0646058	0.00376415	0.00376196	0.00525571	0	612	1
byonic	AANL6	enrich_frac	HCD-EThcD	FALSE	High	PMI-Byonic (A2)	Unambiguous	[K].QTTTPATAPTTTAPLFtGLAsAtSAVAPItsASPSTDSASK.[P]	T17(HexNAc); S21(HexNAc); T23(HexNAc); T30(HexNAc); S31(HexNAc)	1	A8CG34	A8CG34	0	4	1	0	1	1	1224.1	4893.39	4893.35	8.29	0.01014	HCD (High Energy Collision Dissociation)	MS2	0	54	111.36	51177	PANC1_AANL6_enriched_F7_8ul_HCD_EThcD_DDA.raw	F2.7	2.59	181.6	181.6	0	0.00257462	0.000538209	0.000526443	0.000129831	0.0646203	0.00376415	0.00376097	0.000129372	0	770	1
byonic	AANL6	enrich_frac	HCD-EThcD	FALSE	High	PMI-Byonic (A2)	Unambiguous	[K].LVTSADGKPTTIITTtQAsGAGTKPTILGISSVsPsTTKPGTTTIIK.[T]	T16(HexNAc); S19(HexNAc); S34(HexNAc); S36(HexNAc)	1	P51610	P51610	0	5	1	0	1	1	1083.39	5412.9	5411.85	193.62	0.20957	HCD (High Energy Collision Dissociation)	MS2	0	54	93.171	40631	PANC1_AANL6_enriched_F7_8ul_HCD_EThcD_DDA.raw	F2.7	2.59	119.5	119.5	0	0.00257608	0.000538209	0.000526335	0.000225617	0.0646547	0.00376811	0.00376763	0.00236862	0	724	1
byonic	AANL6	enrich_frac	HCD-EThcD	FALSE	High	PMI-Byonic (A2)	Ambiguous	[K].SILTSTTtVEHAPIWR.[P]	T8(HexNAc)	1	Q9Y618	Q9Y618	0	2	0.9884	0	1	1	673.37	1345.73	2015.04	-332157	-334.655	HCD (High Energy Collision Dissociation)	MS2	82.367	54	83.9849	35256	PANC1_AANL6_enriched_F5_8ul_HCD_EThcD_DDA.raw	F2.5	2.59	232.7	171.5	2.4	0.00257616	0.000538209	0.000526327	0.000671454	0.0646564	0.00376811	0.00376758	0.0060186	0	1813	1
byonic	AANL6	enrich_frac	HCD-EThcD	FALSE	High	PMI-Byonic (A2)	Ambiguous	[R].TSESLcQNNMVILKLLSEEVFDFssGQITQVK.[S]	C6(Carbamidomethyl); S24(HexNAc); S25(HexNAc)	1	O14980	O14980	1	4		0	2	2	1013.75	4051.98	4050.98	248.62	0.25179	HCD (High Energy Collision Dissociation)	MS2	68.2474	54	118.514	61873	PANC1_AANL6_enriched_F1_8ul_HCD_EThcD_DDA.raw	F2.1	2.59	182.2	182.2	0	0.00258707	0.000538209	0.000525262	0.000670437	0.0649134	0.00386368	0.00386351	0.00623594	-1	159	1
byonic	AANL6	enrich_frac	HCD-EThcD	FALSE	High	PMI-Byonic (A2)	Ambiguous	[K].TIPMSAIITQAGATGVtSSPGIK.[S]	T17(HexNAc)	1	P51610	P51610	0	3		0	2	2	802.092	2404.26	2404.26	-1.38	-0.0011	HCD (High Energy Collision Dissociation)	MS2	77.1667	54	94.6709	43808	PANC1_AANL6_enriched_F11_8ul_HCD_EThcD_DDA.raw	F2.11	2.53	236.1	196	0	0.00295035	0.000563718	0.000563662	0	0.0733784	0.00417728	0.00417555	0	0	771	1
byonic	AANL6	enrich_frac	HCD-EThcD	FALSE	High	PMI-Byonic (A2)	Unambiguous	[K].EGPTPPGPSVTATAPSSssLPTTtSTtAPTFQPVFSSMGPPASVPLPAPFFK.[Q]	S18(HexNAc); S19(HexNAc); T24(HexNAc); T27(HexNAc)	1	Q96HA1	Q96HA1	0	2	1	0	1	1	1486.48	2971.96	5939.87	-499660	-1483.96	HCD (High Energy Collision Dissociation)	MS2	34.7604	54	129.149	66120	PANC1_AANL6_enriched_F2_8ul_HCD_EThcD_DDA.raw	F2.2	2.52	249.4	249.4	0	0.00300374	0.000577164	0.000577144	0.000781295	0.0223568	0.00121202	0.00121152	0.00204617	0	741	1
byonic	AANL6	enrich_frac	HCD-EThcD	FALSE	High	PMI-Byonic (A2)	Unambiguous	[R].TPSVSTSESSAGAGTGTGTstPSTPtTTSQSR.[L]	S20(HexNAc); T21(HexNAc); T26(HexNAc)	1	Q5T0B9	Q5T0B9	0	3	1	0	1	1	1199.21	3595.6	3595.61	-1.49	-0.00179	HCD (High Energy Collision Dissociation)	MS2	0	54	31.583	6041	PANC1_AANL6_enriched_F5_8ul_HCD_EThcD_DDA.raw	F2.5	2.5	100.8	100.8	0	0.00316711	0.000638812	0.000638803	0.000808127	0.0783587	0.00425359	0.00425321	0.00702913	0	124	1
byonic	AANL6	enrich_frac	HCD-EThcD	FALSE	High	PMI-Byonic (A2)	Unambiguous	[R].TYsIDGPNASRPQSAR.[P]	S3(HexNAc)	1	Q96RT1	Q96RT1	0	3	1	0	1	1	641.647	1922.93	1922.92	3.37	0.00216	HCD (High Energy Collision Dissociation)	MS2	15.0987	54	29.046	5535	PANC1_AANL6_enriched_F8_8ul_HCD_EThcD_DDA.raw	F2.8	2.5	249.9	117.2	0	0.00317027	0.000638812	0.000638776	0.000808081	0.0784309	0.00425359	0.00425306	0.00702874	0	1131	1
byonic	AANL6	enrich_frac	HCD-EThcD	FALSE	High	PMI-Byonic (A2)	Unambiguous	[R].TPGHQNSVQPGAASPsNPcPATR.[S]	S16(HexNAc); C19(Carbamidomethyl)	1	Q8IZW8	Q8IZW8	0	3	1	0	1	1	845.398	2534.18	2534.17	3.69	0.00312	HCD (High Energy Collision Dissociation)	MS2	0	54	24.4937	5075	PANC1_AANL6_enriched_F9_8ul_HCD_EThcD_DDA.raw	F2.9	2.47	143.8	143.8	12	0.00336154	0.000714331	0.000714216	0.000834917	0.0827818	0.00434763	0.00434722	0.00721167	0	391	1
byonic	AANL6	enrich_frac	HCD-EThcD	FALSE	High	PMI-Byonic (A2)	Unambiguous	[K].TAAAQVGTSVSSATNtsTRPIITVHK.[S]	T16(HexNAc); S17(HexNAc)	1	P51610	P51610	0	4	1	0	1	1	751.89	3004.54	3004.54	-1.2	-0.00091	HCD (High Energy Collision Dissociation)	MS2	68.1001	54	50.1889	18635	PANC1_AANL6_enriched_F11_8ul_HCD_EThcD_DDA.raw	F2.11	2.47	209.9	209.9	1.2	0.00336349	0.000714331	0.000713611	0	0.0828261	0.0043591	0.00435788	0	0	612	1
byonic	AANL6	enrich_frac	HCD-EThcD	FALSE	High	PMI-Byonic (A2)	Unambiguous	[K].TITVPVSGsPK.[M]	S9(HexNAc)	1	Q7Z589	Q7Z589	0	2	1	0	1	1	645.831	1290.65	1288.7	1516.93	0.97744	HCD (High Energy Collision Dissociation)	MS2	61.1209	54	43.5897	17848	PANC1_AANL6_enriched_F1_8ul_HCD_EThcD_DDA.raw	F2.1	2.47	354.7	155.2	0	0.00336748	0.000714331	0.000712694	0	0.0829169	0.00437423	0.00437362	0	0	230	1
byonic	AANL6	enrich_frac	HCD-EThcD	FALSE	High	PMI-Byonic (A2)	Unambiguous	[K].TLEQVGQGIVASAAVVtTASSTPNTVR.[I]	T17(HexNAc)	1	Q7LBC6	Q7LBC6	0	3	1	0	1	1	954.173	2860.5	2860.49	5.02	0.00479	HCD (High Energy Collision Dissociation)	MS2	5.33346	54	99.9939	47692	PANC1_AANL6_enriched_F8_8ul_HCD_EThcD_DDA.raw	F2.8	2.47	209.4	209.4	0	0.00336821	0.000714331	0.000712524	0	0.0829333	0.00437423	0.00437243	0	0	409	1
byonic	AANL6	enrich_frac	HCD-EThcD	FALSE	High	PMI-Byonic (A2)	Unambiguous	[K].TSPPATVISSVTSTcSsLPsVSsAPITSGQAPTtFLPASTSQAQLSSQK.[M]	C15(Carbamidomethyl); S17(HexNAc); S20(HexNAc); S23(HexNAc); T34(HexNAc)	1	Q8IWZ3	Q8IWZ3	0	4	1	0	1	1	1416.94	5664.75	5662.74	355.28	0.50297	HCD (High Energy Collision Dissociation)	MS2	7.85564	54	109.059	52159	PANC1_AANL6_enriched_F11_8ul_HCD_EThcD_DDA.raw	F2.11	2.47	146.7	146.7	0	0.00337195	0.000714331	0.00071163	0	0.0830184	0.00443212	0.00443205	5.14e-05	1	1969	1
byonic	AANL6	enrich_frac	HCD-EThcD	FALSE	High	PMI-Byonic (A2)	Unambiguous	[K].TSPPATVISSVTSTcSsLPsVssAPITSGQAPTTFLPASTSQAQLSSQK.[M]	C15(Carbamidomethyl); S17(HexNAc); S20(HexNAc); S22(HexNAc); S23(HexNAc)	1	Q8IWZ3	Q8IWZ3	0	4	1	0	1	1	1416.94	5664.74	5662.74	353.56	0.50053	HCD (High Energy Collision Dissociation)	MS2	12.25	54	110.512	52961	PANC1_AANL6_enriched_F11_8ul_HCD_EThcD_DDA.raw	F2.11	2.47	145.4	145.4	0	0.00337326	0.000714331	0.000711302	0	0.0830482	0.00445224	0.00445175	5.14e-05	1	1969	1
byonic	AANL6	enrich_frac	HCD-EThcD	FALSE	High	PMI-Byonic (A2)	Unambiguous	[R].TLSPEMITVTSAVGPVsMAAPtAItEAGTQPQK.[G]	S17(HexNAc); T22(HexNAc); T25(HexNAc)	1	Q9H4A3	Q9H4A3	0	4	1	0	1	1	974.234	3893.91	3893.91	0.4	0.00039	HCD (High Energy Collision Dissociation)	MS2	4.70238	54	106.469	53443	PANC1_AANL6_enriched_F3_8ul_HCD_EThcD_DDA.raw	F2.3	2.47	191.2	191.2	0	0.00338335	0.000714331	0.000708412	0	0.0832774	0.00460702	0.00460655	0	0	1803	1
byonic	AANL6	enrich_frac	HCD-EThcD	FALSE	High	PMI-Byonic (A2)	Unambiguous	[R].TKEEDPIIPFSDGPIIsK.[W]	S17(HexNAc)	1	Q9HBD1	Q9HBD1	1	3	1	0	1	1	730.382	2189.13	2189.12	4.59	0.00335	EThcD (ETD With Supplemental HCD)	MS2	17.111	54	95.0686	43183	PANC1_AANL6_enriched_F6_8ul_HCD_EThcD_DDA.raw	F2.6	2.47	174.2	174.2	42.4	0.00338997	0.000714331	0.000707424	0	0.0834276	0.00467242	0.00467215	0	0	887	1
byonic	AANL6	enrich_frac	HCD-EThcD	FALSE	High	PMI-Byonic (A2)	Unambiguous	[K].SPSDPSHVSVPPPPLLLPAAtTR.[S]	T21(HexNAc)	1	Q8NDX5	Q8NDX5	0	3	1	0	1	1	847.457	2540.36	2539.34	400.29	0.33883	HCD (High Energy Collision Dissociation)	MS2	71.1036	54	102.548	46361	PANC1_AANL6_enriched_F7_8ul_HCD_EThcD_DDA.raw	F2.7	2.45	176.4	176.4	2.4	0.00351011	0.0007155	0.000713898	0.000822322	0.0861397	0.00503853	0.00503718	0.00852477	0	653	1
byonic	AANL6	enrich_frac	HCD-EThcD	FALSE	High	PMI-Byonic (A2)	Unambiguous	[R].LVTPVtVSAVKPAVTTLVVK.[G]	T6(HexNAc)	1	P51610	P51610	0	3	1	0	1	1	742.452	2225.34	2225.34	1.69	0.00125	EThcD (ETD With Supplemental HCD)	MS2	74.0053	54	95.9564	45330	PANC1_AANL6_enriched_F8_8ul_HCD_EThcD_DDA.raw	F2.8	2.45	127	127	20.8	0.00353217	0.000720219	0.000719799	0.000821251	0.0866359	0.00507391	0.00507304	0.00862307	0	856	1
byonic	AANL6	enrich_frac	HCD-EThcD	FALSE	High	PMI-Byonic (A2)	Unambiguous	[R].TTLTItQPR.[P]	T6(HexNAc)	1	P49848	P49848	0	3	1	0	1	1	616.99	1848.95	1233.67	498745	205.095	HCD (High Energy Collision Dissociation)	MS2	80.065	54	40.396	15888	PANC1_AANL6_enriched_F1_8ul_HCD_EThcD_DDA.raw	F2.1	2.44	322.2	148.7	0	0.00360969	0.0007322	0.000730291	0	0.0883757	0.00516339	0.00516246	0	0	480	1
byonic	AANL6	enrich_frac	HCD-EThcD	FALSE	High	PMI-Byonic (A2)	Unambiguous	[K].SAAPAPISAScPEPPIGsAVPTSSASIPVTSSVSDPGVGSISPAsPK.[I]	C11(Carbamidomethyl); S18(HexNAc); S45(Phospho)	1	Q8WWM7	Q8WWM7	0	4	1	0	1	1	1164.56	4655.22	4655.23	-2.85	-0.00332	HCD (High Energy Collision Dissociation)	MS2	0	54	104	49426	PANC1_AANL6_enriched_F10_8ul_HCD_EThcD_DDA.raw	F2.10	2.44	147.9	147.9	0	0.00361736	0.000736799	0.000736613	0.00011596	0.0885473	0.00519432	0.00519425	0.000651366	0	452	1
byonic	AANL6	enrich_frac	HCD-EThcD	FALSE	High	PMI-Byonic (A2)	Unambiguous	[K].TPPMPVLTPVHtSSK.[A]	T12(HexNAc)	1	Q5H9F3	Q5H9F3	0	3	1	0	1	1	598.983	1794.94	1794.93	2.5	0.00149	EThcD (ETD With Supplemental HCD)	MS2	18.7391	29.45	65.1604	26557	PANC1_AANL6_enriched_F8_8ul_HCD_EThcD_DDA.raw	F2.8	2.44	253.3	153.2	14.4	0.00362889	0.000736799	0.000736226	0	0.0888054	0.00523463	0.00523407	0	0	641	1
byonic	AANL6	enrich_frac	HCD-EThcD	FALSE	High	PMI-Byonic (A2)	Unambiguous	[R].TPPTANHPVEPVtSVtQPSELLQQK.[G]	T13(HexNAc); T16(HexNAc)	1	O95487	O95487	0	3	1	0	1	1	1036.2	3106.58	3104.56	649.98	0.67263	EThcD (ETD With Supplemental HCD)	MS2	71.3776	54	72.0528	32724	PANC1_AANL6_enriched_F9_8ul_HCD_EThcD_DDA.raw	F2.9	2.44	146.2	132.1	4.3	0.00365011	0.000736799	0.000735369	0.00081727	0.0892801	0.00523979	0.00523422	0.00898475	0	329	1
byonic	AANL6	enrich_frac	HCD-EThcD	FALSE	High	PMI-Byonic (A2)	Unambiguous	[K].SAAPAPISAScPEPPIGsAVPTSSAsIPVtSSVSDPGVGSISPASPK.[I]	C11(Carbamidomethyl); S18(HexNAc); S26(HexNAc); T30(HexNAc)	1	Q8WWM7	Q8WWM7	0	4	1	0	1	1	1246.37	4982.47	4981.42	210.53	0.26218	EThcD (ETD With Supplemental HCD)	MS2	42.1029	54	96.832	49718	PANC1_AANL6_enriched_F1_8ul_HCD_EThcD_DDA.raw	F2.1	2.44	159.5	159.5	0.5	0.00365235	0.000736799	0.000735284	0	0.0893303	0.00524824	0.00524768	0	0	452	1
byonic	AANL6	enrich_frac	HCD-EThcD	FALSE	High	PMI-Byonic (A2)	Unambiguous	[K].TTFtSITTNTINTSSDK.[T]	T4(HexNAc)	1	Q9H6B1	Q9H6B1	0	2	1	0	1	1	1017.99	2034.98	2034.97	2.82	0.00287	EThcD (ETD With Supplemental HCD)	MS2	0	54	64.041	26646	PANC1_AANL6_enriched_F12_8ul_HCD_EThcD_DDA.raw	F2.12	2.43	132.9	132.9	3.9	0.00373513	0.000736799	0.000732288	0.000814035	0.091177	0.0053913	0.00538804	0.00922201	0	129	1
byonic	AANL6	enrich_frac	HCD-EThcD	FALSE	High	PMI-Byonic (A2)	Unambiguous	[R].TKEEDPIIPFSDGPIIsK.[W]	S17(HexNAc)	1	Q9HBD1	Q9HBD1	1	3	1	0	1	1	730.716	2190.13	2189.12	462.54	0.33752	EThcD (ETD With Supplemental HCD)	MS2	43.6629	54	95.0111	43147	PANC1_AANL6_enriched_F6_8ul_HCD_EThcD_DDA.raw	F2.6	2.43	150.7	150.7	22.4	0.00373953	0.000736799	0.000732174	0	0.091275	0.0054089	0.00540848	0	0	887	1
byonic	AANL6	enrich_frac	HCD-EThcD	FALSE	High	PMI-Byonic (A2)	Unambiguous	[K].TEcSTDLQPPEGVPTsQAESHSGPLNSmIPVSLGQVSFPK.[F]	C3(Carbamidomethyl); S16(HexNAc); M28(Oxidation)	1	Q8IVF2	Q8IVF2	0	4	1	0	1	1	1107.78	4428.09	4428.09	1.29	0.00143	HCD (High Energy Collision Dissociation)	MS2	0	54	112.684	54629	PANC1_AANL6_enriched_F12_8ul_HCD_EThcD_DDA.raw	F2.12	2.42	103	103	0	0.0037976	0.000744576	0.000743892	0	0.0925661	0.00551585	0.00551507	0	0	4825	1
byonic	AANL6	enrich_frac	HCD-EThcD	FALSE	High	PMI-Byonic (A2)	Unambiguous	[R].TPSVSTSESSAGAGTGTGTstPSTPtTTSQSR.[L]	S20(HexNAc); T21(HexNAc); T26(HexNAc)	1	Q5T0B9	Q5T0B9	0	3	1	0	1	1	1199.88	3597.62	3595.61	558.07	0.66887	HCD (High Energy Collision Dissociation)	MS2	35.7996	54	30.9182	5723	PANC1_AANL6_enriched_F5_8ul_HCD_EThcD_DDA.raw	F2.5	2.42	77	77	0	0.00380425	0.000744576	0.00074363	0.000808127	0.0927137	0.00554193	0.00554146	0.00702913	0	124	1
byonic	AANL6	enrich_frac	HCD-EThcD	FALSE	High	PMI-Byonic (A2)	Unambiguous	[R].SYVTTStR.[T]	T7(HexNAc)	1	P08670	P08670	0	2	1	0	1	1	559.272	1117.54	1117.54	-1.2	-0.00067	HCD (High Energy Collision Dissociation)	MS2	0	54	18.0605	2834	PANC1_AANL6_enriched_F4_8ul_HCD_EThcD_DDA.raw	F2.4	2.42	275.9	51.2	0	0.00381031	0.000750259	0.000750213	0.000811984	0.0928482	0.00554784	0.00554733	0.00947027	0	29	1
byonic	AANL6	enrich_frac	HCD-EThcD	FALSE	High	PMI-Byonic (A2)	Unambiguous	[K].TIPMSAIItQAGAtGVtsSPGIKSPITIITTK.[V]	T9(Phospho); T14(Phospho); T17(HexNAc); S18(HexNAc)	1	P51610	P51610	1	3	1	0	1	1	1241.3	3721.88	3721.85	6.94	0.00861	HCD (High Energy Collision Dissociation)	MS2	51.0251	54	116.253	58915	PANC1_AANL6_enriched_F2_8ul_HCD_EThcD_DDA.raw	F2.2	2.42	131.7	131.7	0.1	0.00381408	0.000750259	0.000750106	0.000811825	0.0929317	0.00556811	0.0055678	0.00955032	0	771	1
byonic	AANL6	enrich_frac	HCD-EThcD	FALSE	High	PMI-Byonic (A2)	Unambiguous	[K].TVAVASGAASTPISISTGAPtVR.[Q]	T21(HexNAc)	1	Q6P4R8	Q6P4R8	0	3	1	0	1	1	773.082	2317.23	2317.22	3.41	0.00264	HCD (High Energy Collision Dissociation)	MS2	74.4735	54	78.1982	31913	PANC1_AANL6_enriched_F7_8ul_HCD_EThcD_DDA.raw	F2.7	2.42	224.9	154.7	3.9	0.00382483	0.000750259	0.000749843	0.000811552	0.0931702	0.00557389	0.00557279	0.00954641	0	1141	1
byonic	AANL6	enrich_frac	HCD-EThcD	FALSE	High	PMI-Byonic (A2)	Unambiguous	[R].FIISTSITTAPAAttAAtsLAK.[T]	T14(HexNAc); T15(HexNAc); T18(HexNAc); S19(HexNAc)	1	Q8IZ21	Q8IZ21	0	3	1	0	1	1	983.837	2949.5	2949.49	1.04	0.00102	HCD (High Energy Collision Dissociation)	MS2	9.18694	54	85.9264	38993	PANC1_AANL6_enriched_F12_8ul_HCD_EThcD_DDA.raw	F2.12	2.42	164.2	164.2	6.4	0.00383864	0.000750259	0.000749559	0.000811212	0.0934762	0.00559237	0.00559205	0.00959808	0	198	1
byonic	AANL6	enrich_frac	HCD-EThcD	FALSE	High	PMI-Byonic (A2)	Unambiguous	[K].tIPMsAIItQAGATGVTSSPGIK.[S]	T1(HexNAc); S5(HexNAc); T9(HexNAc)	1	P51610	P51610	0	3	1	0	1	1	937.475	2810.41	2810.42	-4.13	-0.00387	EThcD (ETD With Supplemental HCD)	MS2	6.1705	54	86.1446	39301	PANC1_AANL6_enriched_F10_8ul_HCD_EThcD_DDA.raw	F2.10	2.4	121	121	7.4	0.00394439	0.000782098	0.000781434	0.000809536	0.0958122	0.00569302	0.00569241	0.0098789	0	771	1
byonic	AANL6	enrich_frac	HCD-EThcD	FALSE	High	PMI-Byonic (A2)	Unambiguous	[R].TPESTKPGPVcQPPVsQsR.[S]	C11(Carbamidomethyl); S16(HexNAc); S18(HexNAc)	1	Q6AI12	Q6AI12	0	3	1	0	1	1	820.071	2458.2	2458.18	9.46	0.00775	HCD (High Energy Collision Dissociation)	MS2	0	54	27.4982	4543	PANC1_AANL6_enriched_F7_8ul_HCD_EThcD_DDA.raw	F2.7	2.38	125.8	125.8	20.4	0.00415604	0.000819755	0.000818693	0.000806833	0.100452	0.00583142	0.00583121	0.0102727	0	199	1
byonic	AANL6	enrich_frac	HCD-EThcD	FALSE	High	PMI-Byonic (A2)	Unambiguous	[R].TLSPEmITVTSAVGPVsmAAPtAItEAGTQPQK.[G]	M6(Oxidation); S17(HexNAc); M18(Oxidation); T22(HexNAc); T25(HexNAc)	1	Q9H4A3	Q9H4A3	0	3	1	0	1	1	1309.31	3925.92	3925.9	4.66	0.00609	HCD (High Energy Collision Dissociation)	MS2	0	54	87.2058	39801	PANC1_AANL6_enriched_F12_8ul_HCD_EThcD_DDA.raw	F2.12	2.35	78.6	78.6	7	0.00441793	0.000849595	0.000849345	0.000915522	0.10613	0.00601447	0.00601384	0.0106731	0	1803	1
byonic	AANL6	enrich_frac	HCD-EThcD	FALSE	High	PMI-Byonic (A2)	Unambiguous	[K].SGTVTVAQQAQVVttVVGGVtK.[T]	T14(HexNAc); T15(HexNAc); T21(HexNAc)	1	P51610	P51610	0	3	1	0	1	1	913.813	2739.42	2739.41	3.58	0.00327	HCD (High Energy Collision Dissociation)	MS2	0	54	62.0484	27071	PANC1_AANL6_enriched_F2_8ul_HCD_EThcD_DDA.raw	F2.2	2.34	152.6	152.6	9.6	0.00459794	0.000862138	0.000859874	0	0.109993	0.00615498	0.00615378	0	0	638	1
byonic	AANL6	enrich_frac	HCD-EThcD	FALSE	High	PMI-Byonic (A2)	Unambiguous	[K].LVTSADGKPTTIITTtQAsGAGtKPTILGISSVSPSTTKPGTTTIIK.[T]	T16(HexNAc); S19(HexNAc); T23(HexNAc)	1	P51610	P51610	0	5	1	0	1	1	1042.57	5208.82	5208.77	8.68	0.00904	HCD (High Energy Collision Dissociation)	MS2	0	54	93.8295	41037	PANC1_AANL6_enriched_F7_8ul_HCD_EThcD_DDA.raw	F2.7	2.33	31.7	31.7	0	0.00471535	0.000869831	0.000869542	0.000965224	0.112497	0.0063285	0.00632687	0.0115121	0	724	1
byonic	AANL6	enrich_frac	HCD-EThcD	FALSE	High	PMI-Byonic (A2)	Unambiguous	[R].TPPTANHPVEPVTsVtQPSELLQQK.[G]	S14(HexNAc); T16(HexNAc)	1	O95487	O95487	0	3	1	0	1	1	1035.53	3104.57	3104.56	2.62	0.00271	EThcD (ETD With Supplemental HCD)	MS2	67.3298	54	71.442	32356	PANC1_AANL6_enriched_F9_8ul_HCD_EThcD_DDA.raw	F2.9	2.32	92.6	92.6	3.9	0.00474263	0.000869831	0.000868758	0.000284441	0.113077	0.00635589	0.00635514	0.00262743	0	329	1
byonic	AANL6	enrich_frac	HCD-EThcD	FALSE	High	PMI-Byonic (A2)	Unambiguous	[K].tIPMsAIITQAGATGVTSSPGIK.[S]	T1(HexNAc); S5(HexNAc)	1	P51610	P51610	0	3	1	0	1	1	870.117	2608.34	2607.34	380.89	0.33104	HCD (High Energy Collision Dissociation)	MS2	48.291	54	90.4144	41595	PANC1_AANL6_enriched_F10_8ul_HCD_EThcD_DDA.raw	F2.10	2.32	202	190.2	8.6	0.00475031	0.000875215	0.000875152	0.00096432	0.11324	0.00636708	0.00636699	0.0115531	0	771	1
byonic	AANL6	enrich_frac	HCD-EThcD	FALSE	High	PMI-Byonic (A2)	Unambiguous	[K].TAGAPTGTVPQQLQVHGVQQsVPVTQER.[S]	S21(HexNAc)	1	P22670	P22670	0	3	1	0	1	1	1040.5	3119.49	3116.6	928.06	0.96413	EThcD (ETD With Supplemental HCD)	MS2	57.0023	54	68.1255	32674	PANC1_AANL6_enriched_F1_8ul_HCD_EThcD_DDA.raw	F2.1	2.32	88.9	88.9	2.4	0.00475232	0.000875215	0.000875012	0.000964055	0.113283	0.00637323	0.00637283	0.0115497	0	220	1
byonic	AANL6	enrich_frac	HCD-EThcD	FALSE	High	PMI-Byonic (A2)	Unambiguous	[K].TPVSNVAATSAGPSNVGtELNSVPQK.[S]	T18(HexNAc)	1	Q9HBD1	Q9HBD1	0	3	1	0	1	1	910.124	2728.36	2728.36	-2.62	-0.00238	HCD (High Energy Collision Dissociation)	MS2	0	54	62.3216	25326	PANC1_AANL6_enriched_F10_8ul_HCD_EThcD_DDA.raw	F2.10	2.32	209.6	195	0	0.00481874	0.000875215	0.000873553	0.000962888	0.114691	0.00650026	0.0064999	0.0118022	0	553	1
byonic	AANL6	enrich_frac	HCD-EThcD	FALSE	High	PMI-Byonic (A2)	Unambiguous	[R].tGSISSSVSVPAKPER.[R]	T1(HexNAc)	1	Q6PJT7	Q6PJT7	0	3	1	0	1	1	601.932	1803.78	1804.93	-636.12	-0.38272	HCD (High Energy Collision Dissociation)	MS2	91.545	54	35.8045	9641	PANC1_AANL6_enriched_F10_8ul_HCD_EThcD_DDA.raw	F2.10	2.31	233.9	124.3	2	0.00489431	0.000885687	0.000885394	4.76e-05	0.116288	0.00664217	0.00664112	4.74e-05	0	325	1
byonic	AANL6	enrich_frac	HCD-EThcD	FALSE	High	PMI-Byonic (A2)	Unambiguous	[K].TIPmSAIItQAGATGVTSSPGIK.[S]	M4(Oxidation); T9(HexNAc)	1	P51610	P51610	0	3	1	0	1	1	808.093	2422.26	2420.26	828.6	0.66848	EThcD (ETD With Supplemental HCD)	MS2	83.1022	54	72.4106	30264	PANC1_AANL6_enriched_F6_8ul_HCD_EThcD_DDA.raw	F2.6	2.31	159.1	159.1	29.8	0.00494906	0.000903658	0.000902819	0	0.117441	0.00670408	0.00670403	0	0	771	1
byonic	AANL6	enrich_frac	HCD-EThcD	FALSE	High	PMI-Byonic (A2)	Unambiguous	[K].STPsTSTTPTATQPtSLGQLAVQsPGQSNQTTNPK.[L]	S4(HexNAc); T15(HexNAc); S24(HexNAc)	1	Q7Z3K3	Q7Z3K3	0	3	1	0	1	1	1375.33	4123.99	4122.97	247.49	0.34014	EThcD (ETD With Supplemental HCD)	MS2	62.5706	54	63.7904	28678	PANC1_AANL6_enriched_F3_8ul_HCD_EThcD_DDA.raw	F2.3	2.29	90.9	90.9	0	0.00513479	0.000972175	0.000971313	0.00106788	0.12133	0.00691951	0.00691693	0.0126265	0	251	1
byonic	AANL6	enrich_frac	HCD-EThcD	FALSE	High	PMI-Byonic (A2)	Unambiguous	[K].LVTSADGKPttIITTTQASGAGTK.[P]	T10(HexNAc); T11(HexNAc)	1	P51610	P51610	0	3	1	0	1	1	909.136	2725.39	2725.4	-1.9	-0.00172	HCD (High Energy Collision Dissociation)	MS2	37.1063	54	47.1974	16319	PANC1_AANL6_enriched_F4_8ul_HCD_EThcD_DDA.raw	F2.4	2.28	122.8	114.9	1.2	0.00528913	0.00100079	0.00100076	0.00106508	0.124537	0.00708168	0.00708095	0.0128852	0	724	1
byonic	AANL6	enrich_frac	HCD-EThcD	FALSE	High	PMI-Byonic (A2)	Unambiguous	[R].TPESTKPGPVcQPPVsQSR.[S]	C11(Carbamidomethyl); S16(HexNAc)	1	Q6AI12	Q6AI12	0	3	1	0	1	1	752.375	2255.11	2255.1	6.18	0.00465	HCD (High Energy Collision Dissociation)	MS2	0	54	29.0892	4983	PANC1_AANL6_enriched_F7_8ul_HCD_EThcD_DDA.raw	F2.7	2.27	145.4	144.3	0	0.00538334	0.00103853	0.0010381	0.000125676	0.126484	0.00718033	0.00717959	0.00016735	0	199	1
byonic	AANL6	enrich_frac	HCD-EThcD	FALSE	High	PMI-Byonic (A2)	Unambiguous	[R].sSAQTSAAGATATtSTSSTVTVTAPAPAATGSPVK.[K]	S1(HexNAc); T14(HexNAc)	1	Q9ULU4	Q9ULU4	0	3	1	0	1	1	1181.58	3542.73	3541.72	285.22	0.33673	EThcD (ETD With Supplemental HCD)	MS2	18.8448	54	55.1476	21242	PANC1_AANL6_enriched_F12_8ul_HCD_EThcD_DDA.raw	F2.12	2.26	104.4	104.4	0	0.00543813	0.00105089	0.00105034	0.00109004	0.127612	0.00719553	0.00719498	0.0131223	0	766	1
byonic	AANL6	enrich_frac	HCD-EThcD	FALSE	High	PMI-Byonic (A2)	Unambiguous	[K].TSPPATVISSVTSTcSsLPsVsSAPItSGQAPtTFLPASTSQAQLSSQK.[M]	C15(Carbamidomethyl); S17(HexNAc); S20(HexNAc); S22(HexNAc); T27(HexNAc); T33(HexNAc)	1	Q8IWZ3	Q8IWZ3	0	4	1	0	1	1	1467.47	5866.85	5865.82	175.87	0.2579	HCD (High Energy Collision Dissociation)	MS2	70.0988	54	102.946	51411	PANC1_AANL6_enriched_F9_8ul_HCD_EThcD_DDA.raw	F2.9	2.25	104.1	104.1	0	0.00562532	0.00108724	0.00108671	0.00114267	0.131445	0.00736441	0.00736345	0.0134148	1	1969	1
byonic	AANL6	enrich_frac	HCD-EThcD	FALSE	High	PMI-Byonic (A2)	Unambiguous	[R].LVTPVtVSAVKPAVTTLVVK.[G]	T6(HexNAc)	1	P51610	P51610	0	3	1	0	1	1	742.456	2225.35	2225.34	7.7	0.00571	EThcD (ETD With Supplemental HCD)	MS2	4.84073	54	96.6107	42730	PANC1_AANL6_enriched_F7_8ul_HCD_EThcD_DDA.raw	F2.7	2.25	113.4	113.4	13.7	0.00564113	0.00108724	0.00108657	0.000821251	0.131767	0.00737682	0.00737657	0.00862307	0	856	1
byonic	AANL6	enrich_frac	HCD-EThcD	FALSE	High	PMI-Byonic (A2)	Unambiguous	[K].TAAAQVGTSVSSATNtstRPIITVHK.[S]	T16(HexNAc); S17(HexNAc); T18(HexNAc)	1	P51610	P51610	0	4	1	0	1	1	802.664	3207.63	3207.62	3.28	0.00263	HCD (High Energy Collision Dissociation)	MS2	24.49	46.349	46.5216	17620	PANC1_AANL6_enriched_F9_8ul_HCD_EThcD_DDA.raw	F2.9	2.25	193.5	193.5	3.6	0.00566963	0.00108724	0.00108634	0	0.132347	0.00741703	0.00741637	0	0	612	1
byonic	AANL6	enrich_frac	HCD-EThcD	FALSE	High	PMI-Byonic (A2)	Unambiguous	[R].NIPGLLVLcDNLVtLETLVYEAR.[C]	C9(Carbamidomethyl); T14(HexNAc)	1	A2RRP1	A2RRP1	0	4	1	0	1	1	705.378	2818.49	2818.49	-0.88	-0.00062	EThcD (ETD With Supplemental HCD)	MS2	0	2.496	63.5108	25073	PANC1_AANL6_enriched_F6_8ul_HCD_EThcD_DDA.raw	F2.6	2.25	252.3	119.6	29.5	0.00568766	0.00109281	0.0010926	0.00114233	0.132714	0.0074228	0.00742194	0.0136225	0	874	1
byonic	AANL6	enrich_frac	HCD-EThcD	FALSE	High	PMI-Byonic (A2)	Unambiguous	[R].TENQHVPTtsSSLTDPHAGVK.[A]	T9(HexNAc); S10(HexNAc)	1	Q14004	Q14004	0	4	1	0	1	1	653.816	2612.24	2612.23	3.22	0.0021	EThcD (ETD With Supplemental HCD)	MS2	17.9967	54	32.0678	9433	PANC1_AANL6_enriched_F3_8ul_HCD_EThcD_DDA.raw	F2.3	2.24	152.8	152.8	2.2	0.00577285	0.0011245	0.00112445	0	0.134441	0.00746743	0.00746677	0	0	1279	1
byonic	AANL6	enrich_frac	HCD-EThcD	FALSE	High	PMI-Byonic (A2)	Unambiguous	[K].TSGQQQVcVSQATVGtcK.[A]	C8(Carbamidomethyl); T16(HexNAc); C17(Carbamidomethyl)	1	Q9ULM3	Q9ULM3	0	3	1	0	1	1	714.669	2141.99	2141.98	5.06	0.00361	HCD (High Energy Collision Dissociation)	MS2	57.8541	54	32.2762	7119	PANC1_AANL6_enriched_F8_8ul_HCD_EThcD_DDA.raw	F2.8	2.23	176.3	176.3	0	0.00594091	0.00115581	0.00115567	0	0.137831	0.00753645	0.00753599	0	0	989	1
byonic	AANL6	enrich_frac	HCD-EThcD	FALSE	High	PMI-Byonic (A2)	Unambiguous	[K].TATtTPGFVDTR.[K]	T4(HexNAc)	1	P78312	P78312	0	2	1	0	1	1	735.341	1469.67	1469.71	-25.91	-0.01904	EThcD (ETD With Supplemental HCD)	MS2	56.6957	54	39.0064	10775	PANC1_AANL6_enriched_F6_8ul_HCD_EThcD_DDA.raw	F2.6	2.21	246.4	155.9	10.2	0.00619958	0.00119901	0.00119881	4.91e-05	0.142998	0.0077559	0.00775569	4.9e-05	0	705	1
byonic	AANL6	enrich_frac	HCD-EThcD	FALSE	High	PMI-Byonic (A2)	Unambiguous	[R].TLSPEMITVtsAVGPVsmAAPTAITEAGTQPQK.[G]	T10(HexNAc); S11(HexNAc); S17(HexNAc); M18(Oxidation)	1	Q9H4A3	Q9H4A3	0	3	1	0	1	1	1304.31	3910.93	3909.91	260.07	0.33895	EThcD (ETD With Supplemental HCD)	MS2	60.721	54	96.0312	47412	PANC1_AANL6_enriched_F2_8ul_HCD_EThcD_DDA.raw	F2.2	2.19	99.6	99.6	8.1	0.00638374	0.00119901	0.00119712	0.00113809	0.14664	0.00784861	0.00784802	0.0145015	0	1803	1
byonic	AANL6	enrich_frac	HCD-EThcD	FALSE	High	PMI-Byonic (A2)	Unambiguous	[R].TSVPYTRPSYAQYYPAsDQSLTSIPAFSQR.[N]	S17(HexNAc)	1	Q9Y4B4	Q9Y4B4	0	3	1	0	1	1	1195.58	3584.73	3584.72	2.76	0.0033	HCD (High Energy Collision Dissociation)	MS2	0	54	102.371	49149	PANC1_AANL6_enriched_F8_8ul_HCD_EThcD_DDA.raw	F2.8	2.19	145.4	145.4	7.2	0.00651563	0.00120916	0.00120891	0	0.0481721	0.00289631	0.00289573	0	0	978	1
byonic	AANL6	enrich_frac	HCD-EThcD	FALSE	High	PMI-Byonic (A2)	Unambiguous	[K].TIPMSAIITQAGATGVtsSPGIK.[S]	T17(HexNAc); S18(HexNAc)	1	P51610	P51610	0	3	1	0	1	1	870.122	2608.35	2607.34	387.21	0.33653	HCD (High Energy Collision Dissociation)	MS2	56.9337	54	95.7934	44813	PANC1_AANL6_enriched_F12_8ul_HCD_EThcD_DDA.raw	F2.12	2.14	200.9	194.4	2.4	0.00729338	0.00127675	0.0012767	0	0.164205	0.00840001	0.00839933	0	0	771	1
byonic	AANL6	enrich_frac	HCD-EThcD	FALSE	High	PMI-Byonic (A2)	Unambiguous	[R].SAVEIAPTQVTEtDEcR.[L]	T13(HexNAc); C16(Carbamidomethyl)	1	Q9NS15	Q9NS15	0	3	1	0	1	1	1054.09	3160.26	2108.97	498487	350.43	HCD (High Energy Collision Dissociation)	MS2	0	54	47.2869	16360	PANC1_AANL6_enriched_F10_8ul_HCD_EThcD_DDA.raw	F2.10	2.12	223.7	104.1	0	0.00750517	0.00131085	0.00131047	0.00115442	0.1682	0.00867184	0.00867079	0.0159952	0	563	1
byonic	AANL6	enrich_frac	HCD-EThcD	FALSE	High	PMI-Byonic (A2)	Unambiguous	[K].tAVTELPSAR.[T]	T1(HexNAc)	1	O95789	O95789	0	2	1	0	1	1	624.329	1247.65	1247.65	1.75	0.00109	HCD (High Energy Collision Dissociation)	MS2	0	54	36.9585	9592	PANC1_AANL6_enriched_F6_8ul_HCD_EThcD_DDA.raw	F2.6	2.12	289	96.2	4	0.00751181	0.00131085	0.00131033	0.00115436	0.168324	0.00868378	0.00868331	0.0159935	0	612	1
byonic	AANL6	enrich_frac	HCD-EThcD	FALSE	High	PMI-Byonic (A2)	Unambiguous	[K].TAAAQVGTSVsSAtNTSTRPIITVHK.[S]	S11(HexNAc); T14(HexNAc)	1	P51610	P51610	0	3	1	0	1	1	1002.18	3004.54	3004.54	-2.05	-0.00206	EThcD (ETD With Supplemental HCD)	MS2	0	54	47.58	16511	PANC1_AANL6_enriched_F10_8ul_HCD_EThcD_DDA.raw	F2.10	2.12	111.2	111.2	16.1	0.00754666	0.00131085	0.00130961	0.00115377	0.168978	0.00874604	0.00874598	0.0160895	0	612	1
byonic	AANL6	enrich_frac	HCD-EThcD	FALSE	High	PMI-Byonic (A2)	Unambiguous	[R].TYSLGSALRPSTsR.[S]	S13(HexNAc)	1	P08670	P08670	0	2	1	0	1	1	566.818	1132.63	1698.87	-333302	-283.118	HCD (High Energy Collision Dissociation)	MS2	97.1794	54	51.7776	17141	PANC1_AANL6_enriched_F5_8ul_HCD_EThcD_DDA.raw	F2.5	2.1	279.5	136	0	0.00788876	0.0013734	0.00137321	0.000169417	0.175341	0.00915124	0.00914964	0.00135982	0	37	1
byonic	AANL6	enrich_frac	HCD-EThcD	FALSE	High	PMI-Byonic (A2)	Unambiguous	[K].LLTSTTSTcLPPTNLPLGtVALPVtPVVtPGQVSTPVSTTTSGVKPGTAPSKPPLTK.[A]	C9(Carbamidomethyl); T19(HexNAc); T25(HexNAc); T29(HexNAc)	1	Q9H4A3	Q9H4A3	0	4	1	0	1	1	1569.34	6274.33	6274.34	-1.79	-0.00281	HCD (High Energy Collision Dissociation)	MS2	0	54	122.428	62364	PANC1_AANL6_enriched_F2_8ul_HCD_EThcD_DDA.raw	F2.2	2.1	30.7	30.7	0	0.00792608	0.00139181	0.00139157	0	0.176029	0.00919872	0.00919817	5.27e-05	-1	1702	1
byonic	AANL6	enrich_frac	HCD-EThcD	FALSE	High	PMI-Byonic (A2)	Unambiguous	[K].TmPtTQSFASDPK.[Y]	M2(Oxidation); T4(HexNAc)	1	Q07912	Q07912	0	2	1	0	1	1	815.367	1629.73	1629.73	-2.24	-0.00183	HCD (High Energy Collision Dissociation)	MS2	76.4218	54	28.437	6030	PANC1_AANL6_enriched_F4_8ul_HCD_EThcD_DDA.raw	F2.4	2.1	160.2	125	0	0.00793929	0.00139787	0.00139766	0.000226135	0.176273	0.00920418	0.00920282	0.00224755	0	814	1
byonic	AANL6	enrich_frac	HCD-EThcD	FALSE	High	PMI-Byonic (A2)	Unambiguous	[R].TLLGDPAPSLSVAASTssQPVSQSHAR.[T]	S17(HexNAc); S18(HexNAc)	1	O95081	O95081	0	3	1	0	1	1	1024.85	3072.53	3070.52	654.79	0.67019	EThcD (ETD With Supplemental HCD)	MS2	67.7447	54	72.4565	33994	PANC1_AANL6_enriched_F3_8ul_HCD_EThcD_DDA.raw	F2.3	2.1	72.8	72.8	2.5	0.00796328	0.00139787	0.00139737	0.00122903	0.176714	0.00923482	0.00923451	0.0169733	0	177	1
byonic	AANL6	enrich_frac	HCD-EThcD	FALSE	High	PMI-Byonic (A2)	Unambiguous	[K].TVtTASMITTK.[T]	T3(HexNAc)	1	Q96BD5	Q96BD5	0	2	1	0	1	1	679.353	1357.7	1356.69	741.23	0.50281	EThcD (ETD With Supplemental HCD)	MS2	27.8497	54	36.3549	10346	PANC1_AANL6_enriched_F12_8ul_HCD_EThcD_DDA.raw	F2.12	2.1	224.4	109.4	2.2	0.00800629	0.00139787	0.00139649	0	0.177505	0.00928145	0.00928133	0	0	122	1
byonic	AANL6	enrich_frac	HCD-EThcD	FALSE	High	PMI-Byonic (A2)	Unambiguous	[K].TIPmSAIITQAGATGVtSSPGIK.[S]	M4(Oxidation); T17(HexNAc)	1	P51610	P51610	0	3	1	0	1	1	807.428	2420.27	2420.26	4.11	0.00332	HCD (High Energy Collision Dissociation)	MS2	34.2319	54	72.3642	30245	PANC1_AANL6_enriched_F6_8ul_HCD_EThcD_DDA.raw	F2.6	2.1	241.8	130.5	0	0.00802053	0.00139787	0.00139625	0	0.177766	0.00930642	0.0093063	0	0	771	1
byonic	AANL6	enrich_frac	HCD-EThcD	FALSE	High	PMI-Byonic (A2)	Unambiguous	[R].TLLGDPAPSLSVAAstSSQPVSQSHAR.[T]	S15(HexNAc); T16(HexNAc)	1	O95081	O95081	0	3	1	0	1	1	1024.18	3070.53	3070.52	3.24	0.00332	EThcD (ETD With Supplemental HCD)	MS2	67.2441	54	73.9881	34347	PANC1_AANL6_enriched_F2_8ul_HCD_EThcD_DDA.raw	F2.2	2.09	81.6	81.6	8	0.00805942	0.00140254	0.00140204	0	0.17848	0.00934268	0.00934255	0	0	177	1
byonic	AANL6	enrich_frac	HCD-EThcD	FALSE	High	PMI-Byonic (A2)	Unambiguous	[K].TITVPVSGsPK.[M]	S9(HexNAc)	1	Q7Z589	Q7Z589	0	2	1	0	1	1	645.315	1289.62	1288.7	716.99	0.46199	HCD (High Energy Collision Dissociation)	MS2	88.9016	54	43.5101	17799	PANC1_AANL6_enriched_F1_8ul_HCD_EThcD_DDA.raw	F2.1	2.09	344.9	96.3	0	0.00812172	0.00141383	0.00141376	0	0.17962	0.00939042	0.00938992	0	0	230	1
byonic	AANL6	enrich_frac	HCD-EThcD	FALSE	High	PMI-Byonic (A2)	Unambiguous	[K].TEcSTDLQPPEGVPTSQAEsHSGPLNSMIPVSLGQVSFPK.[F]	C3(Carbamidomethyl); S20(HexNAc)	1	Q8IVF2	Q8IVF2	0	3	1	0	1	1	1103.2	3307.58	4412.09	-250338	-368.171	HCD (High Energy Collision Dissociation)	MS2	88.8104	54	122.503	62404	PANC1_AANL6_enriched_F2_8ul_HCD_EThcD_DDA.raw	F2.2	2.08	111.5	111.5	0	0.00830875	0.00141881	0.00141786	0	0.183024	0.00957645	0.00957473	0	0	4825	1
byonic	AANL6	enrich_frac	HCD-EThcD	FALSE	High	PMI-Byonic (A2)	Unambiguous	[K].TVQSQIGPPLTDSRPLGsPPNATR.[V]	S18(HexNAc)	1	Q96QT6	Q96QT6	0	3	1	0	1	1	898.136	2692.39	2692.39	1.45	0.0013	HCD (High Energy Collision Dissociation)	MS2	29.5526	54	68.0715	27822	PANC1_AANL6_enriched_F6_8ul_HCD_EThcD_DDA.raw	F2.6	2.07	121.2	121.2	11.9	0.0084574	0.00142793	0.00142758	0.00127714	0.18571	0.00972699	0.00972674	0.0178659	0	645	1
byonic	AANL6	enrich_frac	HCD-EThcD	FALSE	High	PMI-Byonic (A2)	Unambiguous	[R].QITSPVsGINGDIR.[A]	S7(HexNAc)	1	P41235	P41235	0	2	1	0	1	1	830.431	1659.85	1659.85	0.06	5e-05	EThcD (ETD With Supplemental HCD)	MS2	0	54	36.6299	10502	PANC1_AANL6_enriched_F12_8ul_HCD_EThcD_DDA.raw	F2.12	2.07	275.1	120	22.8	0.00857005	0.00143869	0.00143787	0.000198827	0.0631065	0.0033702	0.0033701	0.000751287	0	164	1
byonic	AANL6	enrich_frac	HCD-EThcD	FALSE	High	PMI-Byonic (A2)	Unambiguous	[R].SGSSPNLNMGVGGPGQVMAsQAQQSSPGLGLINSMVK.[S]	S20(HexNAc)	1	Q09472	Q09472	0	3	1	0	1	1	1263.63	3788.86	3788.83	10.27	0.01298	HCD (High Energy Collision Dissociation)	MS2	4.20191	54	121.853	62053	PANC1_AANL6_enriched_F2_8ul_HCD_EThcD_DDA.raw	F2.2	2.06	63	63	7.2	0.00862077	0.00143869	0.00143288	0.00127186	0.188652	0.0101116	0.0101112	0.0188834	0	87	1
byonic	AANL6	enrich_frac	HCD-EThcD	FALSE	High	PMI-Byonic (A2)	Unambiguous	[R].TNSMsSSGLGSPNRSsPSIIcMPK.[Q]	S5(Phospho); S16(HexNAc); C21(Carbamidomethyl)	1	Q9NZN8	Q9NZN8	1	3	1	0	1	1	926.744	2778.22	2778.21	1.38	0.00128	HCD (High Energy Collision Dissociation)	MS2	46.9688	54	74	32379	PANC1_AANL6_enriched_F12_8ul_HCD_EThcD_DDA.raw	F2.12	2.06	158.3	158.3	0	0.00862881	0.0014452	0.00144483	0.00127146	0.188797	0.0101469	0.0101454	0.0190031	0	155	1
byonic	AANL6	enrich_frac	HCD-EThcD	FALSE	High	PMI-Byonic (A2)	Unambiguous	[R].HSNPTQGATPTWTPtTR.[S]	T15(HexNAc)	1	P27540	P27540	0	3	1	0	1	1	685.995	2055.97	2055.97	-1.17	-0.0008	EThcD (ETD With Supplemental HCD)	MS2	20.0722	54	40.9581	13037	PANC1_AANL6_enriched_F11_8ul_HCD_EThcD_DDA.raw	F2.11	2.06	169.6	157.3	2.2	0.00863398	0.00145079	0.00145073	0	0.18889	0.0101511	0.0101494	0	0	628	1
byonic	AANL6	enrich_frac	HCD-EThcD	FALSE	High	PMI-Byonic (A2)	Unambiguous	[K].TAAAQVGTSVSSAtNTSTRPIITVHK.[S]	T14(HexNAc)	1	P51610	P51610	0	3	1	0	1	1	934.492	2801.46	2801.46	-1.21	-0.00113	EThcD (ETD With Supplemental HCD)	MS2	53.3377	54	46.3862	15794	PANC1_AANL6_enriched_F10_8ul_HCD_EThcD_DDA.raw	F2.10	2.06	106.5	106.5	26.8	0.00867044	0.00145498	0.00145438	0	0.189547	0.0103335	0.0103329	0	0	612	1
byonic	AANL6	enrich_frac	HCD-EThcD	FALSE	High	PMI-Byonic (A2)	Unambiguous	[K].TSPPATVISSVTSTcSsLPsVssAPItSGQAPTTFLPASTSQAQLSSQK.[M]	C15(Carbamidomethyl); S17(HexNAc); S20(HexNAc); S22(HexNAc); S23(HexNAc); T27(HexNAc)	1	Q8IWZ3	Q8IWZ3	0	4	1	0	1	1	1467.46	5866.82	5865.82	170.29	0.24973	HCD (High Energy Collision Dissociation)	MS2	0	54	108.18	51672	PANC1_AANL6_enriched_F11_8ul_HCD_EThcD_DDA.raw	F2.11	2.06	74.6	74.6	0	0.00867405	0.00145498	0.00145407	0.00114267	0.189612	0.010338	0.0103366	0.0134148	0	1969	1
byonic	AANL6	enrich_frac	HCD-EThcD	FALSE	High	PMI-Byonic (A2)	Unambiguous	[K].TEcSTDLQPPEGVPtSQAESHsGPLNSmIPVSLGQVSFPK.[F]	C3(Carbamidomethyl); T15(HexNAc); S22(HexNAc); M28(Oxidation)	1	Q8IVF2	Q8IVF2	0	3	1	0	1	1	1544.73	4632.17	4631.17	217.67	0.33602	HCD (High Energy Collision Dissociation)	MS2	49.8259	54	111.106	55995	PANC1_AANL6_enriched_F2_8ul_HCD_EThcD_DDA.raw	F2.2	2.06	68.8	68.8	0	0.0086743	0.00145498	0.001454	0	0.189616	0.0103428	0.0103427	0	0	4825	1
byonic	AANL6	enrich_frac	HCD-EThcD	FALSE	High	PMI-Byonic (A2)	Unambiguous	[K].QTTTPATAPTTTAPLFtGLAsAtsAVAPITSASPSTDSASK.[P]	T17(HexNAc); S21(HexNAc); T23(HexNAc); S24(HexNAc)	1	A8CG34	A8CG34	0	4	1	0	1	1	1173.33	4690.29	4690.27	3.71	0.00434	HCD (High Energy Collision Dissociation)	MS2	42.0117	54	117.003	57413	PANC1_AANL6_enriched_F8_8ul_HCD_EThcD_DDA.raw	F2.8	2.06	99.9	99.9	3.9	0.00868122	0.00145498	0.00145367	0.00126847	0.189741	0.0103994	0.0103993	0.0196917	1	770	1
byonic	AANL6	enrich_frac	HCD-EThcD	FALSE	High	PMI-Byonic (A2)	Unambiguous	[K].sPITIITTK.[V]	S1(HexNAc)	1	P51610	P51610	0	3	1	0	1	1	590.637	1769.9	1176.67	504154	197.741	EThcD (ETD With Supplemental HCD)	MS2	94.6935	18.479	54.8237	20070	PANC1_AANL6_enriched_F6_8ul_HCD_EThcD_DDA.raw	F2.6	2.06	215.4	89.8	89.8	0.00869177	0.00145498	0.00145307	0.000285361	0.189931	0.0104937	0.0104932	0.00263607	0	794	1
byonic	AANL6	enrich_frac	HCD-EThcD	FALSE	High	PMI-Byonic (A2)	Unambiguous	[R].TTVVsAVPVMPRPPMASVVR.[L]	S5(HexNAc)	1	Q15459	Q15459	0	3	1	0	1	1	766.488	2297.45	2297.24	93.38	0.07151	EThcD (ETD With Supplemental HCD)	MS2	94.7677	54	93.6218	45883	PANC1_AANL6_enriched_F3_8ul_HCD_EThcD_DDA.raw	F2.3	2.06	129.9	120.4	120.4	0.0087117	0.0014588	0.00145851	0	0.190289	0.0105533	0.0105528	0	0	588	1
byonic	AANL6	enrich_frac	HCD-EThcD	FALSE	High	PMI-Byonic (A2)	Unambiguous	[R].tTLTITQPR.[P]	T1(HexNAc)	1	P49848	P49848	0	3	1	0	1	1	616.656	1847.95	1233.67	497934	204.762	HCD (High Energy Collision Dissociation)	MS2	81.0043	54	40.3582	15865	PANC1_AANL6_enriched_F1_8ul_HCD_EThcD_DDA.raw	F2.1	2.05	277.3	118	0	0.00892154	0.00148941	0.0014881	0	0.194026	0.0111225	0.0111217	0	0	480	1
byonic	AANL6	enrich_frac	HCD-EThcD	FALSE	High	PMI-Byonic (A2)	Unambiguous	[K].TSPPATVISSVTSTcSsLPsVsSAPITsGQAPtTFLPASTSQAQLSSQK.[M]	C15(Carbamidomethyl); S17(HexNAc); S20(HexNAc); S22(HexNAc); S28(HexNAc); T33(HexNAc)	1	Q8IWZ3	Q8IWZ3	0	4	1	0	1	1	1467.72	5867.85	5865.82	346.26	0.50778	HCD (High Energy Collision Dissociation)	MS2	11.9651	54	109.985	52665	PANC1_AANL6_enriched_F11_8ul_HCD_EThcD_DDA.raw	F2.11	2.05	57	57	0	0.0089325	0.00148941	0.00148771	0.00114267	0.19422	0.0111272	0.0111252	0.0134148	0	1969	1
byonic	AANL6	enrich_frac	HCD-EThcD	FALSE	High	PMI-Byonic (A2)	Unambiguous	[K].TSPPATVISSVTSTcSsLPsVSsAPITSGQAPtTFLPASTSQAQLSSQK.[M]	C15(Carbamidomethyl); S17(HexNAc); S20(HexNAc); S23(HexNAc); T33(HexNAc)	1	Q8IWZ3	Q8IWZ3	0	2	1	0	1	1	1416.95	2832.9	5662.74	-499730	-1414.92	HCD (High Energy Collision Dissociation)	MS2	29.7871	54	111.974	54241	PANC1_AANL6_enriched_F12_8ul_HCD_EThcD_DDA.raw	F2.12	2.05	52	52	0	0.0089325	0.00148941	0.0014877	0	0.19422	0.0111272	0.0111251	5.14e-05	1	1969	1
byonic	AANL6	enrich_frac	HCD-EThcD	FALSE	High	PMI-Byonic (A2)	Unambiguous	[R].STIAAPTSSALssQPIFTTAIDDR.[C]	S12(HexNAc); S13(HexNAc)	1	O43432	O43432	0	3	1	0	1	1	952.806	2856.4	2856.4	1.8	0.00172	HCD (High Energy Collision Dissociation)	MS2	64.0412	54	100.499	47590	PANC1_AANL6_enriched_F12_8ul_HCD_EThcD_DDA.raw	F2.12	2.05	116.2	116.2	4.8	0.00896285	0.0014938	0.00149308	0.00128744	0.194757	0.0111833	0.0111832	0.0211056	0	277	1
byonic	AANL6	enrich_frac	HCD-EThcD	FALSE	High	PMI-Byonic (A2)	Unambiguous	[R].TTLTItQPR.[P]	T6(HexNAc)	1	P49848	P49848	0	2	1	0	1	1	617.343	1233.68	1233.67	8.11	0.005	HCD (High Energy Collision Dissociation)	MS2	28.6293	54	40.3064	15836	PANC1_AANL6_enriched_F1_8ul_HCD_EThcD_DDA.raw	F2.1	2.05	297.2	130.8	0	0.00896394	0.0014938	0.00149304	0	0.194776	0.0111833	0.0111828	0	0	480	1
byonic	AANL6	enrich_frac	HCD-EThcD	FALSE	High	PMI-Byonic (A2)	Unambiguous	[R].TTScSTNHtPsSDASEWSR.[G]	C4(Carbamidomethyl); T9(HexNAc); S11(HexNAc)	1	P0C7T5	P0C7T5	0	3	1	0	1	1	839.683	2517.04	2517.03	1.4	0.00117	HCD (High Energy Collision Dissociation)	MS2	0	54	25.2741	4603	PANC1_AANL6_enriched_F12_8ul_HCD_EThcD_DDA.raw	F2.12	2.04	77.3	77.3	2.4	0.00904468	0.0014938	0.00149108	0.00128616	0.196201	0.0113289	0.0113289	0.0214592	0	29	1
byonic	AANL6	enrich_frac	HCD-EThcD	FALSE	High	PMI-Byonic (A2)	Unambiguous	[R].TLSPEMITVtsAVGPVsMAAPTAITEAGTQPQK.[G]	T10(HexNAc); S11(HexNAc); S17(HexNAc)	1	Q9H4A3	Q9H4A3	0	3	1	0	1	1	1299.31	3895.91	3893.91	513.45	0.66644	HCD (High Energy Collision Dissociation)	MS2	61.243	54	108.763	50772	PANC1_AANL6_enriched_F4_8ul_HCD_EThcD_DDA.raw	F2.4	2.04	25.5	25.5	0	0.00907241	0.0014938	0.00149042	0	0.196689	0.011363	0.0113628	5.09e-05	0	1803	1
byonic	AANL6	enrich_frac	HCD-EThcD	FALSE	High	PMI-Byonic (A2)	Unambiguous	[K].SQNRPQGQSTQPSNAAGtNtTSASTPR.[S]	T18(HexNAc); T20(HexNAc)	1	Q9UHD9	Q9UHD9	0	3	1	0	1	1	1050.48	3149.43	3150.45	-323.5	-0.33973	HCD (High Energy Collision Dissociation)	MS2	89.9136	54	17.8182	2779	PANC1_AANL6_enriched_F4_8ul_HCD_EThcD_DDA.raw	F2.4	2.04	131.8	131.8	2.4	0.00910081	0.0014938	0.0014897	0.000681058	0.197189	0.0114033	0.0114022	0.00501638	0	104	1
byonic	AANL6	enrich_frac	HCD-EThcD	FALSE	High	PMI-Byonic (A2)	Unambiguous	[R].TPESTKPGPVcQPPVsQSR.[S]	C11(Carbamidomethyl); S16(HexNAc)	1	Q6AI12	Q6AI12	0	3	1	0	1	1	752.376	2255.11	2255.1	6.75	0.00507	HCD (High Energy Collision Dissociation)	MS2	10.183	54	28.3951	4797	PANC1_AANL6_enriched_F7_8ul_HCD_EThcD_DDA.raw	F2.7	2.04	85.3	85.3	4.8	0.00911922	0.00149574	0.0014956	0.000125676	0.197512	0.011427	0.0114261	0.00016735	0	199	1
byonic	AANL6	enrich_frac	HCD-EThcD	FALSE	High	PMI-Byonic (A2)	Unambiguous	[K].SSSSTPNSPVTSssLTPGQISAHFQK.[S]	S13(HexNAc); S14(HexNAc)	1	Q9H792	Q9H792	0	3	1	0	1	1	1013.49	3038.45	3038.44	1.82	0.00184	HCD (High Energy Collision Dissociation)	MS2	0	54	67.7591	27630	PANC1_AANL6_enriched_F6_8ul_HCD_EThcD_DDA.raw	F2.6	2.03	83.5	83.5	1.2	0.00930264	0.00150387	0.00150366	0.00130801	0.20072	0.0117343	0.0117341	0.0223796	0	500	1
byonic	AANL6	enrich_frac	HCD-EThcD	FALSE	High	PMI-Byonic (A2)	Unambiguous	[R].TPSVSTSESSAGAGTGTGtsTPSTPTTTSQSR.[L]	T19(HexNAc); S20(HexNAc)	1	Q5T0B9	Q5T0B9	0	3	1	0	1	1	1131.85	3393.53	3392.53	295.28	0.33392	HCD (High Energy Collision Dissociation)	MS2	15.0473	54	31.5489	6023	PANC1_AANL6_enriched_F5_8ul_HCD_EThcD_DDA.raw	F2.5	2.03	41.9	41.9	2.4	0.00937035	0.00150875	0.00150864	0.00130709	0.201898	0.0118279	0.0118277	0.0225148	0	124	1
byonic	AANL6	enrich_frac	HCD-EThcD	FALSE	High	PMI-Byonic (A2)	Unambiguous	[R].TTTPNMNPAINYQPQssSSVPcQR.[T]	S16(HexNAc); S17(HexNAc); C22(Carbamidomethyl)	1	Q8WXI9	Q8WXI9	0	3	1	0	1	1	1029.13	3085.39	3084.39	324.51	0.33364	HCD (High Energy Collision Dissociation)	MS2	48.5471	54	58.7637	25233	PANC1_AANL6_enriched_F2_8ul_HCD_EThcD_DDA.raw	F2.2	2.01	117.1	117.1	2.4	0.0098338	0.00154494	0.00154458	0	0.209865	0.0123918	0.0123916	0	0	287	1
byonic	AANL6	enrich_frac	HCD-EThcD	FALSE	High	PMI-Byonic (A2)	Unambiguous	[R].TPESTKPGPVcQPPVsQsR.[S]	C11(Carbamidomethyl); S16(HexNAc); S18(HexNAc)	1	Q6AI12	Q6AI12	0	3	1	0	1	1	820.403	2459.2	2458.18	414.3	0.33948	HCD (High Energy Collision Dissociation)	MS2	37.7293	54	27.4391	4521	PANC1_AANL6_enriched_F7_8ul_HCD_EThcD_DDA.raw	F2.7	2	71.8	71.8	21.6	0.00998993	0.00154494	0.00154279	0.000806833	0.212514	0.0125695	0.0125693	0.0102727	0	199	1
byonic	AANL6	enrich_frac	HCD-EThcD	FALSE	High	PMI-Byonic (A2)	Unambiguous	[R].SVGGSGGGSFGDNLVtR.[S]	T16(HexNAc)	1	P02545	P02545	0	2	1	0	1	1	885.421	1769.84	1769.83	3.08	0.00273	EThcD (ETD With Supplemental HCD)	MS2	50.7616	54	50.4059	19977	PANC1_AANL6_enriched_F9_8ul_HCD_EThcD_DDA.raw	F2.9	1.99	207.6	152	21.6	0.0102787	0.00156396	0.00156384	0	0.217369	0.0128212	0.01282	0	0	628	1
byonic	AANL6	enrich_frac	HCD-EThcD	FALSE	High	PMI-Byonic (A2)	Unambiguous	[K].LVTSADGKPTTIITTtQASGAGTKPTILGISSVsPsTTKPGTTTIIK.[T]	T16(HexNAc); S34(HexNAc); S36(HexNAc)	1	P51610	P51610	0	5	1	0	1	1	1043.36	5212.79	5208.77	771.5	0.80372	HCD (High Energy Collision Dissociation)	MS2	77.5625	54	93.9999	44110	PANC1_AANL6_enriched_F8_8ul_HCD_EThcD_DDA.raw	F2.8	1.96	5.9	5.9	0	0.0108552	0.00160411	0.00160277	0.000174374	0.226878	0.0131583	0.0131582	0.000957134	0	724	1
byonic	AANL6	enrich_frac	HCD-EThcD	FALSE	High	PMI-Byonic (A2)	Unambiguous	[K].TIPMSAIITQAGATGVtsSPGIK.[S]	T17(HexNAc); S18(HexNAc)	1	P51610	P51610	0	3	1	0	1	1	869.79	2607.36	2607.34	5.04	0.00438	HCD (High Energy Collision Dissociation)	MS2	6.85034	54	91.4173	44455	PANC1_AANL6_enriched_F9_8ul_HCD_EThcD_DDA.raw	F2.9	1.95	169.7	151.7	2.2	0.011189	0.00162032	0.00161989	0	0.23228	0.0133032	0.0133025	0	0	771	1
byonic	AANL6	enrich_frac	HCD-EThcD	FALSE	High	PMI-Byonic (A2)	Unambiguous	[K].EGPTPPGPSVTATAPSSssLPtTtSTTAPTFQPVFSSMGPPASVPLPAPFFK.[Q]	S18(HexNAc); S19(HexNAc); T22(HexNAc); T24(HexNAc)	1	Q96HA1	Q96HA1	0	4	1	0	1	1	1486.23	5941.91	5939.87	342.95	0.50927	HCD (High Energy Collision Dissociation)	MS2	66.1042	54	130.216	66660	PANC1_AANL6_enriched_F2_8ul_HCD_EThcD_DDA.raw	F2.2	1.94	196	196	0	0.011359	0.00164326	0.00164325	0.000781295	0.0831792	0.00456424	0.00456341	0.00204617	1	741	1
byonic	AANL6	enrich_frac	HCD-EThcD	FALSE	High	PMI-Byonic (A2)	Unambiguous	[R].TLSPEMITVTSAVGPVsmAAPtAITEAGTQPQK.[G]	S17(HexNAc); M18(Oxidation); T22(HexNAc)	1	Q9H4A3	Q9H4A3	0	3	1	0	1	1	1236.62	3707.83	3706.83	271.26	0.33518	HCD (High Energy Collision Dissociation)	MS2	0	54	101.766	46817	PANC1_AANL6_enriched_F4_8ul_HCD_EThcD_DDA.raw	F2.4	1.91	29.1	29.1	4.8	0.0122705	0.00169866	0.00169851	0.000674526	0.249291	0.013634	0.0136318	0.00564988	0	1803	1
byonic	AANL6	enrich_frac	HCD-EThcD	FALSE	High	PMI-Byonic (A2)	Unambiguous	[R].TENQHVPtTSSSLTDPHAGVK.[A]	T8(HexNAc)	1	Q14004	Q14004	0	3	1	0	1	1	803.724	2409.16	2409.15	2.22	0.00178	EThcD (ETD With Supplemental HCD)	MS2	21.8602	54	33.7742	10902	PANC1_AANL6_enriched_F2_8ul_HCD_EThcD_DDA.raw	F2.2	1.89	105	105	2.2	0.0129497	0.00172572	0.00172558	0	0.259607	0.013903	0.0139027	0	0	1279	1
byonic	AANL6	enrich_frac	HCD-EThcD	FALSE	High	PMI-Byonic (A2)	Unambiguous	[K].TPPSTtVGsHSPPETPVLTR.[S]	T6(HexNAc); S9(Phospho)	1	Q9ULU4	Q9ULU4	0	3	1	0	1	1	782.377	2345.12	2344.11	430.42	0.33631	EThcD (ETD With Supplemental HCD)	MS2	56.4462	54	50.463	20878	PANC1_AANL6_enriched_F3_8ul_HCD_EThcD_DDA.raw	F2.3	1.88	74.4	74.4	1.1	0.0133064	0.00173084	0.00173058	0.00141683	0.264917	0.0140169	0.0140158	0.0271554	0	746	1
byonic	AANL6	enrich_frac	HCD-EThcD	FALSE	High	PMI-Byonic (A2)	Unambiguous	[K].sAVStSVPTKPTENIsK.[A]	S1(HexNAc); T5(HexNAc); S16(HexNAc)	1	Q5VT52	Q5VT52	0	3	1	0	1	1	785.73	2355.17	2355.17	3.64	0.00286	EThcD (ETD With Supplemental HCD)	MS2	0	54	32.722	7347	PANC1_AANL6_enriched_F8_8ul_HCD_EThcD_DDA.raw	F2.8	1.87	93	71.1	3.6	0.0134825	0.00174194	0.00174193	0.00144203	0.267512	0.0140882	0.0140879	0.0272434	0	396	1
byonic	AANL6	enrich_frac	HCD-EThcD	FALSE	High	PMI-Byonic (A2)	Unambiguous	[R].STIAAPTSSALssQPIFTTAIDDR.[C]	S12(HexNAc); S13(HexNAc)	1	O43432	O43432	0	3	1	0	1	1	953.142	2857.41	2856.4	354.12	0.33717	HCD (High Energy Collision Dissociation)	MS2	0	54	100.448	47560	PANC1_AANL6_enriched_F12_8ul_HCD_EThcD_DDA.raw	F2.12	1.85	102.5	102.5	4.8	0.0142761	0.0018413	0.00184123	0.00128744	0.278988	0.0143472	0.0143468	0.0211056	0	277	1
byonic	AANL6	enrich_frac	HCD-EThcD	FALSE	High	PMI-Byonic (A2)	Unambiguous	[K].TPPSTtVGSHsPPETPVLTR.[S]	T6(HexNAc); S11(Phospho)	1	Q9ULU4	Q9ULU4	0	3	1	0	1	1	782.041	2344.11	2344.11	0.8	0.00062	EThcD (ETD With Supplemental HCD)	MS2	17.2139	54	49.8825	20511	PANC1_AANL6_enriched_F3_8ul_HCD_EThcD_DDA.raw	F2.3	1.83	83	83	20	0.0147298	0.00184843	0.00184689	0	0.285417	0.0148773	0.0148763	0	0	746	1
byonic	AANL6	enrich_frac	HCD-EThcD	FALSE	High	PMI-Byonic (A2)	Unambiguous	[K].PLNsTPATTTEPPKPtFPAYtQSTASTTSTTNSTAAK.[P]	S4(Phospho); T16(HexNAc); T21(HexNAc)	1	O43670	O43670	0	3	1	0	1	1	1420.34	4258.99	4254.97	945.17	1.34056	HCD (High Energy Collision Dissociation)	MS2	47.2341	54	54.3907	20779	PANC1_AANL6_enriched_F12_8ul_HCD_EThcD_DDA.raw	F2.12	1.83	45.3	45.3	1.9	0.0148148	0.00186395	0.00186393	0.00169118	0.286609	0.0149694	0.0149692	0.0289812	1	306	1
byonic	AANL6	enrich_frac	HCD-EThcD	FALSE	High	PMI-Byonic (A2)	Unambiguous	[R].LVTPVTVsAVK.[P]	S8(HexNAc)	1	P51610	P51610	0	2	1	0	1	1	658.892	1316.78	1316.77	7.77	0.00512	HCD (High Energy Collision Dissociation)	MS2	23.6829	54	55.1157	19116	PANC1_AANL6_enriched_F7_8ul_HCD_EThcD_DDA.raw	F2.7	1.82	245.6	79.6	0	0.015089	0.00189165	0.0018911	0.00168871	0.290429	0.0151801	0.01518	0.0293776	0	856	1
byonic	AANL6	enrich_frac	HCD-EThcD	FALSE	High	PMI-Byonic (A2)	Unambiguous	[K].SGTVTVAQQAQVVttVVGGVtK.[T]	T14(HexNAc); T15(HexNAc); T21(HexNAc)	1	P51610	P51610	0	3	1	0	1	1	913.813	2739.43	2739.41	3.92	0.00358	HCD (High Energy Collision Dissociation)	MS2	0	54	59.0605	25413	PANC1_AANL6_enriched_F2_8ul_HCD_EThcD_DDA.raw	F2.2	1.8	107.1	107.1	9.6	0.0157645	0.00191254	0.00191129	0	0.299685	0.0161864	0.0161863	0	0	638	1
byonic	AANL6	enrich_frac	HCD-EThcD	FALSE	High	PMI-Byonic (A2)	Unambiguous	[K].STPSTStTPTATQPtSLGQLAVQSPGQSNQTTNPK.[L]	T7(HexNAc); T15(HexNAc)	1	Q7Z3K3	Q7Z3K3	0	3	1	0	1	1	1307.97	3921.91	3919.89	514.44	0.67218	EThcD (ETD With Supplemental HCD)	MS2	54.2714	54	68.3142	28085	PANC1_AANL6_enriched_F4_8ul_HCD_EThcD_DDA.raw	F2.4	1.79	63.9	63.9	2.3	0.0160568	0.00192576	0.00192475	0.0017543	0.303624	0.0165988	0.0165986	0.0321641	0	251	1
byonic	AANL6	enrich_frac	HCD-EThcD	FALSE	High	PMI-Byonic (A2)	Unambiguous	[R].LVTPVtVSAVKPAVtTLVVK.[G]	T6(HexNAc); T15(HexNAc)	1	P51610	P51610	0	3	1	0	1	1	810.149	2428.43	2428.42	6.36	0.00515	EThcD (ETD With Supplemental HCD)	MS2	81.056	54	88.4857	39648	PANC1_AANL6_enriched_F6_8ul_HCD_EThcD_DDA.raw	F2.6	1.79	94.4	94.4	20.8	0.0161088	0.00192576	0.00192408	0.00175372	0.304321	0.0166794	0.0166793	0.0322249	0	856	1
byonic	AANL6	enrich_frac	HCD-EThcD	FALSE	High	PMI-Byonic (A2)	Unambiguous	[R].TTtPNMNPAINYQPQsSSSVPcQR.[T]	T3(HexNAc); S16(HexNAc); C22(Carbamidomethyl)	1	Q8WXI9	Q8WXI9	0	3	1	0	1	1	1028.8	3084.4	3084.39	3.82	0.00392	EThcD (ETD With Supplemental HCD)	MS2	23.2481	54	58.3962	24997	PANC1_AANL6_enriched_F2_8ul_HCD_EThcD_DDA.raw	F2.2	1.78	85.1	85.1	0	0.0165631	0.00193896	0.00193585	0.00174869	0.310349	0.0172599	0.0172598	0.0334	0	287	1
byonic	AANL6	enrich_frac	HCD-EThcD	FALSE	High	PMI-Byonic (A2)	Unambiguous	[K].TIPmSAIITQAGATGVtsSPGIK.[S]	M4(Oxidation); T17(HexNAc); S18(HexNAc)	1	P51610	P51610	0	3	1	0	1	1	875.453	2624.34	2623.34	383.77	0.33558	HCD (High Energy Collision Dissociation)	MS2	56.5374	54	68.1088	30346	PANC1_AANL6_enriched_F9_8ul_HCD_EThcD_DDA.raw	F2.9	1.77	168.3	168.3	2.4	0.0170837	0.00195796	0.00195556	0	0.317116	0.0176431	0.0176422	0	0	771	1
byonic	AANL6	enrich_frac	HCD-EThcD	FALSE	High	PMI-Byonic (A2)	Unambiguous	[R].TTSIATTTtTTTESVEEVVR.[E]	T9(HexNAc)	1	P05067	P05067	0	3	1	0	1	1	777.393	2330.17	2330.15	8.61	0.00669	EThcD (ETD With Supplemental HCD)	MS2	32.7119	54	64.0304	30181	PANC1_AANL6_enriched_F1_8ul_HCD_EThcD_DDA.raw	F2.1	1.77	133.7	131.5	2.2	0.0171436	0.00196726	0.00196711	0	0.317886	0.0177129	0.0177128	0	0	269	1
byonic	AANL6	enrich_frac	HCD-EThcD	FALSE	High	PMI-Byonic (A2)	Unambiguous	[K].SPSDPSHVSVPPPPLLLPAAtTR.[S]	T21(HexNAc)	1	Q8NDX5	Q8NDX5	0	3	1	0	1	1	847.124	2539.36	2539.34	6.8	0.00576	HCD (High Energy Collision Dissociation)	MS2	75.0621	54	102.658	46427	PANC1_AANL6_enriched_F7_8ul_HCD_EThcD_DDA.raw	F2.7	1.76	119	119	2.4	0.0172659	0.00197813	0.00197803	0.000822322	0.319454	0.0178092	0.0178088	0.00852477	0	653	1
byonic	AANL6	enrich_frac	HCD-EThcD	FALSE	High	PMI-Byonic (A2)	Unambiguous	[R].TQTQRPNLIGLtSGDMDVNPR.[A]	T12(HexNAc)	1	Q9P2N5	Q9P2N5	0	3	1	0	1	1	839.426	2516.26	2516.24	8.68	0.00728	EThcD (ETD With Supplemental HCD)	MS2	57.6408	54	78.5959	38937	PANC1_AANL6_enriched_F1_8ul_HCD_EThcD_DDA.raw	F2.1	1.76	71.1	71.1	2.2	0.0174982	0.00197813	0.0019762	0	0.322413	0.0179903	0.0179902	0	0	511	1
byonic	AANL6	enrich_frac	HCD-EThcD	FALSE	High	PMI-Byonic (A2)	Unambiguous	[K].tTSGSIITVVPK.[S]	T1(HexNAc)	1	Q7Z589	Q7Z589	0	2	1	0	1	1	703.394	1405.78	1405.78	2.28	0.00161	HCD (High Energy Collision Dissociation)	MS2	58.1116	54	63.6851	28615	PANC1_AANL6_enriched_F3_8ul_HCD_EThcD_DDA.raw	F2.3	1.72	255.6	99.9	0	0.01925	0.00200605	0.00200489	0	0.343981	0.0194625	0.0194619	0	0	534	1
byonic	AANL6	enrich_frac	HCD-EThcD	FALSE	High	PMI-Byonic (A2)	Unambiguous	[R].TPSVSTSESSAGAGTGTGTStPsTPtTTSQSR.[L]	T21(HexNAc); S23(HexNAc); T26(HexNAc)	1	Q5T0B9	Q5T0B9	0	3	1	0	1	1	1199.21	3595.61	3595.61	-0.57	-0.00069	HCD (High Energy Collision Dissociation)	MS2	0	54	32.5533	6540	PANC1_AANL6_enriched_F5_8ul_HCD_EThcD_DDA.raw	F2.5	1.71	78.5	78.5	0	0.0192869	0.00200605	0.00200449	0	0.344424	0.0195082	0.019507	5.08e-05	0	124	1
byonic	AANL6	enrich_frac	HCD-EThcD	FALSE	High	PMI-Byonic (A2)	Unambiguous	[R].HVIPVsSSDFNNK.[H]	S6(HexNAc)	1	Q9UK61	Q9UK61	0	3	1	0	1	1	549.606	1646.8	1646.8	0.78	0.00043	HCD (High Energy Collision Dissociation)	MS2	73.3718	54	40.1781	12196	PANC1_AANL6_enriched_F10_8ul_HCD_EThcD_DDA.raw	F2.10	1.71	242.2	86.9	2	0.0193062	0.00200605	0.00200422	0.00186028	0.344656	0.0195288	0.0195285	0.0375479	0	1119	1
byonic	AANL6	enrich_frac	HCD-EThcD	FALSE	High	PMI-Byonic (A2)	Unambiguous	[R].SPTttASVSATAAPR.[T]	T4(HexNAc); T5(HexNAc)	1	Q15723	Q15723	0	3	1	0	1	1	608.64	1823.9	1823.89	9.59	0.00583	HCD (High Energy Collision Dissociation)	MS2	5.11088	54	25.0473	4012	PANC1_AANL6_enriched_F7_8ul_HCD_EThcD_DDA.raw	F2.7	1.71	102.9	102.9	0	0.0193699	0.00201571	0.00201514	0.00188452	0.345417	0.0195741	0.019574	0.0376235	0	372	1
byonic	AANL6	enrich_frac	HCD-EThcD	FALSE	High	PMI-Byonic (A2)	Unambiguous	[K].WDsAIPVTtIAQPTILtTTATLPAVVTVTtsASGSK.[T]	S3(HexNAc); T9(HexNAc); T17(HexNAc); T30(HexNAc); S31(HexNAc)	1	Q9UHR5	Q9UHR5	0	3	1	0	1	1	1540.12	4618.35	4615.34	653.29	1.00505	EThcD (ETD With Supplemental HCD)	MS2	53.3848	54	120.679	61933	PANC1_AANL6_enriched_F9_8ul_HCD_EThcD_DDA.raw	F2.9	1.71	4.3	4.3	0	0.0196784	0.00204107	0.00204067	0.00188064	0.349084	0.0198796	0.019879	0.0383404	-1	257	1
byonic	AANL6	enrich_frac	HCD-EThcD	FALSE	High	PMI-Byonic (A2)	Unambiguous	[R].tTScSTNHTPSsDASEWSR.[G]	T1(HexNAc); C4(Carbamidomethyl); S12(HexNAc)	1	P0C7T5	P0C7T5	0	3	1	0	1	1	839.685	2517.04	2517.03	3.65	0.00306	EThcD (ETD With Supplemental HCD)	MS2	0	54	26.235	6569	PANC1_AANL6_enriched_F2_8ul_HCD_EThcD_DDA.raw	F2.2	1.7	60.4	60.4	0	0.0198957	0.00204403	0.00204333	0.00187777	0.351643	0.0202894	0.020289	0.0392237	0	29	1
byonic	AANL6	enrich_frac	HCD-EThcD	FALSE	High	PMI-Byonic (A2)	Unambiguous	[K].PLTALPFttGSQDVSNAFSPSISK.[A]	T8(HexNAc); T9(HexNAc)	1	Q9Y6Y8	Q9Y6Y8	0	3	1	0	1	1	957.811	2871.42	2871.41	1.44	0.00138	HCD (High Energy Collision Dissociation)	MS2	4.5361	54	111.965	53778	PANC1_AANL6_enriched_F11_8ul_HCD_EThcD_DDA.raw	F2.11	1.7	108	108	0.7	0.019953	0.00204917	0.00204857	0	0.352315	0.020355	0.0203549	0	0	116	1
byonic	AANL6	enrich_frac	HCD-EThcD	FALSE	High	PMI-Byonic (A2)	Unambiguous	[K].TLEQVGQGIVASAAVVttASSTPNTVR.[I]	T17(HexNAc); T18(HexNAc)	1	Q7LBC6	Q7LBC6	0	3	1	0	1	1	1021.87	3063.58	3063.57	4.44	0.00453	HCD (High Energy Collision Dissociation)	MS2	0	54	89.5943	40272	PANC1_AANL6_enriched_F6_8ul_HCD_EThcD_DDA.raw	F2.6	1.7	100.4	100.4	4.8	0.0201297	0.0020592	0.00205849	0	0.354378	0.0206278	0.0206275	0	0	409	1
byonic	AANL6	enrich_frac	HCD-EThcD	FALSE	High	PMI-Byonic (A2)	Unambiguous	[R].tTLTITQPR.[P]	T1(HexNAc)	1	P49848	P49848	0	2	1	0	1	1	617.343	1233.68	1233.67	7.52	0.00464	EThcD (ETD With Supplemental HCD)	MS2	0	54	40.7216	16084	PANC1_AANL6_enriched_F1_8ul_HCD_EThcD_DDA.raw	F2.1	1.69	202.3	80	2.2	0.0203248	0.0020592	0.00205571	0	0.356652	0.0210214	0.0210209	0	0	480	1
byonic	AANL6	enrich_frac	HCD-EThcD	FALSE	High	PMI-Byonic (A2)	Unambiguous	[K].TMPTtQSFASDPK.[Y]	T5(HexNAc)	1	Q07912	Q07912	0	2	1	0	1	1	807.38	1613.75	1613.74	9.94	0.00802	EThcD (ETD With Supplemental HCD)	MS2	0	54	42.4978	11713	PANC1_AANL6_enriched_F7_8ul_HCD_EThcD_DDA.raw	F2.7	1.69	168.2	134.6	7.7	0.0203399	0.0020592	0.00205534	0.000123112	0.356828	0.0210591	0.0210588	0.000204767	0	814	1
byonic	AANL6	enrich_frac	HCD-EThcD	FALSE	High	PMI-Byonic (A2)	Unambiguous	[R].TPSVSTSESSAGAGTGTGtstPsTPTTTSQSR.[L]	T19(HexNAc); S20(HexNAc); T21(HexNAc); S23(HexNAc)	1	Q5T0B9	Q5T0B9	0	3	1	0	1	1	1266.9	3798.68	3798.69	-2.19	-0.00277	HCD (High Energy Collision Dissociation)	MS2	22.263	54	29.4341	6542	PANC1_AANL6_enriched_F4_8ul_HCD_EThcD_DDA.raw	F2.4	1.69	7.9	7.9	1.2	0.0203652	0.0020592	0.00205454	0.00189848	0.357125	0.0211581	0.021158	0.0408319	0	124	1
byonic	AANL6	enrich_frac	HCD-EThcD	FALSE	High	PMI-Byonic (A2)	Unambiguous	[R].TPPTANHPVEPVtsVTQPSELLQQK.[G]	T13(HexNAc); S14(HexNAc)	1	O95487	O95487	0	3	1	0	1	1	1035.86	3105.56	3104.56	321.58	0.33279	EThcD (ETD With Supplemental HCD)	MS2	54.0162	54	71.24	30491	PANC1_AANL6_enriched_F10_8ul_HCD_EThcD_DDA.raw	F2.10	1.69	72.6	72.6	23.9	0.0204033	0.0020592	0.00205375	0	0.357568	0.0213376	0.0213374	0	0	329	1
byonic	AANL6	enrich_frac	HCD-EThcD	FALSE	High	PMI-Byonic (A2)	Unambiguous	[R].HSNPTQGATPTWTPTtR.[S]	T16(HexNAc)	1	P27540	P27540	0	3	1	0	1	1	686.667	2057.99	2055.97	979.38	0.67119	EThcD (ETD With Supplemental HCD)	MS2	62.727	54	40.6415	14258	PANC1_AANL6_enriched_F9_8ul_HCD_EThcD_DDA.raw	F2.9	1.69	183.7	154.1	9	0.0204829	0.0020592	0.00205147	0	0.358496	0.0214929	0.0214925	0	0	628	1
byonic	AANL6	enrich_frac	HCD-EThcD	FALSE	High	PMI-Byonic (A2)	Unambiguous	[R].LTLPQLADTYEtLAIEGAQAFYNGSLTAQIVK.[D]	T12(HexNAc)	1	P19440	P19440	0	3	1	0	1	1	1215.3	3643.9	3642.88	279.46	0.33935	HCD (High Energy Collision Dissociation)	MS2	33.543	34.26	114.799	56318	PANC1_AANL6_enriched_F8_8ul_HCD_EThcD_DDA.raw	F2.8	1.69	84.5	63.8	7.2	0.0204852	0.0020592	0.00205136	0.00189644	0.358523	0.0215038	0.0215035	0.0414926	0	208	1
byonic	AANL6	enrich_frac	HCD-EThcD	FALSE	High	PMI-Byonic (A2)	Unambiguous	[R].TTPSATSLPQTVVMTsPVTLTSQTTK.[T]	S16(HexNAc)	1	P18846	P18846	0	2	1	0	1	1	960.451	1919.9	2880.48	-333480	-480.29	HCD (High Energy Collision Dissociation)	MS2	69.6379	54	99.8149	47001	PANC1_AANL6_enriched_F10_8ul_HCD_EThcD_DDA.raw	F2.10	1.68	114.3	114.3	0	0.0207133	0.00207027	0.00206984	0	0.361166	0.0220109	0.0220108	5.2e-05	0	183	1
byonic	AANL6	enrich_frac	HCD-EThcD	FALSE	High	PMI-Byonic (A2)	Unambiguous	[R].TPPTANHPVEPVTsVTQPSELLQQK.[G]	S14(HexNAc)	1	O95487	O95487	0	3	1	0	1	1	968.166	2902.48	2901.48	344.73	0.33341	EThcD (ETD With Supplemental HCD)	MS2	33.7723	54	75.7779	32664	PANC1_AANL6_enriched_F11_8ul_HCD_EThcD_DDA.raw	F2.11	1.68	33.6	33.6	15.2	0.0207209	0.00207027	0.00206965	0	0.361253	0.0220229	0.0220208	0	0	329	1
byonic	AANL6	enrich_frac	HCD-EThcD	FALSE	High	PMI-Byonic (A2)	Unambiguous	[K].TIQNSSVSPTSSSSssSSTGETQTQSSSR.[L]	S15(HexNAc); S16(HexNAc)	1	Q7Z417	Q7Z417	0	2	1	0	1	1	1650.24	3299.47	3298.45	307.24	0.50671	HCD (High Energy Collision Dissociation)	MS2	0	54	22.1497	4148	PANC1_AANL6_enriched_F3_8ul_HCD_EThcD_DDA.raw	F2.3	1.68	34.1	34.1	0	0.0208089	0.00207027	0.00206817	0.00189186	0.362268	0.0221972	0.0221971	0.0430862	0	369	1
byonic	AANL6	enrich_frac	HCD-EThcD	FALSE	High	PMI-Byonic (A2)	Unambiguous	[R].TGYHTTDPVQAtASQGSATK.[P]	T12(HexNAc)	1	Q9HBD1	Q9HBD1	0	3	1	0	1	1	742.017	2224.04	2224.04	-0.27	-0.0002	HCD (High Energy Collision Dissociation)	MS2	38.7809	54	26.5164	5149	PANC1_AANL6_enriched_F4_8ul_HCD_EThcD_DDA.raw	F2.4	1.68	109.5	109.5	0	0.0208102	0.00207027	0.00206814	0.00189182	0.362282	0.0221972	0.0221968	0.0430852	0	914	1
byonic	AANL6	enrich_frac	HCD-EThcD	FALSE	High	PMI-Byonic (A2)	Unambiguous	[R].tKEEDPIIPFsDGPIISK.[W]	T1(HexNAc); S11(HexNAc)	1	Q9HBD1	Q9HBD1	1	3	1	0	1	1	798.408	2393.21	2392.2	421.58	0.33616	HCD (High Energy Collision Dissociation)	MS2	0	54	91.0627	39342	PANC1_AANL6_enriched_F5_8ul_HCD_EThcD_DDA.raw	F2.5	1.68	197.5	189.6	4	0.0210104	0.00207964	0.00207493	0.00191285	0.364578	0.0227921	0.0227913	0.0439712	0	887	1
byonic	AANL6	enrich_frac	HCD-EThcD	FALSE	High	PMI-Byonic (A2)	Unambiguous	[R].TLSPEMItVtSAVGPVsMAAPTAITEAGTQPQK.[G]	T8(HexNAc); T10(HexNAc); S17(HexNAc)	1	Q9H4A3	Q9H4A3	0	3	1	0	1	1	1299.31	3895.91	3893.91	513.35	0.66632	EThcD (ETD With Supplemental HCD)	MS2	45.6457	54	107.997	54344	PANC1_AANL6_enriched_F3_8ul_HCD_EThcD_DDA.raw	F2.3	1.67	27.3	27.3	0	0.0212599	0.00209659	0.0020963	0.00193673	0.367378	0.0230315	0.0230314	0.0443644	0	1803	1
byonic	AANL6	enrich_frac	HCD-EThcD	FALSE	High	PMI-Byonic (A2)	Unambiguous	[R].TTVVsAVPVMPRPPMASVVR.[L]	S5(HexNAc)	1	Q15459	Q15459	0	3	1	0	1	1	766.419	2297.24	2297.24	2.44	0.00187	EThcD (ETD With Supplemental HCD)	MS2	13.3389	54	93.8971	46146	PANC1_AANL6_enriched_F2_8ul_HCD_EThcD_DDA.raw	F2.2	1.67	101.7	67.8	67.8	0.0213015	0.00209659	0.00209608	0	0.367842	0.0230604	0.0230597	0	0	588	1
byonic	AANL6	enrich_frac	HCD-EThcD	FALSE	High	PMI-Byonic (A2)	Unambiguous	[K].TAFGTSTTGFGTNPGGLFGQQNQQttSLFSK.[P]	T25(HexNAc); T26(HexNAc)	1	P52948	P52948	0	3	1	0	1	1	1196.23	3586.69	3586.68	1.32	0.00158	HCD (High Energy Collision Dissociation)	MS2	11.6118	54	114.225	57782	PANC1_AANL6_enriched_F2_8ul_HCD_EThcD_DDA.raw	F2.2	1.67	45.7	45.7	2.4	0.0213639	0.00209659	0.00209561	0.00193606	0.368537	0.0230675	0.0230674	0.0444692	0	257	1
byonic	AANL6	enrich_frac	HCD-EThcD	FALSE	High	PMI-Byonic (A2)	Unambiguous	[R].tQPMTAQAASYR.[A]	T1(HexNAc)	1	Q96PK6	Q96PK6	0	2	1	0	1	1	764.365	1527.72	1527.71	7.16	0.00547	HCD (High Energy Collision Dissociation)	MS2	0	54	28.3469	4786	PANC1_AANL6_enriched_F7_8ul_HCD_EThcD_DDA.raw	F2.7	1.65	141.8	73.6	5.3	0.0223151	0.0021129	0.00211268	0.00195637	0.378948	0.0238665	0.0238663	0.0459344	0	263	1
byonic	AANL6	enrich_frac	HCD-EThcD	FALSE	High	PMI-Byonic (A2)	Unambiguous	[R].TTScSTNHtPssDASEWSR.[G]	C4(Carbamidomethyl); T9(HexNAc); S11(HexNAc); S12(HexNAc)	1	P0C7T5	P0C7T5	0	3	1	0	1	1	908.047	2722.13	2720.11	741.01	0.67188	HCD (High Energy Collision Dissociation)	MS2	79.4953	54	25.7593	6320	PANC1_AANL6_enriched_F2_8ul_HCD_EThcD_DDA.raw	F2.2	1.64	82	82	4.8	0.0226472	0.00213339	0.00213321	0.000672869	0.382507	0.0240874	0.0240868	0.00594813	0	29	1
byonic	AANL6	enrich_frac	HCD-EThcD	FALSE	High	PMI-Byonic (A2)	Unambiguous	[K].SAVsTSVPTKPTENIsK.[A]	S4(HexNAc); S16(HexNAc)	1	Q5VT52	Q5VT52	0	3	1	0	1	1	718.037	2152.1	2152.09	4.5	0.00323	EThcD (ETD With Supplemental HCD)	MS2	0	54	34.9261	8550	PANC1_AANL6_enriched_F8_8ul_HCD_EThcD_DDA.raw	F2.8	1.64	46.1	46.1	12	0.0230423	0.00217654	0.0021765	0.00205247	0.38669	0.0242914	0.0242913	0.0468194	0	396	1
byonic	AANL6	enrich_frac	HCD-EThcD	FALSE	High	PMI-Byonic (A2)	Unambiguous	[K].TAFGTSTTGFGTNPGGLFGQQNQQttSLFSK.[P]	T25(HexNAc); T26(HexNAc)	1	P52948	P52948	0	3	1	0	1	1	1196.23	3586.69	3586.68	1.83	0.00219	HCD (High Energy Collision Dissociation)	MS2	0	54	115.292	58378	PANC1_AANL6_enriched_F2_8ul_HCD_EThcD_DDA.raw	F2.2	1.62	79.6	79.6	2.4	0.0238519	0.00224706	0.00224654	0.00193606	0.395097	0.0247475	0.024746	0.0444692	0	257	1
byonic	AANL6	enrich_frac	HCD-EThcD	FALSE	High	PMI-Byonic (A2)	Unambiguous	[R].LVTPVTVSAVKPAVttLVVK.[G]	T15(HexNAc); T16(HexNAc)	1	P51610	P51610	0	3	1	0	1	1	810.144	2428.42	2428.42	0.94	0.00076	HCD (High Energy Collision Dissociation)	MS2	89.9065	54	89.7719	38646	PANC1_AANL6_enriched_F5_8ul_HCD_EThcD_DDA.raw	F2.5	1.62	171.1	171.1	13.2	0.0241559	0.00225658	0.00225623	4.83e-05	0.398197	0.024886	0.0248835	4.82e-05	0	856	1
byonic	AANL6	enrich_frac	HCD-EThcD	FALSE	High	PMI-Byonic (A2)	Unambiguous	[K].TIPMSAIITQAGATGVtsSPGIK.[S]	T17(HexNAc); S18(HexNAc)	1	P51610	P51610	0	3	1	0	1	1	869.79	2607.36	2607.34	5.11	0.00444	HCD (High Energy Collision Dissociation)	MS2	0	54	91.0027	42297	PANC1_AANL6_enriched_F8_8ul_HCD_EThcD_DDA.raw	F2.8	1.6	122.2	122.2	2.4	0.0250129	0.00228564	0.00228449	0	0.406801	0.0255747	0.0255727	0	0	771	1
byonic	AANL6	enrich_frac	HCD-EThcD	FALSE	High	PMI-Byonic (A2)	Unambiguous	[R].TPSVSTSESSAGAGTGTGTstPsTPTTTSQSR.[L]	S20(HexNAc); T21(HexNAc); S23(HexNAc)	1	Q5T0B9	Q5T0B9	0	3	1	0	1	1	1199.21	3595.6	3595.61	-1.9	-0.00227	HCD (High Energy Collision Dissociation)	MS2	0	54	30.6844	7213	PANC1_AANL6_enriched_F4_8ul_HCD_EThcD_DDA.raw	F2.4	1.6	22	22	1.2	0.0254036	0.00231168	0.00230972	0.00231004	0.410655	0.0259936	0.0259935	0.049986	0	124	1
byonic	AANL6	enrich_frac	HCD-EThcD	FALSE	High	PMI-Byonic (A2)	Unambiguous	[K].TNIsTASATVSAATSTESISTR.[K]	S4(HexNAc)	1	Q05209	Q05209	0	3	1	0	1	1	787.055	2359.15	2359.15	0.95	0.00075	EThcD (ETD With Supplemental HCD)	MS2	9.29102	54	62.1175	25420	PANC1_AANL6_enriched_F12_8ul_HCD_EThcD_DDA.raw	F2.12	1.58	76.8	76.8	1	0.0261244	0.00231532	0.00230955	0.00232894	0.417644	0.0268286	0.0268277	0.0514555	0	622	1
byonic	AANL6	enrich_frac	HCD-EThcD	FALSE	High	PMI-Byonic (A2)	Unambiguous	[K].SSYLPNSDPLHQSDtSK.[A]	T15(HexNAc)	1	O75179	O75179	0	3	1	0	1	1	694.324	2080.96	2078.95	965.04	0.66876	HCD (High Energy Collision Dissociation)	MS2	64.128	54	48.6663	17193	PANC1_AANL6_enriched_F4_8ul_HCD_EThcD_DDA.raw	F2.4	1.58	190.8	156.6	0	0.0262567	0.00231532	0.00231422	0.00232792	0.41891	0.0269172	0.0269161	0.0515248	0	2288	1
byonic	AANL6	enrich_frac	HCD-EThcD	FALSE	High	PMI-Byonic (A2)	Unambiguous	[R].TTTPNmNPAINYQPQssSSVPcQR.[T]	M6(Oxidation); S16(HexNAc); S17(HexNAc); C22(Carbamidomethyl)	1	Q8WXI9	Q8WXI9	0	3	1	0	1	1	1034.47	3101.39	3100.38	323.21	0.33403	HCD (High Energy Collision Dissociation)	MS2	77.1976	54	44.7457	15261	PANC1_AANL6_enriched_F11_8ul_HCD_EThcD_DDA.raw	F2.11	1.56	91.1	91.1	2.4	0.0273331	0.00242586	0.00242572	0.00246811	0.429011	0.0276204	0.0276199	0.0528041	0	287	1
byonic	AANL6	enrich_frac	HCD-EThcD	FALSE	High	PMI-Byonic (A2)	Unambiguous	[K].TPtTVVPLIstIAGDSSR.[T]	T3(HexNAc); S10(HexNAc); T11(HexNAc)	1	Q14119	Q14119	0	3	1	0	1	1	808.753	2424.24	2424.22	7.84	0.00634	EThcD (ETD With Supplemental HCD)	MS2	38.1151	54	78.2346	38721	PANC1_AANL6_enriched_F1_8ul_HCD_EThcD_DDA.raw	F2.1	1.56	88.3	88.3	0	0.0273711	0.00242586	0.00242542	0.00246775	0.429359	0.0276364	0.0276356	0.0528689	0	108	1
byonic	AANL6	enrich_frac	HCD-EThcD	FALSE	High	PMI-Byonic (A2)	Unambiguous	[K].PLTALPFttGSQDVSNAFSPSISK.[A]	T8(HexNAc); T9(HexNAc)	1	Q9Y6Y8	Q9Y6Y8	0	3	1	0	1	1	957.809	2871.41	2871.41	-0.79	-0.00075	HCD (High Energy Collision Dissociation)	MS2	0	54	111.155	53324	PANC1_AANL6_enriched_F11_8ul_HCD_EThcD_DDA.raw	F2.11	1.56	92.3	92.3	2.4	0.0276017	0.00243666	0.00243572	0	0.431469	0.0277337	0.0277332	0	0	116	1
byonic	AANL6	enrich_frac	HCD-EThcD	FALSE	High	PMI-Byonic (A2)	Unambiguous	[K].AVsTPAPATTQQSAPASTTAVTSSTTTTVAQAPtPVPALAPTSTPASItPASATASSEPAPASAAK.[Q]	S3(HexNAc); T34(HexNAc); T49(HexNAc)	1	P54727	P54727	0	5	1	0	1	1	1343.47	6713.32	6711.33	296.53	0.39802	EThcD (ETD With Supplemental HCD)	MS2	34.6365	54	93.3895	42212	PANC1_AANL6_enriched_F4_8ul_HCD_EThcD_DDA.raw	F2.4	1.55	40.9	40.9	1.4	0.0282156	0.00251203	0.00251193	0.00258656	0.437012	0.027994	0.027993	0.0537128	1	79	1
byonic	AANL6	enrich_frac	HCD-EThcD	FALSE	High	PMI-Byonic (A2)	Unambiguous	[K].ATLSRSmttVWQR.[W]	M7(Oxidation); T8(HexNAc); T9(HexNAc)	1	Q8NF91	Q8NF91	1	2	1	0	1	1	979.986	1958.96	1958.95	7.66	0.00751	HCD (High Energy Collision Dissociation)	MS2	0	54	45.8686	18134	PANC1_AANL6_enriched_F2_8ul_HCD_EThcD_DDA.raw	F2.2	1.55	243.4	111.5	2.4	0.0284485	0.00252763	0.00252755	0.00260944	0.439089	0.0281372	0.0281364	0.0540835	0	5179	1
byonic	AANL6	enrich_frac	HCD-EThcD	FALSE	High	PMI-Byonic (A2)	Unambiguous	[K].TVAVAsGAASTPISISTGAPTVR.[Q]	S6(HexNAc)	1	Q6P4R8	Q6P4R8	0	3	1	0	1	1	773.082	2317.23	2317.22	3.41	0.00264	HCD (High Energy Collision Dissociation)	MS2	66.8259	54	78.1969	31912	PANC1_AANL6_enriched_F7_8ul_HCD_EThcD_DDA.raw	F2.7	1.51	157.8	120.9	0	0.0305728	0.00274919	0.00274918	0	0.457381	0.0291735	0.0291718	0	0	1141	1
byonic	AANL6	enrich_frac	HCD-EThcD	FALSE	High	PMI-Byonic (A2)	Unambiguous	[K].TAAAQVGTSVSSATNtsTRPIITVHK.[S]	T16(HexNAc); S17(HexNAc)	1	P51610	P51610	0	4	1	0	1	1	751.891	3004.54	3004.54	-0.8	-0.0006	HCD (High Energy Collision Dissociation)	MS2	0	54	49.2654	18055	PANC1_AANL6_enriched_F11_8ul_HCD_EThcD_DDA.raw	F2.11	1.51	111.9	111.9	1.2	0.0305907	0.00274919	0.0027491	0	0.45753	0.0291833	0.0291824	0	0	612	1
byonic	AANL6	enrich_frac	HCD-EThcD	FALSE	High	PMI-Byonic (A2)	Unambiguous	[K].TPPSTtVGsHSPPETPVLTR.[S]	T6(HexNAc); S9(Phospho)	1	Q9ULU4	Q9ULU4	0	3	1	0	1	1	782.039	2344.1	2344.11	-1.24	-0.00097	EThcD (ETD With Supplemental HCD)	MS2	0	54	49.1309	17466	PANC1_AANL6_enriched_F4_8ul_HCD_EThcD_DDA.raw	F2.4	1.47	45.6	45.6	1.1	0.0336957	0.00282227	0.00282044	0.00141683	0.482361	0.0308846	0.0308833	0.0271554	0	746	1
byonic	AANL6	enrich_frac	HCD-EThcD	FALSE	High	PMI-Byonic (A2)	Unambiguous	[K].TSPPATVISSVTSTcSsLPsVSSAPItSGQAPTTFLPASTSQAQLSSQK.[M]	C15(Carbamidomethyl); S17(HexNAc); S20(HexNAc); T27(HexNAc)	1	Q8IWZ3	Q8IWZ3	0	4	1	0	1	1	1366.18	5461.69	5459.66	370.34	0.50548	HCD (High Energy Collision Dissociation)	MS2	84.9086	54	113.105	54836	PANC1_AANL6_enriched_F12_8ul_HCD_EThcD_DDA.raw	F2.12	1.47	35.7	35.7	0	0.0340278	0.00283058	0.00282913	0.000481594	0.484903	0.031221	0.0312206	0.00412153	0	1969	1
byonic	AANL6	enrich_frac	HCD-EThcD	FALSE	High	PMI-Byonic (A2)	Unambiguous	[K].TIPMSAIItQAGATGVtssPGIKSPITIITTK.[V]	T9(Phospho); T17(HexNAc); S18(HexNAc); S19(HexNAc)	1	P51610	P51610	1	3	1	0	1	1	1283.33	3847.99	3844.96	785.75	1.00706	HCD (High Energy Collision Dissociation)	MS2	57.5692	54	112.044	54930	PANC1_AANL6_enriched_F8_8ul_HCD_EThcD_DDA.raw	F2.8	1.46	4.4	4.4	1.6	0.0349609	0.00285902	0.00285835	0.00323562	0.491922	0.0318221	0.0318204	0.0608267	0	771	1
byonic	AANL6	enrich_frac	HCD-EThcD	FALSE	High	PMI-Byonic (A2)	Unambiguous	[K].TNIsTASATVSAATSTESISTR.[K]	S4(HexNAc)	1	Q05209	Q05209	0	2	1	0	1	1	1180.58	2360.15	2359.15	425.41	0.5018	EThcD (ETD With Supplemental HCD)	MS2	47.3713	54	62.238	25494	PANC1_AANL6_enriched_F12_8ul_HCD_EThcD_DDA.raw	F2.12	1.45	27.1	27.1	21.6	0.0356804	0.00288278	0.00288277	0.00232894	0.497213	0.0323614	0.032361	0.0514555	0	622	1
byonic	AANL6	enrich_frac	HCD-EThcD	FALSE	High	PMI-Byonic (A2)	Unambiguous	[K].tIQNSSVSPTSSSsSSSSTGETQTQSSSR.[L]	T1(Phospho); S14(HexNAc)	1	Q7Z417	Q7Z417	0	3	1	0	1	1	1059.07	3175.21	3175.34	-41.81	-0.04426	HCD (High Energy Collision Dissociation)	MS2	58.8077	54	22.1329	3777	PANC1_AANL6_enriched_F10_8ul_HCD_EThcD_DDA.raw	F2.10	1.44	14.1	14.1	0	0.0359533	0.00288761	0.00288701	0.0033028	0.499193	0.0325123	0.0325117	0.0619788	0	369	1
byonic	AANL6	enrich_frac	HCD-EThcD	FALSE	High	PMI-Byonic (A2)	Unambiguous	[K].TIQNsSVSPTSSSSSsSSTGETQTQSSSR.[L]	S5(Phospho); S16(HexNAc)	1	Q7Z417	Q7Z417	0	3	1	0	1	1	1059.12	3175.34	3175.34	-1.22	-0.00129	HCD (High Energy Collision Dissociation)	MS2	5.29868	54	21.789	3698	PANC1_AANL6_enriched_F10_8ul_HCD_EThcD_DDA.raw	F2.10	1.44	5.7	5.7	0	0.0359533	0.00288761	0.00288703	0.00022569	0.499193	0.0325123	0.0325119	0.00236937	0	369	1
byonic	AANL6	enrich_frac	HCD-EThcD	FALSE	High	PMI-Byonic (A2)	Unambiguous	[K].AEGPEVDVNLPKADIDVsGPsVDtDAPDLDIEGPEGK.[L]	S18(HexNAc); S21(HexNAc); T24(HexNAc)	1	Q09666	Q09666	1	3	1	0	1	1	1458.35	4373.04	4370.03	688.38	1.00274	HCD (High Energy Collision Dissociation)	MS2	39.392	54	53.4332	20205	PANC1_AANL6_enriched_F12_8ul_HCD_EThcD_DDA.raw	F2.12	1.44	72.5	72.5	72.5	0.0361181	0.00289225	0.00289179	0.00332618	0.500382	0.0325871	0.0325869	0.0620718	0	1727	1
byonic	AANL6	enrich_frac	HCD-EThcD	FALSE	High	PMI-Byonic (A2)	Unambiguous	[R].TQTQRPNLIGLtsGDMDVNPR.[A]	T12(HexNAc); S13(HexNAc)	1	Q9P2N5	Q9P2N5	0	3	1	0	1	1	907.113	2719.32	2719.32	1.16	0.00105	HCD (High Energy Collision Dissociation)	MS2	24.4253	54	70.9976	30650	PANC1_AANL6_enriched_F12_8ul_HCD_EThcD_DDA.raw	F2.12	1.43	112.4	104.9	20.4	0.0368161	0.00293273	0.00292993	8.91e-05	0.505402	0.0335563	0.0335555	0.000133333	0	511	1
byonic	AANL6	enrich_frac	HCD-EThcD	FALSE	High	PMI-Byonic (A2)	Unambiguous	[K].STPSTSTTPtAtQPtsLGQLAVQSPGQSNQTTNPK.[L]	T10(HexNAc); T12(HexNAc); T15(HexNAc); S16(HexNAc)	1	Q7Z3K3	Q7Z3K3	0	3	1	0	1	1	1443.36	4328.06	4326.05	464.52	0.66984	HCD (High Energy Collision Dissociation)	MS2	0	54	62.6555	27990	PANC1_AANL6_enriched_F3_8ul_HCD_EThcD_DDA.raw	F2.3	1.43	18.8	18.8	2.4	0.0368165	0.00293273	0.0029299	0.00339179	0.505405	0.0335563	0.0335549	0.0637818	0	251	1
byonic	AANL6	enrich_frac	HCD-EThcD	FALSE	High	PMI-Byonic (A2)	Unambiguous	[R].TGSISSsVSVPAKPER.[R]	S7(HexNAc)	1	Q6PJT7	Q6PJT7	0	3	1	0	1	1	602.647	1805.93	1804.93	552.44	0.33237	EThcD (ETD With Supplemental HCD)	MS2	55.9481	54	35.4984	9459	PANC1_AANL6_enriched_F10_8ul_HCD_EThcD_DDA.raw	F2.10	1.43	88.1	88.1	3.8	0.0368301	0.00293273	0.0029284	0.00339056	0.50553	0.0337356	0.0337344	0.0642087	0	325	1
byonic	AANL6	enrich_frac	HCD-EThcD	FALSE	High	PMI-Byonic (A2)	Unambiguous	[R].TFGKQQWQQLYDtLNAWK.[Q]	T13(HexNAc)	1	Q7L2H7	Q7L2H7	1	2	1	0	1	1	1230.11	2459.22	2458.2	411.63	0.50594	HCD (High Energy Collision Dissociation)	MS2	0	54	97.3648	44577	PANC1_AANL6_enriched_F6_8ul_HCD_EThcD_DDA.raw	F2.6	1.43	252.4	100.6	7.6	0.0368547	0.00293273	0.00292566	0.00338731	0.505756	0.0341997	0.0341995	0.0651453	0	341	1
byonic	AANL6	enrich_frac	HCD-EThcD	FALSE	High	PMI-Byonic (A2)	Unambiguous	[K].TSAVSsQANSQPPVQVSVK.[T]	S6(HexNAc)	1	Q9NYV4	Q9NYV4	0	3	1	0	1	1	706.361	2117.07	2117.07	-1.94	-0.00137	EThcD (ETD With Supplemental HCD)	MS2	60.4179	54	44.1699	14915	PANC1_AANL6_enriched_F11_8ul_HCD_EThcD_DDA.raw	F2.11	1.43	78.9	78.9	8.7	0.0368571	0.00293273	0.00292554	0	0.505778	0.0342049	0.0342039	0	0	592	1
byonic	AANL6	enrich_frac	HCD-EThcD	FALSE	High	PMI-Byonic (A2)	Unambiguous	[K].TAAAQVGTSVSSATNtsTRPIITVHK.[S]	T16(HexNAc); S17(HexNAc)	1	P51610	P51610	0	3	1	0	1	1	1002.52	3005.56	3004.54	337.03	0.33754	HCD (High Energy Collision Dissociation)	MS2	54.1715	54	48.1542	18628	PANC1_AANL6_enriched_F9_8ul_HCD_EThcD_DDA.raw	F2.9	1.43	82.7	82.7	1.2	0.0368608	0.00293273	0.00292479	0	0.505812	0.0343021	0.0343019	0	0	612	1
byonic	AANL6	enrich_frac	HCD-EThcD	FALSE	High	PMI-Byonic (A2)	Unambiguous	[R].AYPLEVtKLIYcSR.[T]	T7(HexNAc); C12(Carbamidomethyl)	1	P18074	P18074	1	3	1	0	1	1	639.339	1916	1915.98	9.65	0.00616	HCD (High Energy Collision Dissociation)	MS2	14.1882	54	52.1935	17319	PANC1_AANL6_enriched_F7_8ul_HCD_EThcD_DDA.raw	F2.7	1.43	253.6	43.6	4.8	0.0369052	0.00293273	0.00292518	0.00340528	0.506218	0.0349811	0.0349809	0.0666757	0	62	1
byonic	AANL6	enrich_frac	HCD-EThcD	FALSE	High	PMI-Byonic (A2)	Unambiguous	[R].SVQcLYTssAFPSGK.[P]	C4(Carbamidomethyl); S8(HexNAc); S9(HexNAc)	1	O75376	O75376	0	2	1	0	1	1	1019.97	2038.94	2037.93	493.65	0.50301	EThcD (ETD With Supplemental HCD)	MS2	0	54	56.0359	24119	PANC1_AANL6_enriched_F3_8ul_HCD_EThcD_DDA.raw	F2.3	1.43	39.1	39.1	0.4	0.0369614	0.00293273	0.00291959	4.74e-05	0.506733	0.0357411	0.0357409	4.73e-05	0	1877	1
byonic	AANL6	enrich_frac	HCD-EThcD	FALSE	High	PMI-Byonic (A2)	Unambiguous	[K].TATtTPGFVDTR.[K]	T4(HexNAc)	1	P78312	P78312	0	2	1	0	1	1	735.361	1469.71	1469.71	1.42	0.00104	EThcD (ETD With Supplemental HCD)	MS2	66.9321	54	39.3423	10985	PANC1_AANL6_enriched_F6_8ul_HCD_EThcD_DDA.raw	F2.6	1.43	171.3	114.5	0.5	0.0369627	0.00293273	0.00291951	4.91e-05	0.506745	0.0357465	0.0357457	4.9e-05	0	705	1
byonic	AANL6	enrich_frac	HCD-EThcD	FALSE	High	PMI-Byonic (A2)	Unambiguous	[K].TAAAQVGTSVSSATNtstRPIITVHK.[S]	T16(HexNAc); S17(HexNAc); T18(HexNAc)	1	P51610	P51610	0	4	1	0	1	1	802.663	3207.63	3207.62	2.82	0.00226	HCD (High Energy Collision Dissociation)	MS2	0	47.52	45.6979	17171	PANC1_AANL6_enriched_F9_8ul_HCD_EThcD_DDA.raw	F2.9	1.43	57.5	57.5	3.6	0.0369718	0.00293273	0.0029186	0	0.506828	0.0358287	0.0358281	0	0	612	1
byonic	AANL6	enrich_frac	HCD-EThcD	FALSE	High	PMI-Byonic (A2)	Unambiguous	[R].TPPTANHPVEPVtsVTQPSELLQQK.[G]	T13(HexNAc); S14(HexNAc)	1	O95487	O95487	0	3	1	0	1	1	1035.86	3105.55	3104.56	318.75	0.32986	HCD (High Energy Collision Dissociation)	MS2	36.9628	54	71.9742	30928	PANC1_AANL6_enriched_F10_8ul_HCD_EThcD_DDA.raw	F2.10	1.43	77.2	77.2	4.8	0.0369765	0.00293273	0.00291829	0	0.506871	0.0358564	0.0358557	0	0	329	1
byonic	AANL6	enrich_frac	HCD-EThcD	FALSE	High	PMI-Byonic (A2)	Unambiguous	[R].TTTPNMNPAINYQPQssSSVPcQR.[T]	S16(HexNAc); S17(HexNAc); C22(Carbamidomethyl)	1	Q8WXI9	Q8WXI9	0	3	1	0	1	1	1028.81	3084.4	3084.39	4.89	0.00502	HCD (High Energy Collision Dissociation)	MS2	71.7284	54	57.6519	24537	PANC1_AANL6_enriched_F2_8ul_HCD_EThcD_DDA.raw	F2.2	1.42	36.1	36.1	2.4	0.0376387	0.00296035	0.00296015	0	0.511589	0.0370052	0.0370044	0	0	287	1
byonic	AANL6	enrich_frac	HCD-EThcD	FALSE	High	PMI-Byonic (A2)	Unambiguous	[R].tTLTITQPR.[P]	T1(HexNAc)	1	P49848	P49848	0	2	1	0	1	1	617.343	1233.68	1233.67	8.11	0.005	EThcD (ETD With Supplemental HCD)	MS2	28.6293	54	40.3106	15839	PANC1_AANL6_enriched_F1_8ul_HCD_EThcD_DDA.raw	F2.1	1.42	164	32.9	2.2	0.0377203	0.0029653	0.00296516	0	0.512158	0.0370955	0.0370944	0	0	480	1
byonic	AANL6	enrich_frac	HCD-EThcD	FALSE	High	PMI-Byonic (A2)	Unambiguous	[R].NIPGLLVLcDNLVtLETLVYEAR.[C]	C9(Carbamidomethyl); T14(HexNAc)	1	A2RRP1	A2RRP1	0	4	1	0	1	1	705.379	2818.49	2818.49	0.76	0.00054	EThcD (ETD With Supplemental HCD)	MS2	5.5894	31.893	61.231	23783	PANC1_AANL6_enriched_F6_8ul_HCD_EThcD_DDA.raw	F2.6	1.42	184.8	71	25.7	0.0380435	0.00297443	0.00297387	0.00114233	0.514397	0.0373296	0.0373288	0.0136225	0	874	1
byonic	AANL6	enrich_frac	HCD-EThcD	FALSE	High	PMI-Byonic (A2)	Unambiguous	[K].TAAAQVGTSVSSATNtsTRPIITVHK.[S]	T16(HexNAc); S17(HexNAc)	1	P51610	P51610	0	4	1	0	1	1	751.897	3004.57	3004.54	7.41	0.00556	HCD (High Energy Collision Dissociation)	MS2	8.19155	54	49.4722	15554	PANC1_AANL6_enriched_F7_8ul_HCD_EThcD_DDA.raw	F2.7	1.41	82.1	82.1	1.2	0.0390491	0.00302784	0.00302674	0	0.521243	0.038353	0.0383528	0	0	612	1
byonic	AANL6	enrich_frac	HCD-EThcD	FALSE	High	PMI-Byonic (A2)	Unambiguous	[R].PVADAPALLASNDPEQDEEsLFESNIEKQIYLPSTR.[A]	S20(HexNAc)	1	P86452	P86452	1	3	1	0	1	1	1398.69	4194.06	4190.03	961.31	1.34263	HCD (High Energy Collision Dissociation)	MS2	62.444	54	112.872	53210	PANC1_AANL6_enriched_F6_8ul_HCD_EThcD_DDA.raw	F2.6	1.4	54.9	54.9	2.4	0.0395653	0.00304545	0.00304527	0.00366118	0.524688	0.0389035	0.038903	0.0745552	1	94	1
byonic	AANL6	enrich_frac	HCD-EThcD	FALSE	High	PMI-Byonic (A2)	Unambiguous	[R].TQTQRPNLIGLTsGDmDVNPR.[A]	S13(HexNAc); M16(Oxidation)	1	Q9P2N5	Q9P2N5	0	3	1	0	1	1	844.757	2532.26	2532.24	7.94	0.0067	EThcD (ETD With Supplemental HCD)	MS2	0	54	63.9737	30148	PANC1_AANL6_enriched_F1_8ul_HCD_EThcD_DDA.raw	F2.1	1.4	31.8	31.8	7.8	0.0398895	0.00305546	0.00305451	0.000128052	0.526829	0.0392375	0.0392372	0.000127589	0	511	1
byonic	AANL6	enrich_frac	HCD-EThcD	FALSE	High	PMI-Byonic (A2)	Unambiguous	[R].TTScSTNHTPsSDASEWSR.[G]	C4(Carbamidomethyl); S11(HexNAc)	1	P0C7T5	P0C7T5	0	3	1	0	1	1	771.99	2313.95	2313.95	0.82	0.00063	HCD (High Energy Collision Dissociation)	MS2	30.0495	54	25.8627	4835	PANC1_AANL6_enriched_F12_8ul_HCD_EThcD_DDA.raw	F2.12	1.39	7.9	7.9	0	0.0406879	0.00309523	0.0030941	0	0.532026	0.0397401	0.0397391	0	0	29	1
byonic	AANL6	enrich_frac	HCD-EThcD	FALSE	High	PMI-Byonic (A2)	Unambiguous	[K].TLEQVGQGIVAsAAVVTTASSTPNTVR.[I]	S12(HexNAc)	1	Q7LBC6	Q7LBC6	0	3	1	0	1	1	954.505	2861.5	2860.49	353.69	0.33725	HCD (High Energy Collision Dissociation)	MS2	59.7811	54	89.2194	40062	PANC1_AANL6_enriched_F6_8ul_HCD_EThcD_DDA.raw	F2.6	1.39	56.5	56.5	0	0.0410092	0.00311453	0.00311451	0	0.534089	0.0399196	0.0399194	0	0	409	1
byonic	AANL6	enrich_frac	HCD-EThcD	FALSE	High	PMI-Byonic (A2)	Unambiguous	[K].tAAAQVGtsVSSATNTSTR.[P]	T1(HexNAc); T8(HexNAc); S9(HexNAc)	1	P51610	P51610	0	3	1	0	1	1	807.052	2419.14	2419.13	4.05	0.00327	HCD (High Energy Collision Dissociation)	MS2	2.13887	54	24.4819	4008	PANC1_AANL6_enriched_F8_8ul_HCD_EThcD_DDA.raw	F2.8	1.38	27.4	27.4	2.4	0.0415623	0.0031189	0.00311557	0.000678606	0.5376	0.0404378	0.0404373	0.00525571	0	612	1
byonic	AANL6	enrich_frac	HCD-EThcD	FALSE	High	PMI-Byonic (A2)	Unambiguous	[K].TPPSTtVGsHSPPETPVLTR.[S]	T6(HexNAc); S9(Phospho)	1	Q9ULU4	Q9ULU4	0	3	1	0	1	1	782.04	2344.1	2344.11	-1	-0.00078	EThcD (ETD With Supplemental HCD)	MS2	0	54	49.304	17564	PANC1_AANL6_enriched_F4_8ul_HCD_EThcD_DDA.raw	F2.4	1.37	73.7	73.7	1.1	0.042417	0.00314365	0.0031427	0.00141683	0.542931	0.0411435	0.0411432	0.0271554	0	746	1
byonic	AANL6	enrich_frac	HCD-EThcD	FALSE	High	PMI-Byonic (A2)	Unambiguous	[K].NPALEAFLAQFsQLEDK.[F]	S12(HexNAc)	1	Q8NFQ8	Q8NFQ8	0	2	1	0	1	1	1063.53	2126.06	2124.05	945.31	1.00394	HCD (High Energy Collision Dissociation)	MS2	41.8388	54	77.5533	34259	PANC1_AANL6_enriched_F12_8ul_HCD_EThcD_DDA.raw	F2.12	1.37	115.9	72.4	72.4	0.0428763	0.0031563	0.00315599	0.00380309	0.54575	0.041594	0.0415914	0.0792388	0	249	1
byonic	AANL6	enrich_frac	HCD-EThcD	FALSE	High	PMI-Byonic (A2)	Unambiguous	[R].SEItYcR.[R]	T4(HexNAc); C6(Carbamidomethyl)	1	Q7Z478	Q7Z478	0	3	1	0	1	1	1132.87	3396.6	1131.5	2.00186e+06	755.035	HCD (High Energy Collision Dissociation)	MS2	78.5844	54	75.2786	34749	PANC1_AANL6_enriched_F9_8ul_HCD_EThcD_DDA.raw	F2.9	1.37	259.1	91	16.3	0.0429416	0.0031563	0.00315535	0.00380192	0.546148	0.0416924	0.0416922	0.0794521	0	1156	1
byonic	AANL6	enrich_frac	HCD-EThcD	FALSE	High	PMI-Byonic (A2)	Unambiguous	[K].ALFPstAQAQAAVQGPVGtDFKPLNSTPATTTEPPKPTFPAYtQSTASTTSTTNSTAAK.[P]	S5(HexNAc); T6(HexNAc); T19(HexNAc); T43(HexNAc)	1	O43670	O43670	0	3	1	0	1	1	1355.26	4063.77	6766.28	-399409	-900.837	HCD (High Energy Collision Dissociation)	MS2	57.0193	54	105.43	50254	PANC1_AANL6_enriched_F10_8ul_HCD_EThcD_DDA.raw	F2.10	1.35	19.1	19.1	0	0.0451143	0.0032934	0.00329335	0.00404316	0.559045	0.0438148	0.0438141	0.0838038	0	284	1
byonic	AANL6	enrich_frac	HCD-EThcD	FALSE	High	PMI-Byonic (A2)	Unambiguous	[R].LFIVDARPAMAAtsFILMtTFPNK.[E]	T13(HexNAc); S14(HexNAc); T19(HexNAc)	1	Q9UNZ2	Q9UNZ2	0	3	1	0	1	1	1088.88	3264.63	3264.64	-3.78	-0.00411	HCD (High Energy Collision Dissociation)	MS2	0	54	108.232	50696	PANC1_AANL6_enriched_F6_8ul_HCD_EThcD_DDA.raw	F2.6	1.34	57.9	57.9	2.4	0.0453238	0.00331963	0.00331909	0.00406523	0.560255	0.0439947	0.0439942	0.0841511	0	323	1
byonic	AANL6	enrich_frac	HCD-EThcD	FALSE	High	PMI-Byonic (A2)	Unambiguous	[K].KTPTTVVPLIstIAGDsSR.[T]	S11(HexNAc); T12(HexNAc); S17(HexNAc)	1	Q14119	Q14119	1	3	1	0	1	1	851.777	2553.32	2552.32	390.74	0.33243	HCD (High Energy Collision Dissociation)	MS2	41.0521	54	68.1454	27985	PANC1_AANL6_enriched_F4_8ul_HCD_EThcD_DDA.raw	F2.4	1.34	72	27.2	2.4	0.0455508	0.00333426	0.00333388	0.0041103	0.561559	0.0441548	0.0441543	0.0843844	0	107	1
byonic	AANL6	enrich_frac	HCD-EThcD	FALSE	High	PMI-Byonic (A2)	Unambiguous	[R].TTScSTNHTPSsDASEWSR.[G]	C4(Carbamidomethyl); S12(HexNAc)	1	P0C7T5	P0C7T5	0	3	1	0	1	1	771.993	2313.96	2313.95	4.85	0.00374	EThcD (ETD With Supplemental HCD)	MS2	26.8947	54	26.0081	6445	PANC1_AANL6_enriched_F2_8ul_HCD_EThcD_DDA.raw	F2.2	1.34	25.1	25.1	8.4	0.0459497	0.00334827	0.00334823	0	0.563833	0.0444337	0.0444329	0	0	29	1
byonic	AANL6	enrich_frac	HCD-EThcD	FALSE	High	PMI-Byonic (A2)	Ambiguous	[K].TAAAQVGTSVSsAtNTSTRPIITVHK.[S]	S12(HexNAc); T14(HexNAc)	1	P51610	P51610	0	4	0.791	0	1	1	751.89	3004.54	3004.54	-2.18	-0.00164	EThcD (ETD With Supplemental HCD)	MS2	36.5879	30.539	47.137	16264	PANC1_AANL6_enriched_F10_8ul_HCD_EThcD_DDA.raw	F2.10	1.34	8.4	8.4	8.4	0.046207	0.00335273	0.00335182	0	0.565289	0.0445703	0.0445696	0	0	612	1
byonic	AANL6	enrich_frac	HCD-EThcD	FALSE	High	PMI-Byonic (A2)	Unambiguous	[R].SVEALcDAyIILANLDAtQWK.[T]	C6(Carbamidomethyl); Y9(Phospho); T18(HexNAc)	1	Q13315	Q13315	0	3	1	0	1	1	893.396	2678.17	2677.25	346.16	0.30892	HCD (High Energy Collision Dissociation)	MS2	90.9114	54	83.3791	37530	PANC1_AANL6_enriched_F12_8ul_HCD_EThcD_DDA.raw	F2.12	1.33	188.1	123.7	17.2	0.0467459	0.00335273	0.00334859	0.00414928	0.56831	0.04497	0.0449695	0.0862378	0	2619	1
byonic	AANL6	enrich_frac	HCD-EThcD	FALSE	High	PMI-Byonic (A2)	Unambiguous	[K].TEcSTDLQPPEGVPTSQAEsHSGPLNSMIPVSLGQVSFPK.[F]	C3(Carbamidomethyl); S20(HexNAc)	1	Q8IVF2	Q8IVF2	0	4	1	0	1	1	1103.79	4412.13	4412.09	9.88	0.0109	HCD (High Energy Collision Dissociation)	MS2	5.56258	54	123.26	62832	PANC1_AANL6_enriched_F2_8ul_HCD_EThcD_DDA.raw	F2.2	1.32	62.3	62.3	0	0.0475403	0.00336598	0.00336585	0	0.572692	0.0456511	0.0456503	0	0	4825	1
byonic	AANL6	enrich_frac	HCD-EThcD	FALSE	High	PMI-Byonic (A2)	Unambiguous	[R].TTLTITQPRPTLtLSQAPQPGPR.[T]	T13(HexNAc)	1	P49848	P49848	0	3	1	0	1	1	893.494	2678.47	2677.45	378.76	0.33804	HCD (High Energy Collision Dissociation)	MS2	62.6663	54	80.7647	37966	PANC1_AANL6_enriched_F9_8ul_HCD_EThcD_DDA.raw	F2.9	1.32	126.3	71.4	0	0.0476474	0.00337112	0.00337053	0.00416715	0.573277	0.0458097	0.0458089	0.0878972	0	480	1
byonic	AANL6	enrich_frac	HCD-EThcD	FALSE	High	PMI-Byonic (A2)	Unambiguous	[K].SAAPAPISAScPEPPIGSAVPTSSASIPVTsSVSDPGVGSISPAsPK.[I]	C11(Carbamidomethyl); S31(HexNAc); S45(Phospho)	1	Q8WWM7	Q8WWM7	0	4	1	0	1	1	1165.06	4657.22	4655.23	426.57	0.49644	EThcD (ETD With Supplemental HCD)	MS2	68.3028	54	103.952	49398	PANC1_AANL6_enriched_F10_8ul_HCD_EThcD_DDA.raw	F2.10	1.31	20.4	20.4	2.8	0.0484946	0.00338296	0.00338107	0.00011596	0.577852	0.0467356	0.0467351	0.000651366	0	452	1
byonic	AANL6	enrich_frac	HCD-EThcD	FALSE	High	PMI-Byonic (A2)	Unambiguous	[K].tSQLGDSPFYPGK.[T]	T1(HexNAc)	1	P49790	P49790	0	4	1	0	1	1	800.629	3199.5	1599.75	999992	399.935	EThcD (ETD With Supplemental HCD)	MS2	90.316	54	76.6787	36029	PANC1_AANL6_enriched_F2_8ul_HCD_EThcD_DDA.raw	F2.2	1.31	145.4	48.1	2.2	0.0488408	0.00338638	0.00338445	0.004158	0.579696	0.0469361	0.0469348	0.0902332	0	251	1
byonic	AANL6	enrich_frac	HCD-EThcD	FALSE	High	PMI-Byonic (A2)	Unambiguous	[R].tKEEDPIIPFsDGPIISK.[W]	T1(HexNAc); S11(HexNAc)	1	Q9HBD1	Q9HBD1	1	3	1	0	1	1	798.074	2392.21	2392.2	2.96	0.00236	HCD (High Energy Collision Dissociation)	MS2	77.7206	54	91.1044	39365	PANC1_AANL6_enriched_F5_8ul_HCD_EThcD_DDA.raw	F2.5	1.29	171.4	148.7	4	0.0514642	0.00347653	0.00347625	0.00191285	0.59312	0.0486644	0.0486639	0.0439712	0	887	1
byonic	AANL6	enrich_frac	HCD-EThcD	FALSE	High	PMI-Byonic (A2)	Unambiguous	[K].SSGAGsTSDAYTVIQVGR.[E]	S6(HexNAc)	1	Q9BXF6	Q9BXF6	0	2	1	0	1	1	979.971	1958.93	1958.93	2.4	0.00235	HCD (High Energy Collision Dissociation)	MS2	37.8616	54	27.2239	5404	PANC1_AANL6_enriched_F12_8ul_HCD_EThcD_DDA.raw	F2.12	1.25	33.7	30.8	0	0.0560674	0.00362673	0.00362634	0.00447412	0.614845	0.0508256	0.0508244	0.0973729	0	35	1
byonic	AANL6	enrich_frac	HCD-EThcD	FALSE	High	PMI-Byonic (A2)	Unambiguous	[M].AAATGAVAAsAASGQAEGK.[K]	S10(HexNAc)	1	Q9NWH9	Q9NWH9	0	2	1	0	1	1	896.445	1791.88	1791.87	5.7	0.00511	HCD (High Energy Collision Dissociation)	MS2	0	54	33.2635	8508	PANC1_AANL6_enriched_F11_8ul_HCD_EThcD_DDA.raw	F2.11	1.25	132.6	28.8	0	0.0560674	0.00362673	0.00362636	0.00447422	0.614845	0.0508256	0.0508247	0.097375	0	2	1
byonic	AANL6	enrich_frac	HCD-EThcD	FALSE	High	PMI-Byonic (A2)	Unambiguous	[R].TGSIsSSVSVPAKPER.[R]	S5(HexNAc)	1	Q6PJT7	Q6PJT7	0	3	1	0	1	1	602.314	1804.93	1804.93	-0.65	-0.00039	EThcD (ETD With Supplemental HCD)	MS2	50.9671	54	36.8926	10624	PANC1_AANL6_enriched_F11_8ul_HCD_EThcD_DDA.raw	F2.11	1.24	199.9	106.8	18.5	0.0568902	0.00366658	0.00366646	0.0045165	0.618507	0.0511953	0.0511936	0.0980497	0	325	1
byonic	AANL6	enrich_frac	HCD-EThcD	FALSE	High	PMI-Byonic (A2)	Unambiguous	[K].IPELDmtEVVAPFMANIPLLLYPQDGPR.[S]	M6(Oxidation); T7(HexNAc)	1	P07602	P07602	0	3	1	0	1	1	1120.91	3360.71	3358.69	599.76	0.67147	HCD (High Energy Collision Dissociation)	MS2	53.7606	54	121.382	57676	PANC1_AANL6_enriched_F6_8ul_HCD_EThcD_DDA.raw	F2.6	1.23	22.5	22.5	22.5	0.0583281	0.00371062	0.00370843	0.00450961	0.624774	0.0523309	0.0523307	0.100473	0	159	1
byonic	AANL6	enrich_frac	HCD-EThcD	FALSE	High	PMI-Byonic (A2)	Ambiguous	[R].TLTAAAVSGAQPILsK.[L]	S15(HexNAc)	1	O60664	O60664	0	2		0	2	2	866.443	1731.88	1730.95	534.04	0.4622	HCD (High Energy Collision Dissociation)	MS2	75.7243	54	67.2988	27348	PANC1_AANL6_enriched_F6_8ul_HCD_EThcD_DDA.raw	F2.6	1.23	156.8	69	7.5	0.0585589	0.00371319	0.00371158	0	0.625772	0.0526926	0.0526908	0	0	69	1
byonic	AANL6	enrich_frac	HCD-EThcD	FALSE	High	PMI-Byonic (A2)	Unambiguous	[R].SLsLWEQRR.[L]	S3(HexNAc)	1	Q13671	Q13671	1	2	1	0	1	1	689.361	1377.71	1377.71	1.58	0.00109	HCD (High Energy Collision Dissociation)	MS2	0	54	55.1277	22566	PANC1_AANL6_enriched_F9_8ul_HCD_EThcD_DDA.raw	F2.9	1.23	303	66.2	8.2	0.0591125	0.00372903	0.00372899	0.00452447	0.628147	0.0532073	0.0532067	0.102103	0	609	1
byonic	AANL6	enrich_frac	HCD-EThcD	FALSE	High	PMI-Byonic (A2)	Unambiguous	[K].EtGVPIAGR.[H]	T2(HexNAc)	1	P11586	P11586	0	2	1	0	1	1	552.287	1103.57	1102.57	901.23	0.49684	HCD (High Energy Collision Dissociation)	MS2	15.1922	54	39.8989	12400	PANC1_AANL6_enriched_F11_8ul_HCD_EThcD_DDA.raw	F2.11	1.22	237.1	66.4	66.4	0.0595898	0.00374236	0.00374224	0.00454451	0.630174	0.0537427	0.0537421	0.103221	0	158	1
byonic	AANL6	enrich_frac	HCD-EThcD	FALSE	High	PMI-Byonic (A2)	Unambiguous	[K].TSTTGVATtQSPTPR.[S]	T9(HexNAc)	1	Q8WWI1	Q8WWI1	0	2	1	0	1	1	854.425	1707.84	1707.84	1.84	0.00158	HCD (High Energy Collision Dissociation)	MS2	29.5962	54	23.028	4483	PANC1_AANL6_enriched_F3_8ul_HCD_EThcD_DDA.raw	F2.3	1.22	77.9	47.6	0	0.0606942	0.00376028	0.00375958	0.0045619	0.634787	0.0544097	0.0544082	0.104641	0	1576	1
byonic	AANL6	enrich_frac	HCD-EThcD	FALSE	High	PMI-Byonic (A2)	Unambiguous	[K].TAAAQVGTSVsSAtNTSTRPIITVHK.[S]	S11(HexNAc); T14(HexNAc)	1	P51610	P51610	0	3	1	0	1	1	1002.52	3005.54	3004.54	331.36	0.33187	EThcD (ETD With Supplemental HCD)	MS2	29.5836	54	48.0789	19389	PANC1_AANL6_enriched_F3_8ul_HCD_EThcD_DDA.raw	F2.3	1.21	2.9	2.9	1.2	0.0617707	0.00378705	0.00378683	0.00115377	0.639186	0.0551026	0.0551005	0.0160895	0	612	1
byonic	AANL6	enrich_frac	HCD-EThcD	FALSE	High	PMI-Byonic (A2)	Unambiguous	[R].HSNPTQGATPTWtPTTR.[S]	T13(HexNAc)	1	P27540	P27540	0	3	1	0	1	1	685.998	2055.98	2055.97	3.64	0.00249	EThcD (ETD With Supplemental HCD)	MS2	83.3877	54	40.3993	14543	PANC1_AANL6_enriched_F3_8ul_HCD_EThcD_DDA.raw	F2.3	1.2	35.4	26	4.3	0.0631349	0.00390548	0.00390531	0.00482083	0.644627	0.0561392	0.0561386	0.108009	0	628	1
byonic	AANL6	enrich_frac	HCD-EThcD	FALSE	High	PMI-Byonic (A2)	Ambiguous	[K].TAAAQVGTSVSSATNtsTRPIITVHK.[S]	T16(HexNAc); S17(HexNAc)	1	P51610	P51610	0	4	0.5417	0	1	1	751.893	3004.55	3004.54	1.64	0.00123	HCD (High Energy Collision Dissociation)	MS2	18.4755	54	48.2023	19462	PANC1_AANL6_enriched_F3_8ul_HCD_EThcD_DDA.raw	F2.3	1.2	55.1	55.1	1.2	0.0634705	0.00399294	0.00399226	0	0.645943	0.0565436	0.0565427	0	0	612	1
byonic	AANL6	enrich_frac	HCD-EThcD	FALSE	High	PMI-Byonic (A2)	Unambiguous	[K].VAtTSVITIVK.[S]	T3(HexNAc)	1	O60675	O60675	0	2	1	0	1	1	667.895	1334.78	1334.78	3.04	0.00203	EThcD (ETD With Supplemental HCD)	MS2	28.1351	54	66.7451	26995	PANC1_AANL6_enriched_F6_8ul_HCD_EThcD_DDA.raw	F2.6	1.19	138.2	90.7	4	0.0639269	0.00410594	0.00410589	0	0.647706	0.0568779	0.0568776	0	0	131	1
byonic	AANL6	enrich_frac	HCD-EThcD	FALSE	High	PMI-Byonic (A2)	Unambiguous	[K].HEVSASTQSTPASsR.[A]	S14(HexNAc)	1	Q01082	Q01082	0	3	1	0	1	1	583.278	1747.82	1747.81	4.99	0.00291	EThcD (ETD With Supplemental HCD)	MS2	40.7722	54	17.1404	3127	PANC1_AANL6_enriched_F1_8ul_HCD_EThcD_DDA.raw	F2.1	1.18	137.7	69.5	9.8	0.0661327	0.00438991	0.00438987	0	0.655954	0.0579306	0.057929	0	0	2311	1
byonic	AANL6	enrich_frac	HCD-EThcD	FALSE	High	PMI-Byonic (A2)	Unambiguous	[K].ISTLPQLNsALVQDLAKAVAKV.[-]	S9(HexNAc)	1	P14635	P14635	2	3	1	0	1	1	828.14	2482.4	2482.41	-3.19	-0.00264	HCD (High Energy Collision Dissociation)	MS2	32.8973	54	83.3833	41807	PANC1_AANL6_enriched_F1_8ul_HCD_EThcD_DDA.raw	F2.1	1.17	88.4	88.4	9.6	0.067106	0.00442412	0.00442335	0.00595877	0.659484	0.0585075	0.0585053	0.112459	0	412	1
byonic	AANL6	enrich_frac	HCD-EThcD	FALSE	High	PMI-Byonic (A2)	Unambiguous	[R].TtVPLPR.[E]	T2(HexNAc)	1	Q9HBD1	Q9HBD1	0	2	1	0	1	1	493.78	986.553	986.552	0.99	0.00049	HCD (High Energy Collision Dissociation)	MS2	37.4333	54	37.2892	10872	PANC1_AANL6_enriched_F12_8ul_HCD_EThcD_DDA.raw	F2.12	1.16	282.3	7.6	0	0.0685309	0.00447772	0.00447665	0.00611188	0.664535	0.059321	0.0593178	0.114037	0	755	1
byonic	AANL6	enrich_frac	HCD-EThcD	FALSE	High	PMI-Byonic (A2)	Unambiguous	[K].TtGITTPVAsVAFPK.[S]	T2(HexNAc); S10(HexNAc)	1	Q8IWI9	Q8IWI9	0	2	1	0	1	1	949.007	1897.01	1895.98	538.68	0.51067	EThcD (ETD With Supplemental HCD)	MS2	71.3603	54	83.1551	34796	PANC1_AANL6_enriched_F7_8ul_HCD_EThcD_DDA.raw	F2.7	1.13	44.1	15.9	1.2	0.0733996	0.00467036	0.00466992	0.00629946	0.680824	0.0610792	0.0610776	0.117977	0	1663	1
byonic	AANL6	enrich_frac	HCD-EThcD	FALSE	High	PMI-Byonic (A2)	Unambiguous	[R].EEEEEEEAsEK.[G]	S9(HexNAc)	1	O60231	O60231	0	3	1	0	1	1	1540.61	4619.8	1540.6	1.9987e+06	1026.4	HCD (High Energy Collision Dissociation)	MS2	40.2293	54	95.7293	47239	PANC1_AANL6_enriched_F2_8ul_HCD_EThcD_DDA.raw	F2.2	1.12	85.5	81.5	81.5	0.0755094	0.00474425	0.00474423	0.00631531	0.68745	0.0617102	0.0617099	0.119345	0	133	1
byonic	AANL6	enrich_frac	HCD-EThcD	FALSE	High	PMI-Byonic (A2)	Unambiguous	[K].TNFVQPMPGEGLRPsLPTQAHTTQPTPFK.[F]	S15(HexNAc)	1	P49792	P49792	0	3	1	0	1	1	845.7	2535.09	3380.69	-250129	-281.87	HCD (High Energy Collision Dissociation)	MS2	62.4575	54	90.1352	41444	PANC1_AANL6_enriched_F10_8ul_HCD_EThcD_DDA.raw	F2.10	1.12	46.2	46.2	7.2	0.0764797	0.00474425	0.00474166	0.0063113	0.690423	0.0620926	0.0620913	0.120121	0	1004	1
byonic	AANL6	enrich_frac	HCD-EThcD	FALSE	High	PMI-Byonic (A2)	Unambiguous	[K].AIPVtRPVPVTKPVTVSR.[P]	T5(HexNAc)	1	Q96KM6	Q96KM6	0	3	1	0	1	1	707.757	2121.26	2120.24	477.39	0.3374	HCD (High Energy Collision Dissociation)	MS2	75.5275	54	52.3894	21344	PANC1_AANL6_enriched_F2_8ul_HCD_EThcD_DDA.raw	F2.2	1.12	123.3	123.3	10.6	0.0766698	0.00474425	0.00474031	0	0.691007	0.0622184	0.062218	0	0	227	1
byonic	AANL6	enrich_frac	HCD-EThcD	FALSE	High	PMI-Byonic (A2)	Unambiguous	[K].TIPMSAIItQAGATGVTSSPGIK.[S]	T9(HexNAc)	1	P51610	P51610	0	3	1	0	1	1	803.703	2409.09	2404.26	2008.83	1.60992	HCD (High Energy Collision Dissociation)	MS2	82.1549	54	93.8622	43314	PANC1_AANL6_enriched_F11_8ul_HCD_EThcD_DDA.raw	F2.11	1.11	98.8	85.2	0	0.0769883	0.00474512	0.00474422	0	0.691981	0.0624733	0.062473	0	0	771	1
byonic	AANL6	enrich_frac	HCD-EThcD	FALSE	High	PMI-Byonic (A2)	Unambiguous	[R].NIPGLLVLcDNLVtLETLVYEAR.[C]	C9(Carbamidomethyl); T14(HexNAc)	1	A2RRP1	A2RRP1	0	3	1	0	1	1	940.5	2819.49	2818.49	353.14	0.33177	EThcD (ETD With Supplemental HCD)	MS2	41.7499	54	63.4793	25066	PANC1_AANL6_enriched_F6_8ul_HCD_EThcD_DDA.raw	F2.6	1.1	70.1	28.8	13.2	0.0791749	0.00477952	0.00477889	0.00114233	0.698522	0.0644276	0.0644266	0.0136225	0	874	1
byonic	AANL6	enrich_frac	HCD-EThcD	FALSE	High	PMI-Byonic (A2)	Unambiguous	[K].VAGALQtIEtsLAQySLTQLcVGFNGGK.[D]	T7(HexNAc); T10(HexNAc); S11(HexNAc); Y15(Phospho); C21(Carbamidomethyl)	1	Q8NFF5	Q8NFF5	0	3	1	0	1	1	1205.91	3615.7	3615.7	-0.4	-0.00048	EThcD (ETD With Supplemental HCD)	MS2	2.43954	54	68.5822	26546	PANC1_AANL6_enriched_F7_8ul_HCD_EThcD_DDA.raw	F2.7	1.1	5.8	5.8	1.1	0.0794027	0.00478303	0.00478268	0.00633327	0.69919	0.0646608	0.0646604	0.125725	0	380	1
byonic	AANL6	enrich_frac	HCD-EThcD	FALSE	High	PMI-Byonic (A2)	Unambiguous	[K].tQFLTTPISQAQK.[L]	T1(HexNAc)	1	Q96L91	Q96L91	0	2	1	0	1	1	833.439	1665.87	1665.87	0.83	0.00069	HCD (High Energy Collision Dissociation)	MS2	51.7036	54	62.7671	23519	PANC1_AANL6_enriched_F5_8ul_HCD_EThcD_DDA.raw	F2.5	1.09	134.3	86.8	6	0.0820277	0.00487871	0.00487836	0.006425	0.7067	0.0669881	0.0669874	0.130483	0	3019	1
byonic	AANL6	enrich_frac	HCD-EThcD	FALSE	High	PMI-Byonic (A2)	Unambiguous	[K].TAAAQVGTsVssATNTSTR.[P]	S9(HexNAc); S11(HexNAc); S12(HexNAc)	1	P51610	P51610	0	2	1	0	1	1	807.403	1613.8	2419.13	-332902	-402.666	HCD (High Energy Collision Dissociation)	MS2	22.8667	54	28.0368	6903	PANC1_AANL6_enriched_F9_8ul_HCD_EThcD_DDA.raw	F2.9	1.08	65	65	0	0.0827296	0.0048881	0.00488565	0.00644318	0.708653	0.0675156	0.0675138	0.131608	0	612	1
byonic	AANL6	enrich_frac	HCD-EThcD	FALSE	High	PMI-Byonic (A2)	Unambiguous	[R].TENQHVPttSSSLTDPHAGVK.[A]	T8(HexNAc); T9(HexNAc)	1	Q14004	Q14004	0	3	1	0	1	1	871.752	2613.24	2612.23	386.79	0.33679	HCD (High Energy Collision Dissociation)	MS2	76.9203	54	32.1809	9926	PANC1_AANL6_enriched_F2_8ul_HCD_EThcD_DDA.raw	F2.2	1.08	110.7	97.2	0	0.0829198	0.00491584	0.00491566	0	0.709178	0.0675635	0.0675632	0	0	1279	1
byonic	AANL6	enrich_frac	HCD-EThcD	FALSE	High	PMI-Byonic (A2)	Unambiguous	[R].PVADAPALLASNDPEQDEEsLFEsNIEKQIYLPSTR.[A]	S20(HexNAc); S24(HexNAc)	1	P86452	P86452	1	3	1	0	1	1	1465.38	4394.14	4393.11	233.56	0.34201	HCD (High Energy Collision Dissociation)	MS2	0	54	109.115	51222	PANC1_AANL6_enriched_F6_8ul_HCD_EThcD_DDA.raw	F2.6	1.07	13.5	13.5	12	0.085166	0.00538883	0.00538869	0.00743002	0.715192	0.0685311	0.0685303	0.133806	1	94	1
byonic	AANL6	enrich_frac	HCD-EThcD	FALSE	High	PMI-Byonic (A2)	Unambiguous	[R].LTAMtLK.[T]	T5(HexNAc)	1	Q9UK39	Q9UK39	0	3	1	0	1	1	980.789	2940.35	980.533	1.99873e+06	653.273	HCD (High Energy Collision Dissociation)	MS2	27.0536	54	125.222	64558	PANC1_AANL6_enriched_F9_8ul_HCD_EThcD_DDA.raw	F2.9	1.07	250.5	29.1	29.1	0.0852804	0.00541421	0.00541404	0.00751829	0.715492	0.0685714	0.068571	0.13386	0	255	1
byonic	AANL6	enrich_frac	HCD-EThcD	FALSE	High	PMI-Byonic (A2)	Unambiguous	[R].LSPGtDssSNLGGVK.[L]	T5(HexNAc); S7(HexNAc); S8(HexNAc)	1	Q7Z3B3	Q7Z3B3	0	2	1	0	1	1	1014.48	2027.95	2027.95	1.12	0.00114	HCD (High Energy Collision Dissociation)	MS2	52.8449	54	56.2452	21862	PANC1_AANL6_enriched_F12_8ul_HCD_EThcD_DDA.raw	F2.12	1.07	173.2	46.8	2.4	0.0853918	0.00542403	0.00542372	0.00756182	0.715783	0.0686117	0.0686106	0.133932	0	248	1
byonic	AANL6	enrich_frac	HCD-EThcD	FALSE	High	PMI-Byonic (A2)	Unambiguous	[K].TIPMSAIITQAGATGVtsSPGIK.[S]	T17(HexNAc); S18(HexNAc)	1	P51610	P51610	0	3	1	0	1	1	870.12	2608.35	2607.34	384.33	0.33403	HCD (High Energy Collision Dissociation)	MS2	40.3812	54	90.7693	41516	PANC1_AANL6_enriched_F11_8ul_HCD_EThcD_DDA.raw	F2.11	1.07	74.3	74.3	2.4	0.0854246	0.00542403	0.00542336	0	0.715869	0.0686386	0.0686379	0	0	771	1
byonic	AANL6	enrich_frac	HCD-EThcD	FALSE	High	PMI-Byonic (A2)	Unambiguous	[R].TENQHVPTtsSSLTDPHAGVK.[A]	T9(HexNAc); S10(HexNAc)	1	Q14004	Q14004	0	3	1	0	1	1	871.42	2612.25	2612.23	5.47	0.00476	HCD (High Energy Collision Dissociation)	MS2	0	54	32.1514	9486	PANC1_AANL6_enriched_F3_8ul_HCD_EThcD_DDA.raw	F2.3	1.06	26.7	26.7	0	0.0863883	0.00549162	0.00549125	0	0.718369	0.0689321	0.0689317	0	0	1279	1
byonic	AANL6	enrich_frac	HCD-EThcD	FALSE	High	PMI-Byonic (A2)	Unambiguous	[K].KTENSENLsVDLtYDIQSFTDTVYR.[Q]	S9(HexNAc); T13(HexNAc)	1	P51003	P51003	1	3	1	0	1	1	1116.2	3346.58	3344.55	606.58	0.67625	HCD (High Energy Collision Dissociation)	MS2	28.0997	54	84.0639	37601	PANC1_AANL6_enriched_F11_8ul_HCD_EThcD_DDA.raw	F2.11	1.06	41.4	41.4	9.5	0.0866508	0.00550636	0.00550608	0.00775611	0.719043	0.0690458	0.0690443	0.134836	0	445	1
byonic	AANL6	enrich_frac	HCD-EThcD	FALSE	High	PMI-Byonic (A2)	Unambiguous	[K].PDEGGEVPVLNVsyK.[P]	S13(HexNAc); Y14(Phospho)	1	P61221	P61221	0	2	1	0	1	1	943.424	1885.84	1885.85	-2.69	-0.00254	HCD (High Energy Collision Dissociation)	MS2	31.258	54	33.2475	9879	PANC1_AANL6_enriched_F9_8ul_HCD_EThcD_DDA.raw	F2.9	1.06	39.1	39.1	39.1	0.0877285	0.00555951	0.00555896	0.00783998	0.721781	0.0695366	0.069534	0.135729	0	398	1
byonic	AANL6	enrich_frac	HCD-EThcD	FALSE	High	PMI-Byonic (A2)	Unambiguous	[R].PVADAPALLASNDPEQDEEsLFEsNIEKQIYLPSTR.[A]	S20(HexNAc); S24(HexNAc)	1	P86452	P86452	1	3	1	0	1	1	1465.39	4394.15	4393.11	236.56	0.34641	HCD (High Energy Collision Dissociation)	MS2	0	54	110.3	51843	PANC1_AANL6_enriched_F6_8ul_HCD_EThcD_DDA.raw	F2.6	1.05	10.8	10.8	6.7	0.0898567	0.0057459	0.00574573	0.00743002	0.727053	0.0704613	0.0704598	0.133806	1	94	1
byonic	AANL6	enrich_frac	HCD-EThcD	FALSE	High	PMI-Byonic (A2)	Unambiguous	[R].tQtQRPNLIGLTSGDmDVNPR.[A]	T1(HexNAc); T3(HexNAc); M16(Oxidation)	1	Q9P2N5	Q9P2N5	0	3	1	0	1	1	912.778	2736.32	2735.32	367.55	0.33512	HCD (High Energy Collision Dissociation)	MS2	28.148	54	58.3585	23138	PANC1_AANL6_enriched_F12_8ul_HCD_EThcD_DDA.raw	F2.12	1.03	5.2	5.2	5.2	0.0935759	0.00599354	0.00599338	0.00865222	0.735858	0.072323	0.072321	0.140991	0	511	1
byonic	AANL6	enrich_frac	HCD-EThcD	FALSE	High	PMI-Byonic (A2)	Unambiguous	[K].TIPMSAIItQAGATGVTSSPGIK.[S]	T9(HexNAc)	1	P51610	P51610	0	3	1	0	1	1	803.038	2407.1	2404.26	1179.39	0.94518	EThcD (ETD With Supplemental HCD)	MS2	66.455	54	93.9941	43393	PANC1_AANL6_enriched_F11_8ul_HCD_EThcD_DDA.raw	F2.11	1.03	14.6	14.6	14.6	0.0941754	0.00603777	0.00603727	0	0.737232	0.0726336	0.0726328	0	0	771	1
byonic	AANL6	enrich_frac	HCD-EThcD	FALSE	High	PMI-Byonic (A2)	Unambiguous	[R].TtVPLPR.[E]	T2(HexNAc)	1	Q9HBD1	Q9HBD1	0	2	1	0	1	1	493.247	985.486	986.552	-1079.71	-0.53259	EThcD (ETD With Supplemental HCD)	MS2	79.0584	54	37.3938	10928	PANC1_AANL6_enriched_F12_8ul_HCD_EThcD_DDA.raw	F2.12	1.02	166.8	15.9	15.9	0.0955143	0.00608881	0.00608849	0.00611188	0.740254	0.0731115	0.0731112	0.114037	0	755	1
byonic	AANL6	enrich_frac	HCD-EThcD	FALSE	High	PMI-Byonic (A2)	Unambiguous	[R].VFQEVSsFQGPLDATVVVNLQSPTLEEK.[N]	S7(HexNAc)	1	O15056	O15056	0	3	1	0	1	1	1088.88	3264.63	3264.65	-5.95	-0.00647	EThcD (ETD With Supplemental HCD)	MS2	0	54	82.7793	39592	PANC1_AANL6_enriched_F2_8ul_HCD_EThcD_DDA.raw	F2.2	1.02	39.2	39.2	1.2	0.0957256	0.00609857	0.00609847	0.00884049	0.740725	0.0731651	0.0731639	0.142353	0	877	1
byonic	AANL6	enrich_frac	HCD-EThcD	FALSE	High	PMI-Byonic (A2)	Unambiguous	[K].PFATIPSNEsPLyLVNHGESGPVR.[C]	S10(HexNAc); Y13(Phospho)	1	O94855	O94855	0	3	1	0	1	1	955.456	2864.35	2864.35	0.6	0.00058	HCD (High Energy Collision Dissociation)	MS2	0	34.841	86.9892	38503	PANC1_AANL6_enriched_F4_8ul_HCD_EThcD_DDA.raw	F2.4	1.02	31.6	8.2	7.2	0.0963072	0.00612664	0.00612658	0.00883577	0.742015	0.0734652	0.0734636	0.142935	0	339	1
byonic	AANL6	enrich_frac	HCD-EThcD	FALSE	High	PMI-Byonic (A2)	Unambiguous	[K].sGtVtVAQQAQVVTTVVGGVTK.[T]	S1(HexNAc); T3(HexNAc); T5(HexNAc)	1	P51610	P51610	0	3	1	0	1	1	913.81	2739.41	2739.41	-0.09	-8e-05	HCD (High Energy Collision Dissociation)	MS2	0	54	58.9506	25345	PANC1_AANL6_enriched_F2_8ul_HCD_EThcD_DDA.raw	F2.2	1.02	34.4	34.4	1.2	0.0964859	0.00613164	0.00613114	0.00885704	0.742409	0.0735585	0.0735578	0.143119	0	638	1
byonic	AANL6	enrich_frac	HCD-EThcD	FALSE	High	PMI-Byonic (A2)	Unambiguous	[K].HTQtLDPYNR.[P]	T4(HexNAc)	1	Q5VUA4	Q5VUA4	0	2	1	0	1	1	724.345	1447.68	1447.68	0.68	0.00049	HCD (High Energy Collision Dissociation)	MS2	12.032	54	36.4398	8289	PANC1_AANL6_enriched_F7_8ul_HCD_EThcD_DDA.raw	F2.7	1.01	324.6	67.2	67.2	0.0975471	0.00619324	0.00619308	0.00898137	0.744743	0.0743469	0.0743461	0.144349	0	1090	1
byonic	AANL6	enrich_frac	HCD-EThcD	FALSE	High	PMI-Byonic (A2)	Unambiguous	[R].TPVsYQNTMSR.[G]	S4(HexNAc)	1	O75376	O75376	0	2	1	0	1	1	743.848	1486.69	1486.68	3.38	0.00251	EThcD (ETD With Supplemental HCD)	MS2	0	54	28.2064	6997	PANC1_AANL6_enriched_F9_8ul_HCD_EThcD_DDA.raw	F2.9	1.01	170	34.1	34.1	0.097865	0.00619324	0.00619072	0	0.745442	0.0746192	0.074618	0	0	1484	1
byonic	AANL6	enrich_frac	HCD-EThcD	FALSE	High	PMI-Byonic (A2)	Unambiguous	[K].TAAAQVGtsVSSATNTSTR.[P]	T8(HexNAc); S9(HexNAc)	1	P51610	P51610	0	3	1	0	1	1	739.692	2217.06	2216.05	455.58	0.33653	HCD (High Energy Collision Dissociation)	MS2	0	54	26.8435	6229	PANC1_AANL6_enriched_F9_8ul_HCD_EThcD_DDA.raw	F2.9	1.01	103.6	103.6	0	0.0981009	0.00619324	0.00618878	0	0.745958	0.0748348	0.0748344	0	0	612	1
byonic	AANL6	enrich_frac	HCD-EThcD	FALSE	High	PMI-Byonic (A2)	Unambiguous	[R].GSDASDFDLLETQSAcsDtSESSAAGGQGNSR.[R]	C16(Carbamidomethyl); S17(HexNAc); T19(HexNAc)	1	Q9UPN3	Q9UPN3	0	3	1	0	1	1	1205.17	3613.48	3613.48	-0.6	-0.00072	HCD (High Energy Collision Dissociation)	MS2	0	54	27.2828	5532	PANC1_AANL6_enriched_F11_8ul_HCD_EThcD_DDA.raw	F2.11	1.01	12	12	1.2	0.0986988	0.0062162	0.00621588	0.00903441	0.747258	0.0752739	0.0752731	0.146304	0	7329	1
byonic	AANL6	enrich_frac	HCD-EThcD	FALSE	High	PMI-Byonic (A2)	Unambiguous	[R].TAAPtTASAAPQGPLR.[G]	T5(HexNAc)	1	Q96L91	Q96L91	0	3	1	0	1	1	572.593	1715.76	1712.88	1683.32	0.96111	EThcD (ETD With Supplemental HCD)	MS2	84.2778	54	37.2412	10833	PANC1_AANL6_enriched_F11_8ul_HCD_EThcD_DDA.raw	F2.11	1	109.6	99.3	2.2	0.1001	0.00626508	0.0062645	0.00917716	0.750262	0.0760568	0.0760548	0.147978	0	1488	1
byonic	AANL6	enrich_frac	HCD-EThcD	FALSE	High	PMI-Byonic (A2)	Unambiguous	[R].LTLPQLADTYEtLAIEGAQAFYNGSLTAQIVK.[D]	T12(HexNAc)	1	P19440	P19440	0	3	1	0	1	1	1214.98	3642.91	3642.88	9.54	0.01159	HCD (High Energy Collision Dissociation)	MS2	66.7831	54	114.748	56293	PANC1_AANL6_enriched_F8_8ul_HCD_EThcD_DDA.raw	F2.8	1	39.7	10	7.2	0.100199	0.00627951	0.00627935	0.00189644	0.750472	0.0761034	0.0761026	0.0414926	0	208	1
byonic	AANL6	enrich_frac	HCD-EThcD	FALSE	High	PMI-Byonic (A2)	Unambiguous	[R].PLTEVKAEtR.[A]	T9(HexNAc)	1	Q96QC0	Q96QC0	1	2	1	0	1	1	674.362	1347.72	1346.72	743.13	0.50039	HCD (High Energy Collision Dissociation)	MS2	48.6296	54	55.2363	20999	PANC1_AANL6_enriched_F4_8ul_HCD_EThcD_DDA.raw	F2.4	1	266	36.1	30.4	0.100968	0.00632619	0.00632547	0.00918995	0.752091	0.0766185	0.0766177	0.1491	0	174	1
byonic	AANL6	enrich_frac	HCD-EThcD	FALSE	High	PMI-Byonic (A2)	Ambiguous	[K].LSFLsWGTNK.[N]	S5(HexNAc)	1	Q8IUC4	Q8IUC4	0	2		0	2	2	678.851	1356.7	1355.68	746.17	0.50578	HCD (High Energy Collision Dissociation)	MS2	0	54	36.1623	10230	PANC1_AANL6_enriched_F12_8ul_HCD_EThcD_DDA.raw	F2.12	0.99	249.1	20.1	4	0.101339	0.00633945	0.00633844	0.00920741	0.752866	0.0770014	0.077001	0.149999	0	638	1
byonic	AANL6	enrich_frac	HCD-EThcD	FALSE	High	PMI-Byonic (A2)	Ambiguous	[K].LSFLsWGTNK.[N]	S5(HexNAc)	1	Q8IUC4	Q8IUC4	0	2		0	2	2	678.851	1356.7	1355.68	746.17	0.50578	HCD (High Energy Collision Dissociation)	MS2	0	54	36.1623	10230	PANC1_AANL6_enriched_F12_8ul_HCD_EThcD_DDA.raw	F2.12	0.99	249.1	20.1	4	0.101339	0.00633945	0.00633844	0.00920741	0.752866	0.0770014	0.077001	0.149999	0	638	1
byonic	AANL6	enrich_frac	HCD-EThcD	FALSE	High	PMI-Byonic (A2)	Unambiguous	[R].TQTQRPNLIGLTsGDmDVNPR.[A]	S13(HexNAc); M16(Oxidation)	1	Q9P2N5	Q9P2N5	0	3	1	0	1	1	844.749	2532.23	2532.24	-1.32	-0.00111	HCD (High Energy Collision Dissociation)	MS2	72.4825	54	61.1863	25147	PANC1_AANL6_enriched_F11_8ul_HCD_EThcD_DDA.raw	F2.11	0.99	126.3	43.7	0	0.101717	0.00634806	0.00634631	0.000128052	0.753653	0.0772127	0.0772119	0.000127589	0	511	1
byonic	AANL6	enrich_frac	HCD-EThcD	FALSE	High	PMI-Byonic (A2)	Unambiguous	[R].YVFSQMsDSNGLMIFSK.[F]	S7(HexNAc)	1	O60941	O60941	0	2	1	0	1	1	1078.49	2155.98	2156.99	-468.04	-0.50478	EThcD (ETD With Supplemental HCD)	MS2	9.60813	54	89.0168	43061	PANC1_AANL6_enriched_F3_8ul_HCD_EThcD_DDA.raw	F2.3	0.99	49.8	17.9	17.9	0.102387	0.00639322	0.00639312	0.00932927	0.755035	0.0777154	0.0777129	0.151656	0	150	1
byonic	AANL6	enrich_frac	HCD-EThcD	FALSE	High	PMI-Byonic (A2)	Unambiguous	[K].TPPSTtVGsHSPPETPVLTR.[S]	T6(HexNAc); S9(Phospho)	1	Q9ULU4	Q9ULU4	0	3	1	0	1	1	782.373	2345.1	2344.11	425.34	0.33235	EThcD (ETD With Supplemental HCD)	MS2	36.5048	54	50.7148	18341	PANC1_AANL6_enriched_F4_8ul_HCD_EThcD_DDA.raw	F2.4	0.99	32.1	32.1	1.1	0.102719	0.00641772	0.00641673	0.00141683	0.755715	0.0779744	0.0779723	0.0271554	0	746	1
byonic	AANL6	enrich_frac	HCD-EThcD	FALSE	High	PMI-Byonic (A2)	Unambiguous	[K].tVLELQYVLDKLGDDEVR.[T]	T1(HexNAc)	1	Q14444	Q14444	1	3	1	0	1	1	770.07	2308.19	2308.19	1.33	0.00102	HCD (High Energy Collision Dissociation)	MS2	27.8654	54	36.2848	13473	PANC1_AANL6_enriched_F1_8ul_HCD_EThcD_DDA.raw	F2.1	0.99	114.5	37.5	37.5	0.102896	0.00642028	0.00641999	0.00934332	0.756077	0.0782155	0.0782127	0.152422	0	148	1
byonic	AANL6	enrich_frac	HCD-EThcD	FALSE	High	PMI-Byonic (A2)	Unambiguous	[K].TAAAQVGTSVssATNTSTR.[P]	S11(HexNAc); S12(HexNAc)	1	P51610	P51610	0	3	1	0	1	1	739.358	2216.06	2216.05	3.03	0.00224	HCD (High Energy Collision Dissociation)	MS2	0	54	27.1672	6407	PANC1_AANL6_enriched_F9_8ul_HCD_EThcD_DDA.raw	F2.9	0.98	108.8	49.7	1.2	0.103616	0.00642711	0.00642586	0	0.757535	0.078964	0.0789632	0	0	612	1
byonic	AANL6	enrich_frac	HCD-EThcD	FALSE	High	PMI-Byonic (A2)	Unambiguous	[K].AADVENVPPVIsTPHHYLISIYR.[D]	S12(HexNAc)	1	Q9Y2T2	Q9Y2T2	0	3	1	0	1	1	932.16	2794.46	2794.44	8.38	0.00781	HCD (High Energy Collision Dissociation)	MS2	58.2951	54	67.3263	32200	PANC1_AANL6_enriched_F1_8ul_HCD_EThcD_DDA.raw	F2.1	0.97	71.1	71.1	0.8	0.107017	0.0065278	0.00652713	0.00952632	0.76417	0.0811954	0.0811949	0.158155	0	39	1
byonic	AANL6	enrich_frac	HCD-EThcD	FALSE	High	PMI-Byonic (A2)	Unambiguous	[R].SVEALcDAyIILANLDAtQWK.[T]	C6(Carbamidomethyl); Y9(Phospho); T18(HexNAc)	1	Q13315	Q13315	0	3	1	0	1	1	893.416	2678.23	2677.25	368.94	0.32924	HCD (High Energy Collision Dissociation)	MS2	59.3381	54	83.3172	37490	PANC1_AANL6_enriched_F12_8ul_HCD_EThcD_DDA.raw	F2.12	0.96	121.1	108.8	5.7	0.108747	0.00658352	0.00658332	0.00414928	0.767393	0.0819128	0.0819115	0.0862378	0	2619	1
byonic	AANL6	enrich_frac	HCD-EThcD	FALSE	High	PMI-Byonic (A2)	Unambiguous	[K].TAAAQVGtsVSSATNTSTR.[P]	T8(HexNAc); S9(HexNAc)	1	P51610	P51610	0	3	1	0	1	1	739.356	2216.05	2216.05	0.97	0.00071	HCD (High Energy Collision Dissociation)	MS2	65.9071	54	25.4178	4720	PANC1_AANL6_enriched_F11_8ul_HCD_EThcD_DDA.raw	F2.11	0.96	12.7	12.7	0	0.109039	0.00658795	0.00658785	0	0.767929	0.0819715	0.0819706	0	0	612	1
byonic	AANL6	enrich_frac	HCD-EThcD	FALSE	High	PMI-Byonic (A2)	Unambiguous	[K].SGTVTVAQQAQVVttVVGGVTK.[T]	T14(HexNAc); T15(HexNAc)	1	P51610	P51610	0	3	1	0	1	1	846.118	2536.34	2536.34	1.36	0.00115	HCD (High Energy Collision Dissociation)	MS2	0	54	62.2811	27775	PANC1_AANL6_enriched_F3_8ul_HCD_EThcD_DDA.raw	F2.3	0.96	16.5	16.5	6	0.110409	0.0066849	0.00668473	0	0.770419	0.0824264	0.082426	0	0	638	1
byonic	AANL6	enrich_frac	HCD-EThcD	FALSE	High	PMI-Byonic (A2)	Unambiguous	[K].LTALEGsR.[V]	S7(HexNAc)	1	Q6P1M3	Q6P1M3	0	3	1	0	1	1	1049.14	3145.41	1049.55	1.99692e+06	698.619	HCD (High Energy Collision Dissociation)	MS2	93.7569	54	108.953	55036	PANC1_AANL6_enriched_F9_8ul_HCD_EThcD_DDA.raw	F2.9	0.95	255	34.4	34.4	0.112041	0.00681118	0.00681104	0.0101779	0.773323	0.0829253	0.0829248	0.16197	0	835	1
byonic	AANL6	enrich_frac	HCD-EThcD	FALSE	High	PMI-Byonic (A2)	Unambiguous	[K].ENtEtPAATPK.[S]	T3(HexNAc); T5(HexNAc)	1	P55201	P55201	0	2	1	0	1	1	782.868	1564.73	1564.72	3.51	0.00275	HCD (High Energy Collision Dissociation)	MS2	0	54	52.7616	17742	PANC1_AANL6_enriched_F5_8ul_HCD_EThcD_DDA.raw	F2.5	0.94	64.5	4.1	4.1	0.113944	0.00694865	0.00694844	0.0103226	0.776633	0.0833692	0.0833688	0.162747	0	137	1
byonic	AANL6	enrich_frac	HCD-EThcD	FALSE	High	PMI-Byonic (A2)	Unambiguous	[K].tIPMsAIITQAGATGVTSSPGIK.[S]	T1(HexNAc); S5(HexNAc)	1	P51610	P51610	0	3	1	0	1	1	870.117	2608.34	2607.34	381.31	0.33141	HCD (High Energy Collision Dissociation)	MS2	58.7103	54	87.6553	40136	PANC1_AANL6_enriched_F10_8ul_HCD_EThcD_DDA.raw	F2.10	0.94	84.6	74.5	2.5	0.115781	0.00707093	0.00707039	0.00096432	0.779751	0.0836773	0.0836752	0.0115531	0	771	1
byonic	AANL6	enrich_frac	HCD-EThcD	FALSE	High	PMI-Byonic (A2)	Unambiguous	[R].SVEALcDAyIILANLDAtQWK.[T]	C6(Carbamidomethyl); Y9(Phospho); T18(HexNAc)	1	Q13315	Q13315	0	3	1	0	1	1	893.092	2677.26	2677.25	5.43	0.00484	HCD (High Energy Collision Dissociation)	MS2	78.2807	54	85.1577	42796	PANC1_AANL6_enriched_F1_8ul_HCD_EThcD_DDA.raw	F2.1	0.92	131.7	71.1	9.8	0.119097	0.00729827	0.00729801	0.00414928	0.785194	0.0843114	0.0843105	0.0862378	0	2619	1
byonic	AANL6	enrich_frac	HCD-EThcD	FALSE	High	PMI-Byonic (A2)	Unambiguous	[K].PLQPVVHIWDsETLLK.[L]	S11(HexNAc)	1	Q32P44	Q32P44	0	3	1	0	1	1	693.382	2078.13	2078.12	6.53	0.00452	EThcD (ETD With Supplemental HCD)	MS2	0	54	51.0101	17921	PANC1_AANL6_enriched_F8_8ul_HCD_EThcD_DDA.raw	F2.8	0.92	47.4	4.5	4.5	0.119933	0.00738716	0.00738682	0.0109919	0.640489	0.0553542	0.0553539	0.106575	0	334	1
byonic	AANL6	enrich_frac	HCD-EThcD	FALSE	High	PMI-Byonic (A2)	Unambiguous	[K].LGSAFtFR.[V]	T6(HexNAc)	1	O60333	O60333	0	2	1	0	1	1	551.776	1102.54	1101.56	895.88	0.49343	HCD (High Energy Collision Dissociation)	MS2	69.3008	54	46.6218	15437	PANC1_AANL6_enriched_F6_8ul_HCD_EThcD_DDA.raw	F2.6	0.92	282.2	57.7	23.8	0.120518	0.00743581	0.00743578	0.0110987	0.787457	0.0846969	0.0846965	0.16548	0	1113	1
byonic	AANL6	enrich_frac	HCD-EThcD	FALSE	High	PMI-Byonic (A2)	Unambiguous	[R].tFGKQQWQQLYDTLNAWK.[Q]	T1(HexNAc)	1	Q7L2H7	Q7L2H7	1	3	1	0	1	1	1230.44	3689.3	2458.2	500810	410.365	EThcD (ETD With Supplemental HCD)	MS2	87.3788	54	95.7138	41850	PANC1_AANL6_enriched_F5_8ul_HCD_EThcD_DDA.raw	F2.5	0.92	51.4	35.7	35.7	0.120804	0.00745056	0.00745048	0.0111191	0.787907	0.084743	0.0847425	0.165572	0	341	1
byonic	AANL6	enrich_frac	HCD-EThcD	FALSE	High	PMI-Byonic (A2)	Unambiguous	[R].RIAGVEDIDIQANsAYR.[Y]	S14(HexNAc)	1	O60291	O60291	1	3	1	0	1	1	698.692	2094.06	2094.05	7.14	0.00498	HCD (High Energy Collision Dissociation)	MS2	42.6392	54	31.8834	7744	PANC1_AANL6_enriched_F12_8ul_HCD_EThcD_DDA.raw	F2.12	0.91	57.1	20.2	20.2	0.122634	0.00752586	0.0075257	0.0112399	0.790752	0.0851453	0.0851449	0.166387	0	8	1
byonic	AANL6	enrich_frac	HCD-EThcD	FALSE	High	PMI-Byonic (A2)	Unambiguous	[R].SVEALcDAyIILANLDAtQWK.[T]	C6(Carbamidomethyl); Y9(Phospho); T18(HexNAc)	1	Q13315	Q13315	0	3	1	0	1	1	893.75	2679.24	2677.25	743.39	0.66341	HCD (High Energy Collision Dissociation)	MS2	55.7417	54	83.2687	37460	PANC1_AANL6_enriched_F12_8ul_HCD_EThcD_DDA.raw	F2.12	0.88	109.3	109.3	13.5	0.132444	0.00801124	0.00801035	0.00414928	0.804975	0.0881092	0.0881087	0.0862378	0	2619	1
byonic	AANL6	enrich_frac	HCD-EThcD	FALSE	High	PMI-Byonic (A2)	Unambiguous	[R].YQTPYLSEEtTYLEPGK.[I]	T10(HexNAc)	1	O94986	O94986	0	2	1	0	1	1	1112.03	2223.05	2222.04	453.19	0.5035	HCD (High Energy Collision Dissociation)	MS2	0	54	92.6507	45295	PANC1_AANL6_enriched_F3_8ul_HCD_EThcD_DDA.raw	F2.3	0.87	57.1	36.9	0	0.133467	0.00804178	0.00804118	0.0121049	0.806378	0.0886787	0.0886765	0.172996	0	1635	1
byonic	AANL6	enrich_frac	HCD-EThcD	FALSE	High	PMI-Byonic (A2)	Unambiguous	[R].TtVPLPR.[E]	T2(HexNAc)	1	Q9HBD1	Q9HBD1	0	2	1	0	1	1	493.78	986.553	986.552	0.99	0.00049	EThcD (ETD With Supplemental HCD)	MS2	37.4333	54	37.2935	10875	PANC1_AANL6_enriched_F12_8ul_HCD_EThcD_DDA.raw	F2.12	0.87	148.9	58.6	58.6	0.134995	0.00807925	0.0080788	0.00611188	0.808442	0.0895832	0.0895827	0.114037	0	755	1
byonic	AANL6	enrich_frac	HCD-EThcD	FALSE	High	PMI-Byonic (A2)	Unambiguous	[K].WPYPQAPSGPtFYsK.[T]	T11(HexNAc); S14(HexNAc)	1	Q6UWU2	Q6UWU2	0	3	1	0	1	1	711.338	2132	2131.99	5.87	0.00417	EThcD (ETD With Supplemental HCD)	MS2	0	53.383	50.9735	20299	PANC1_AANL6_enriched_F9_8ul_HCD_EThcD_DDA.raw	F2.9	0.87	9.8	9.8	6.8	0.135527	0.00808217	0.00808148	0.0121743	0.809152	0.0898792	0.0898778	0.175318	0	529	1
byonic	AANL6	enrich_frac	HCD-EThcD	FALSE	High	PMI-Byonic (A2)	Unambiguous	[K].GEPLPFscRPLYcTSMMNLVLcFTGFR.[K]	S7(HexNAc); C8(Carbamidomethyl); C13(Carbamidomethyl); C22(Carbamidomethyl)	1	Q9H8V3	Q9H8V3	0	3	1	0	1	1	1152.87	3456.59	3456.59	0.86	0.00099	EThcD (ETD With Supplemental HCD)	MS2	19.2958	54	53.3813	18069	PANC1_AANL6_enriched_F5_8ul_HCD_EThcD_DDA.raw	F2.5	0.86	3.8	3.8	3.8	0.13651	0.00812262	0.00812246	0.0122762	0.810454	0.0903531	0.0903522	0.176315	0	161	1
byonic	AANL6	enrich_frac	HCD-EThcD	FALSE	High	PMI-Byonic (A2)	Unambiguous	[K].PLQPVVHIWDsETLLK.[L]	S11(HexNAc)	1	Q32P44	Q32P44	0	3	1	0	1	1	694.05	2080.14	2078.12	971.88	0.67323	EThcD (ETD With Supplemental HCD)	MS2	77.1632	54	50.9789	17905	PANC1_AANL6_enriched_F8_8ul_HCD_EThcD_DDA.raw	F2.8	0.86	13.1	13.1	13.1	0.138748	0.00817369	0.00817365	0.0109919	0.692638	0.0626528	0.0626501	0.106575	0	334	1
byonic	AANL6	enrich_frac	HCD-EThcD	FALSE	High	PMI-Byonic (A2)	Unambiguous	[K].TVGTALSSSGMTSIATNSVPPVsSAAPK.[P]	S23(HexNAc)	1	Q7Z739	Q7Z739	0	3	1	0	1	1	941.147	2821.43	2821.41	4.35	0.00409	HCD (High Energy Collision Dissociation)	MS2	23.9294	54	88.6243	42816	PANC1_AANL6_enriched_F9_8ul_HCD_EThcD_DDA.raw	F2.9	0.86	17.8	17.8	2.4	0.139225	0.00819825	0.0081973	0.0123625	0.813972	0.0919149	0.0919145	0.179372	0	207	1
byonic	AANL6	enrich_frac	HCD-EThcD	FALSE	High	PMI-Byonic (A2)	Unambiguous	[K].TIPmSAIITQAGATGVtsSPGIK.[S]	M4(Oxidation); T17(HexNAc); S18(HexNAc)	1	P51610	P51610	0	3	1	0	1	1	875.119	2623.34	2623.34	1.76	0.00154	HCD (High Energy Collision Dissociation)	MS2	23.6172	54	68.1618	30379	PANC1_AANL6_enriched_F9_8ul_HCD_EThcD_DDA.raw	F2.9	0.86	86.6	30.6	2.4	0.139422	0.00820638	0.00820613	0	0.814223	0.092063	0.0920621	0	0	771	1
byonic	AANL6	enrich_frac	HCD-EThcD	FALSE	High	PMI-Byonic (A2)	Unambiguous	[R].tIGAELMELVR.[R]	T1(HexNAc)	1	Q9NZQ3	Q9NZQ3	0	2	1	0	1	1	717.341	1433.67	1434.75	-750.56	-0.53843	HCD (High Energy Collision Dissociation)	MS2	89.8804	54	27.8872	5617	PANC1_AANL6_enriched_F10_8ul_HCD_EThcD_DDA.raw	F2.10	0.85	219.2	1	1	0.14094	0.00830642	0.00830608	0.0125866	0.81614	0.092521	0.0925191	0.180704	0	311	1
byonic	AANL6	enrich_frac	HCD-EThcD	FALSE	High	PMI-Byonic (A2)	Unambiguous	[K].EADAtKNK.[E]	T5(HexNAc)	1	Q96N67	Q96N67	1	3	1	0	1	1	1079.52	3236.55	1079.52	1.99814e+06	719.011	HCD (High Energy Collision Dissociation)	MS2	58.7097	54	114.637	55190	PANC1_AANL6_enriched_F10_8ul_HCD_EThcD_DDA.raw	F2.10	0.85	231.6	81.2	81.2	0.142657	0.00837438	0.00837392	0.0127003	0.81827	0.0932903	0.0932898	0.182112	0	367	1
byonic	AANL6	enrich_frac	HCD-EThcD	FALSE	High	PMI-Byonic (A2)	Unambiguous	[K].SLADPGSSDDDDVssLEEEQEFHMRSK.[N]	S14(HexNAc); S15(HexNAc)	1	A8MW92	A8MW92	1	4	1	0	1	1	854.866	3416.44	3416.44	-0.77	-0.00066	HCD (High Energy Collision Dissociation)	MS2	6.6262	54	21.9562	4530	PANC1_AANL6_enriched_F2_8ul_HCD_EThcD_DDA.raw	F2.2	0.84	48.2	48.2	14.4	0.145313	0.00845233	0.00845212	0.0128064	0.821484	0.0944053	0.0943985	0.184322	0	875	1
byonic	AANL6	enrich_frac	HCD-EThcD	FALSE	High	PMI-Byonic (A2)	Unambiguous	[K].AAVAVVPLVsEDK.[S]	S10(HexNAc)	1	O75152	O75152	0	2	1	0	1	1	751.377	1501.75	1500.82	621.02	0.46602	EThcD (ETD With Supplemental HCD)	MS2	18.3776	54	111.943	52501	PANC1_AANL6_enriched_F4_8ul_HCD_EThcD_DDA.raw	F2.4	0.84	13.8	13.8	13.8	0.145688	0.00845701	0.00845485	0.0128227	0.821931	0.0946365	0.0946355	0.184766	0	700	1
byonic	AANL6	enrich_frac	HCD-EThcD	FALSE	High	PMI-Byonic (A2)	Unambiguous	[K].SSPVVSTVLSGSSGSSStR.[T]	T18(HexNAc)	1	O95487	O95487	0	3	1	0	1	1	662.327	1984.97	1984.97	-0.11	-8e-05	HCD (High Energy Collision Dissociation)	MS2	57.9266	54	54.5159	18734	PANC1_AANL6_enriched_F5_8ul_HCD_EThcD_DDA.raw	F2.5	0.84	131.1	99.7	0	0.14597	0.00847887	0.00847849	0	0.822265	0.0949164	0.094916	0	0	310	1
byonic	AANL6	enrich_frac	HCD-EThcD	FALSE	High	PMI-Byonic (A2)	Unambiguous	[R].STPPYLFPEYPEAsK.[N]	S14(HexNAc)	1	Q8TE76	Q8TE76	0	2	1	0	1	1	964.962	1928.92	1928.92	0.2	0.0002	EThcD (ETD With Supplemental HCD)	MS2	56.0395	52.153	52.1874	20981	PANC1_AANL6_enriched_F9_8ul_HCD_EThcD_DDA.raw	F2.9	0.83	124.2	36	36	0.149116	0.00851448	0.00851405	0.0128931	0.825932	0.0965762	0.0965757	0.18889	0	620	1
byonic	AANL6	enrich_frac	HCD-EThcD	FALSE	High	PMI-Byonic (A2)	Unambiguous	[R].LTTVGsR.[R]	S6(HexNAc)	1	O00267	O00267	0	3	1	0	1	1	935.747	2805.23	936.5	1.99544e+06	622.909	HCD (High Energy Collision Dissociation)	MS2	95.5629	54	72.3452	31143	PANC1_AANL6_enriched_F10_8ul_HCD_EThcD_DDA.raw	F2.10	0.82	229.8	43.7	25.1	0.150002	0.00854581	0.00854324	0.0129252	0.826942	0.0972147	0.0972127	0.18996	0	750	1
byonic	AANL6	enrich_frac	HCD-EThcD	FALSE	High	PMI-Byonic (A2)	Unambiguous	[K].TSPVVAPTSEPSsPLHTQLLK.[D]	S13(HexNAc)	1	O75044	O75044	0	3	1	0	1	1	798.092	2392.26	2392.26	0.87	0.00069	HCD (High Energy Collision Dissociation)	MS2	85.3715	54	72.7685	34193	PANC1_AANL6_enriched_F3_8ul_HCD_EThcD_DDA.raw	F2.3	0.82	36.6	22.9	0	0.152211	0.00857425	0.0085734	0.012914	0.829423	0.0988835	0.0988825	0.193085	0	982	1
byonic	AANL6	enrich_frac	HCD-EThcD	FALSE	High	PMI-Byonic (A2)	Unambiguous	[K].TAGAPtGtVPQQLQVHGVQQSVPVTQER.[S]	T6(HexNAc); T8(HexNAc)	1	P22670	P22670	0	3	1	0	1	1	1107.23	3319.66	3319.68	-4.4	-0.00487	HCD (High Energy Collision Dissociation)	MS2	0	54	111.95	56694	PANC1_AANL6_enriched_F3_8ul_HCD_EThcD_DDA.raw	F2.3	0.81	37.3	28.7	0	0.153519	0.0085907	0.00858992	0.0129374	0.830865	0.0995921	0.0995916	0.194589	0	220	1
byonic	AANL6	enrich_frac	HCD-EThcD	FALSE	High	PMI-Byonic (A2)	Unambiguous	[R].ISELEIINsSFENILQEK.[E]	S9(HexNAc)	1	P49454	P49454	0	3	1	0	1	1	770.399	2309.18	2309.18	2.99	0.0023	HCD (High Energy Collision Dissociation)	MS2	37.3482	54	30.8328	7253	PANC1_AANL6_enriched_F12_8ul_HCD_EThcD_DDA.raw	F2.12	0.81	74	3.7	0	0.154868	0.00861261	0.00861218	0.012946	0.83233	0.100705	0.100705	0.196819	0	2408	1
byonic	AANL6	enrich_frac	HCD-EThcD	FALSE	High	PMI-Byonic (A2)	Unambiguous	[K].IPELDMtEVVAPFmANIPLLLYPQDGPR.[S]	T7(HexNAc); M14(Oxidation)	1	P07602	P07602	0	3	1	0	1	1	1120.24	3358.71	3358.69	5.3	0.00594	HCD (High Energy Collision Dissociation)	MS2	17.5778	54	121.249	57610	PANC1_AANL6_enriched_F6_8ul_HCD_EThcD_DDA.raw	F2.6	0.81	11.7	11.7	11.7	0.155734	0.00862301	0.00862275	0.0129596	0.83326	0.101168	0.101168	0.197749	0	159	1
[truncated: 2,948 more rows]

## Sheet: fragpipe
Table S1. Lists of O-GlcNAc PSMs identfied by different approaches.
[truncated: 1,118 more rows]

## Sheet: sequest
Table S1. Lists of O-GlcNAc PSMs identfied by different approaches.
[truncated: 2,280 more rows]
