# Supplementary material for: Systematic Evaluation of Affinity Enrichment Methods for O-GlcNAc Proteomics
Source: J Proteome Res. 2024 Sep 20;23(10):4422–32. doi: 10.1021/acs.jproteome.4c00388 (PMC11459509; doi:10.1021/acs.jproteome.4c00388)
Supplement: Supplementary file 3 — pr4c00388_si_003.xlsx [file pr4c00388_si_003.xlsx]

## Sheet: Table S2
Table S2. List of O-GlcNAcylated proteins identified by different approaches.
search_engine	enrichment	workflow	fragmentation	accession	entry name	gene names (primary)	protein names
byonic	AANL6	enrich_frac	HCD-EThcD	P51610	HCFC1_HUMAN	HCFC1	Host cell factor 1 (HCF) (HCF-1) (C1 factor) (CFF) (VCAF) (VP16 accessory protein) [Cleaved into: HCF N-terminal chain 1; HCF N-terminal chain 2; HCF N-terminal chain 3; HCF N-terminal chain 4; HCF N-terminal chain 5; HCF N-terminal chain 6; HCF C-terminal chain 1; HCF C-terminal chain 2; HCF C-terminal chain 3; HCF C-terminal chain 4; HCF C-terminal chain 5; HCF C-terminal chain 6]
byonic	AANL6	enrich_frac	HCD-EThcD	O14974	MYPT1_HUMAN	PPP1R12A	Protein phosphatase 1 regulatory subunit 12A (Myosin phosphatase-targeting subunit 1) (Myosin phosphatase target subunit 1) (Protein phosphatase myosin-binding subunit)
byonic	AANL6	enrich_frac	HCD-EThcD	O95081	AGFG2_HUMAN	AGFG2	Arf-GAP domain and FG repeat-containing protein 2 (HIV-1 Rev-binding protein-like protein) (Rev/Rex activation domain-binding protein related) (RAB-R)
byonic	AANL6	enrich_frac	HCD-EThcD	Q5VUA4	ZN318_HUMAN	ZNF318	Zinc finger protein 318 (Endocrine regulatory protein)
byonic	AANL6	enrich_frac	HCD-EThcD	P49790	NU153_HUMAN	NUP153	Nuclear pore complex protein Nup153 (153 kDa nucleoporin) (Nucleoporin Nup153)
byonic	AANL6	enrich_frac	HCD-EThcD	Q8IVF2	AHNK2_HUMAN	AHNAK2	Protein AHNAK2
byonic	AANL6	enrich_frac	HCD-EThcD	Q9H4A3	WNK1_HUMAN	WNK1	Serine/threonine-protein kinase WNK1 (EC 2.7.11.1) (Erythrocyte 65 kDa protein) (p65) (Kinase deficient protein) (Protein kinase lysine-deficient 1) (Protein kinase with no lysine 1) (hWNK1)
byonic	AANL6	enrich_frac	HCD-EThcD	Q7LBC6	KDM3B_HUMAN	KDM3B	Lysine-specific demethylase 3B (EC 1.14.11.65) (JmjC domain-containing histone demethylation protein 2B) (Jumonji domain-containing protein 1B) (Nuclear protein 5qNCA) ([histone H3]-dimethyl-L-lysine(9) demethylase 3B)
byonic	AANL6	enrich_frac	HCD-EThcD	Q9ULU4	ZMYD8_HUMAN	ZMYND8	MYND-type zinc finger-containing chromatin reader ZMYND8 (Cutaneous T-cell lymphoma-associated antigen se14-3) (CTCL-associated antigen se14-3) (Protein kinase C-binding protein 1) (Rack7) (Transcription coregulator ZMYND8) (Zinc finger MYND domain-containing protein 8)
byonic	AANL6	enrich_frac	HCD-EThcD	Q14004	CDK13_HUMAN	CDK13	Cyclin-dependent kinase 13 (EC 2.7.11.22) (EC 2.7.11.23) (CDC2-related protein kinase 5) (Cell division cycle 2-like protein kinase 5) (Cell division protein kinase 13) (hCDK13) (Cholinesterase-related cell division controller)
byonic	AANL6	enrich_frac	HCD-EThcD	Q9UHD9	UBQL2_HUMAN	UBQLN2	Ubiquilin-2 (Chap1) (DSK2 homolog) (Protein linking IAP with cytoskeleton 2) (PLIC-2) (hPLIC-2) (Ubiquitin-like product Chap1/Dsk2)
byonic	AANL6	enrich_frac	HCD-EThcD	P22670	RFX1_HUMAN	RFX1	MHC class II regulatory factor RFX1 (Enhancer factor C) (EF-C) (Regulatory factor X 1) (RFX) (Transcription factor RFX1)
byonic	AANL6	enrich_frac	HCD-EThcD	O95487	SC24B_HUMAN	SEC24B	Protein transport protein Sec24B (SEC24-related protein B)
byonic	AANL6	enrich_frac	HCD-EThcD	O60664	PLIN3_HUMAN	PLIN3	Perilipin-3 (47 kDa mannose 6-phosphate receptor-binding protein) (47 kDa MPR-binding protein) (Cargo selection protein TIP47) (Mannose-6-phosphate receptor-binding protein 1) (Placental protein 17) (PP17)
byonic	AANL6	enrich_frac	HCD-EThcD	Q9NZN8	CNOT2_HUMAN	CNOT2	CCR4-NOT transcription complex subunit 2 (CCR4-associated factor 2)
byonic	AANL6	enrich_frac	HCD-EThcD	Q12830	BPTF_HUMAN	BPTF	Nucleosome-remodeling factor subunit BPTF (Bromodomain and PHD finger-containing transcription factor) (Fetal Alz-50 clone 1 protein) (Fetal Alzheimer antigen)
byonic	AANL6	enrich_frac	HCD-EThcD	Q5VT52	RPRD2_HUMAN	RPRD2	Regulation of nuclear pre-mRNA domain-containing protein 2
byonic	AANL6	enrich_frac	HCD-EThcD	Q5H9F3	BCORL_HUMAN	BCORL1	BCL-6 corepressor-like protein 1 (BCoR-L1) (BCoR-like protein 1)
byonic	AANL6	enrich_frac	HCD-EThcD	Q15723	ELF2_HUMAN	ELF2	ETS-related transcription factor Elf-2 (E74-like factor 2) (New ETS-related factor)
byonic	AANL6	enrich_frac	HCD-EThcD	Q7Z417	NUFP2_HUMAN	NUFIP2	FMR1-interacting protein NUFIP2 (82 kDa FMRP-interacting protein) (82-FIP) (Cell proliferation-inducing gene 1 protein) (FMRP-interacting protein 2) (Nuclear FMR1-interacting protein 2)
byonic	AANL6	enrich_frac	HCD-EThcD	Q14119	VEZF1_HUMAN	VEZF1	Vascular endothelial zinc finger 1 (Putative transcription factor DB1) (Zinc finger protein 161)
byonic	AANL6	enrich_frac	HCD-EThcD	Q8NEY1	NAV1_HUMAN	NAV1	Neuron navigator 1 (Pore membrane and/or filament-interacting-like protein 3) (Steerin-1) (Unc-53 homolog 1) (unc53H1)
byonic	AANL6	enrich_frac	HCD-EThcD	Q8IWI9	MGAP_HUMAN	MGA	MAX gene-associated protein (MAX dimerization protein 5)
byonic	AANL6	enrich_frac	HCD-EThcD	Q7Z589	EMSY_HUMAN	EMSY	BRCA2-interacting transcriptional repressor EMSY
byonic	AANL6	enrich_frac	HCD-EThcD	Q9NYV4	CDK12_HUMAN	CDK12	Cyclin-dependent kinase 12 (EC 2.7.11.22) (EC 2.7.11.23) (Cdc2-related kinase, arginine/serine-rich) (CrkRS) (Cell division cycle 2-related protein kinase 7) (CDC2-related protein kinase 7) (Cell division protein kinase 12) (hCDK12)
byonic	AANL6	enrich_frac	HCD-EThcD	Q9Y6Y8	S23IP_HUMAN	SEC23IP	SEC23-interacting protein (p125)
byonic	AANL6	enrich_frac	HCD-EThcD	Q05209	PTN12_HUMAN	PTPN12	Tyrosine-protein phosphatase non-receptor type 12 (EC 3.1.3.48) (PTP-PEST) (Protein-tyrosine phosphatase G1) (PTPG1)
byonic	AANL6	enrich_frac	HCD-EThcD	Q8TEQ6	GEMI5_HUMAN	GEMIN5	Gem-associated protein 5 (Gemin5)
byonic	AANL6	enrich_frac	HCD-EThcD	Q8WWM7	ATX2L_HUMAN	ATXN2L	Ataxin-2-like protein (Ataxin-2 domain protein) (Ataxin-2-related protein)
byonic	AANL6	enrich_frac	HCD-EThcD	P12757	SKIL_HUMAN	SKIL	Ski-like protein (Ski-related oncogene) (Ski-related protein)
byonic	AANL6	enrich_frac	HCD-EThcD	P15336	ATF2_HUMAN	ATF2	Cyclic AMP-dependent transcription factor ATF-2 (cAMP-dependent transcription factor ATF-2) (Activating transcription factor 2) (Cyclic AMP-responsive element-binding protein 2) (CREB-2) (cAMP-responsive element-binding protein 2) (HB16) (cAMP response element-binding protein CRE-BP1)
byonic	AANL6	enrich_frac	HCD-EThcD	Q14157	UBP2L_HUMAN	UBAP2L	Ubiquitin-associated protein 2-like (Protein NICE-4) (RNA polymerase II degradation factor UBAP2L)
byonic	AANL6	enrich_frac	HCD-EThcD	Q9H6B1	Z385D_HUMAN	ZNF385D	Zinc finger protein 385D (Zinc finger protein 659)
byonic	AANL6	enrich_frac	HCD-EThcD	P02545	LMNA_HUMAN	LMNA	Prelamin-A/C [Cleaved into: Lamin-A/C (70 kDa lamin) (Renal carcinoma antigen NY-REN-32)]
byonic	AANL6	enrich_frac	HCD-EThcD	Q8WXI9	P66B_HUMAN	GATAD2B	Transcriptional repressor p66-beta (GATA zinc finger domain-containing protein 2B) (p66/p68)
byonic	AANL6	enrich_frac	HCD-EThcD	Q96L91	EP400_HUMAN	EP400	E1A-binding protein p400 (EC 3.6.4.-) (CAG repeat protein 32) (Domino homolog) (hDomino) (Trinucleotide repeat-containing gene 12 protein) (p400 kDa SWI2/SNF2-related protein)
byonic	AANL6	enrich_frac	HCD-EThcD	O75376	NCOR1_HUMAN	NCOR1	Nuclear receptor corepressor 1 (N-CoR) (N-CoR1)
byonic	AANL6	enrich_frac	HCD-EThcD	Q9HBD1	RC3H2_HUMAN	RC3H2	Roquin-2 (EC 2.3.2.27) (Membrane-associated nucleic acid-binding protein) (RING finger and CCCH-type zinc finger domain-containing protein 2) (RING finger protein 164) (RING-type E3 ubiquitin transferase Roquin-2)
byonic	AANL6	enrich_frac	HCD-EThcD	Q7Z3K3	POGZ_HUMAN	POGZ	Pogo transposable element with ZNF domain (Suppressor of hairy wing homolog 5) (Zinc finger protein 280E) (Zinc finger protein 635)
byonic	AANL6	enrich_frac	HCD-EThcD	Q15459	SF3A1_HUMAN	SF3A1	Splicing factor 3A subunit 1 (SF3a120) (Spliceosome-associated protein 114) (SAP 114)
byonic	AANL6	enrich_frac	HCD-EThcD	P27540	ARNT_HUMAN	ARNT	Aryl hydrocarbon receptor nuclear translocator (ARNT protein) (Class E basic helix-loop-helix protein 2) (bHLHe2) (Dioxin receptor, nuclear translocator) (Hypoxia-inducible factor 1-beta) (HIF-1-beta) (HIF1-beta)
byonic	AANL6	enrich_frac	HCD-EThcD	Q01082	SPTB2_HUMAN	SPTBN1	Spectrin beta chain, non-erythrocytic 1 (Beta-II spectrin) (Fodrin beta chain) (Spectrin, non-erythroid beta chain 1)
byonic	AANL6	enrich_frac	HCD-EThcD	Q96BD5	PF21A_HUMAN	PHF21A	PHD finger protein 21A (BHC80a) (BRAF35-HDAC complex protein BHC80)
byonic	AANL6	enrich_frac	HCD-EThcD	Q9ULM3	YETS2_HUMAN	YEATS2	YEATS domain-containing protein 2
byonic	AANL6	enrich_frac	HCD-EThcD	Q9P2N5	RBM27_HUMAN	RBM27	RNA-binding protein 27 (RNA-binding motif protein 27)
byonic	AANL6	enrich_frac	HCD-EThcD	Q5T0B9	ZN362_HUMAN	ZNF362	Zinc finger protein 362
byonic	AANL6	enrich_frac	HCD-EThcD	Q96KM6	Z512B_HUMAN	ZNF512B	Zinc finger protein 512B
byonic	AANL6	enrich_frac	HCD-EThcD	Q86UE4	LYRIC_HUMAN	MTDH	Protein LYRIC (3D3/LYRIC) (Astrocyte elevated gene-1 protein) (AEG-1) (Lysine-rich CEACAM1 co-isolated protein) (Metadherin) (Metastasis adhesion protein)
byonic	AANL6	enrich_frac	HCD-EThcD	O60675	MAFK_HUMAN	MAFK	Transcription factor MafK (Erythroid transcription factor NF-E2 p18 subunit)
byonic	AANL6	enrich_frac	HCD-EThcD	Q9UQ35	SRRM2_HUMAN	SRRM2	Serine/arginine repetitive matrix protein 2 (300 kDa nuclear matrix antigen) (Serine/arginine-rich splicing factor-related nuclear matrix protein of 300 kDa) (SR-related nuclear matrix protein of 300 kDa) (Ser/Arg-related nuclear matrix protein of 300 kDa) (Splicing coactivator subunit SRm300) (Tax-responsive enhancer element-binding protein 803) (TaxREB803)
byonic	AANL6	enrich_frac	HCD-EThcD	A8CG34	P121C_HUMAN	POM121C	Nuclear envelope pore membrane protein POM 121C (Nuclear pore membrane protein 121-2) (POM121-2) (Pore membrane protein of 121 kDa C)
byonic	AANL6	enrich_frac	HCD-EThcD	Q92540	SMG7_HUMAN	SMG7	Nonsense-mediated mRNA decay factor SMG7 (SMG-7 homolog) (hSMG-7)
byonic	AANL6	enrich_frac	HCD-EThcD	Q9UHR5	S30BP_HUMAN	SAP30BP	SAP30-binding protein (Transcriptional regulator protein HCNGP)
byonic	AANL6	enrich_frac	HCD-EThcD	P49848	TAF6_HUMAN	TAF6	Transcription initiation factor TFIID subunit 6 (RNA polymerase II TBP-associated factor subunit E) (Transcription initiation factor TFIID 70 kDa subunit) (TAF(II)70) (TAFII-70) (TAFII70) (Transcription initiation factor TFIID 80 kDa subunit) (TAF(II)80) (TAFII-80) (TAFII80)
byonic	AANL6	enrich_frac	HCD-EThcD	Q6P4R8	NFRKB_HUMAN	NFRKB	Nuclear factor related to kappa-B-binding protein (DNA-binding protein R kappa-B) (INO80 complex subunit G)
byonic	AANL6	enrich_frac	HCD-EThcD	Q96T58	MINT_HUMAN	SPEN	Msx2-interacting protein (SMART/HDAC1-associated repressor protein) (SPEN homolog)
byonic	AANL6	enrich_frac	HCD-EThcD	P15586	GNS_HUMAN	GNS	N-acetylglucosamine-6-sulfatase (EC 3.1.6.14) (Glucosamine-6-sulfatase) (G6S)
byonic	AANL6	enrich_frac	HCD-EThcD	Q02086	SP2_HUMAN	SP2	Transcription factor Sp2
byonic	AANL6	enrich_frac	HCD-EThcD	Q32P28	P3H1_HUMAN	P3H1	Prolyl 3-hydroxylase 1 (EC 1.14.11.7) (Growth suppressor 1) (Leucine- and proline-enriched proteoglycan 1) (Leprecan-1)
byonic	AANL6	enrich_frac	HCD-EThcD	P0C7T5	ATX1L_HUMAN	ATXN1L	Ataxin-1-like (Brother of ataxin-1) (Brother of ATXN1)
byonic	AANL6	enrich_frac	HCD-EThcD	Q15942	ZYX_HUMAN	ZYX	Zyxin (Zyxin-2)
byonic	AANL6	enrich_frac	HCD-EThcD	O95486	SC24A_HUMAN	SEC24A	Protein transport protein Sec24A (SEC24-related protein A)
byonic	AANL6	enrich_frac	HCD-EThcD	Q8NG31	KNL1_HUMAN	KNL1	Kinetochore scaffold 1 (ALL1-fused gene from chromosome 15q14 protein) (AF15q14) (Bub-linking kinetochore protein) (Blinkin) (Cancer susceptibility candidate gene 5 protein) (Cancer/testis antigen 29) (CT29) (Kinetochore-null protein 1) (Protein CASC5) (Protein D40/AF15q14)
byonic	AANL6	enrich_frac	HCD-EThcD	Q70E73	RAPH1_HUMAN	RAPH1	Ras-associated and pleckstrin homology domains-containing protein 1 (RAPH1) (Amyotrophic lateral sclerosis 2 chromosomal region candidate gene 18 protein) (Amyotrophic lateral sclerosis 2 chromosomal region candidate gene 9 protein) (Lamellipodin) (Proline-rich EVH1 ligand 2) (PREL-2) (Protein RMO1)
byonic	AANL6	enrich_frac	HCD-EThcD	Q9H0E3	SP130_HUMAN	SAP130	Histone deacetylase complex subunit SAP130 (130 kDa Sin3-associated polypeptide) (Sin3-associated polypeptide p130)
byonic	AANL6	enrich_frac	HCD-EThcD	P18846	ATF1_HUMAN	ATF1	Cyclic AMP-dependent transcription factor ATF-1 (cAMP-dependent transcription factor ATF-1) (Activating transcription factor 1) (Protein TREB36)
byonic	AANL6	enrich_frac	HCD-EThcD	Q8IWZ3	ANKH1_HUMAN	ANKHD1	Ankyrin repeat and KH domain-containing protein 1 (HIV-1 Vpr-binding ankyrin repeat protein) (Multiple ankyrin repeats single KH domain) (hMASK)
byonic	AANL6	enrich_frac	HCD-EThcD	Q9Y4B4	ARIP4_HUMAN	RAD54L2	Helicase ARIP4 (EC 3.6.4.12) (Androgen receptor-interacting protein 4) (RAD54-like protein 2)
byonic	AANL6	enrich_frac	HCD-EThcD	Q9HCD5	NCOA5_HUMAN	NCOA5	Nuclear receptor coactivator 5 (NCoA-5) (Coactivator independent of AF-2) (CIA)
byonic	AANL6	enrich_frac	HCD-EThcD	P54727	RD23B_HUMAN	RAD23B	UV excision repair protein RAD23 homolog B (HR23B) (hHR23B) (XP-C repair-complementing complex 58 kDa protein) (p58)
byonic	AANL6	enrich_frac	HCD-EThcD	P78312	F193A_HUMAN	FAM193A	Protein FAM193A (Protein IT14)
byonic	AANL6	enrich_frac	HCD-EThcD	Q6PJT7	ZC3HE_HUMAN	ZC3H14	Zinc finger CCCH domain-containing protein 14 (Mammalian suppressor of tau pathology-2) (MSUT-2) (Renal carcinoma antigen NY-REN-37)
byonic	AANL6	enrich_frac	HCD-EThcD	Q8TDM6	DLG5_HUMAN	DLG5	Disks large homolog 5 (Discs large protein P-dlg) (Placenta and prostate DLG)
byonic	AANL6	enrich_frac	HCD-EThcD	Q07157	ZO1_HUMAN	TJP1	Tight junction protein ZO-1 (Tight junction protein 1) (Zona occludens protein 1) (Zonula occludens protein 1)
byonic	AANL6	enrich_frac	HCD-EThcD	Q8WUH6	TM263_HUMAN	TMEM263	Transmembrane protein 263
byonic	AANL6	enrich_frac	HCD-EThcD	Q9Y618	NCOR2_HUMAN	NCOR2	Nuclear receptor corepressor 2 (N-CoR2) (CTG repeat protein 26) (SMAP270) (Silencing mediator of retinoic acid and thyroid hormone receptor) (SMRT) (T3 receptor-associating factor) (TRAC) (Thyroid-, retinoic-acid-receptor-associated corepressor)
byonic	AANL6	enrich_frac	HCD-EThcD	A5YKK6	CNOT1_HUMAN	CNOT1	CCR4-NOT transcription complex subunit 1 (CCR4-associated factor 1) (Negative regulator of transcription subunit 1 homolog) (NOT1H) (hNOT1)
byonic	AANL6	enrich_frac	HCD-EThcD	Q12815	TROAP_HUMAN	TROAP	Tastin (Trophinin-assisting protein) (Trophinin-associated protein)
byonic	AANL6	enrich_frac	HCD-EThcD	P48382	RFX5_HUMAN	RFX5	DNA-binding protein RFX5 (Regulatory factor X 5)
byonic	AANL6	enrich_frac	HCD-EThcD	Q6AI12	ANR40_HUMAN	ANKRD40	Ankyrin repeat domain-containing protein 40
byonic	AANL6	enrich_frac	HCD-EThcD	P35658	NU214_HUMAN	NUP214	Nuclear pore complex protein Nup214 (214 kDa nucleoporin) (Nucleoporin Nup214) (Protein CAN)
byonic	AANL6	enrich_frac	HCD-EThcD	Q2KHR3	QSER1_HUMAN	QSER1	Glutamine and serine-rich protein 1
byonic	AANL6	enrich_frac	HCD-EThcD	P98171	RHG04_HUMAN	ARHGAP4	Rho GTPase-activating protein 4 (Rho-GAP hematopoietic protein C1) (Rho-type GTPase-activating protein 4) (p115)
byonic	AANL6	enrich_frac	HCD-EThcD	Q8IZW8	TENS4_HUMAN	TNS4	Tensin-4 (C-terminal tensin-like protein)
byonic	AANL6	enrich_frac	HCD-EThcD	Q96RK0	CIC_HUMAN	CIC	Protein capicua homolog
byonic	AANL6	enrich_frac	HCD-EThcD	Q07912	ACK1_HUMAN	TNK2	Activated CDC42 kinase 1 (ACK-1) (EC 2.7.10.2) (EC 2.7.11.1) (Tyrosine kinase non-receptor protein 2)
byonic	AANL6	enrich_frac	HCD-EThcD	Q9NPG3	UBN1_HUMAN	UBN1	Ubinuclein-1 (HIRA-binding protein) (Protein VT4) (Ubiquitously expressed nuclear protein)
byonic	AANL6	enrich_frac	HCD-EThcD	P08670	VIME_HUMAN	VIM	Vimentin
byonic	AANL6	enrich_frac	HCD-EThcD	Q13492	PICAL_HUMAN	PICALM	Phosphatidylinositol-binding clathrin assembly protein (Clathrin assembly lymphoid myeloid leukemia protein)
byonic	AANL6	enrich_frac	HCD-EThcD	Q96QT6	PHF12_HUMAN	PHF12	PHD finger protein 12 (PHD factor 1) (Pf1)
byonic	AANL6	enrich_frac	HCD-EThcD	O60296	TRAK2_HUMAN	TRAK2	Trafficking kinesin-binding protein 2 (Amyotrophic lateral sclerosis 2 chromosomal region candidate gene 3 protein)
byonic	AANL6	enrich_frac	HCD-EThcD	P41235	HNF4A_HUMAN	HNF4A	Hepatocyte nuclear factor 4-alpha (HNF-4-alpha) (Nuclear receptor subfamily 2 group A member 1) (Transcription factor 14) (TCF-14) (Transcription factor HNF-4)
byonic	AANL6	enrich_frac	HCD-EThcD	O43670	ZN207_HUMAN	ZNF207	BUB3-interacting and GLEBS motif-containing protein ZNF207 (BuGZ) (hBuGZ) (Zinc finger protein 207)
byonic	AANL6	enrich_frac	HCD-EThcD	Q96HA1	P121A_HUMAN	POM121	Nuclear envelope pore membrane protein POM 121 (Nuclear envelope pore membrane protein POM 121A) (Nucleoporin Nup121) (Pore membrane protein of 121 kDa)
byonic	AANL6	enrich_frac	HCD-EThcD	P40763	STAT3_HUMAN	STAT3	Signal transducer and activator of transcription 3 (Acute-phase response factor)
byonic	AANL6	enrich_frac	HCD-EThcD	Q8WY36	BBX_HUMAN	BBX	HMG box transcription factor BBX (Bobby sox homolog) (HMG box-containing protein 2)
byonic	AANL6	enrich_frac	HCD-EThcD	Q8NEZ2	VP37A_HUMAN	VPS37A	Vacuolar protein sorting-associated protein 37A (hVps37A) (ESCRT-I complex subunit VPS37A) (Hepatocellular carcinoma-related protein 1)
byonic	AANL6	enrich_frac	HCD-EThcD	O14980	XPO1_HUMAN	XPO1	Exportin-1 (Exp1) (Chromosome region maintenance 1 protein homolog)
byonic	AANL6	enrich_frac	HCD-EThcD	Q96RT1	ERBIN_HUMAN	ERBIN	Erbin (Densin-180-like protein) (Erbb2-interacting protein) (Protein LAP2)
byonic	AANL6	enrich_frac	HCD-EThcD	Q8NDX5	PHC3_HUMAN	PHC3	Polyhomeotic-like protein 3 (Early development regulatory protein 3) (Homolog of polyhomeotic 3) (hPH3)
byonic	AANL6	enrich_frac	HCD-EThcD	Q8IZ21	PHAR4_HUMAN	PHACTR4	Phosphatase and actin regulator 4
byonic	AANL6	enrich_frac	HCD-EThcD	A2RRP1	NBAS_HUMAN	NBAS	NBAS subunit of NRZ tethering complex (Neuroblastoma-amplified gene protein) (Neuroblastoma-amplified sequence)
byonic	AANL6	enrich_frac	HCD-EThcD	Q9NS15	LTBP3_HUMAN	LTBP3	Latent-transforming growth factor beta-binding protein 3 (LTBP-3)
byonic	AANL6	enrich_frac	HCD-EThcD	O95789	ZMYM6_HUMAN	ZMYM6	Zinc finger MYM-type protein 6 (Transposon-derived Buster2 transposase-like protein) (Zinc finger protein 258)
byonic	AANL6	enrich_frac	HCD-EThcD	Q09472	EP300_HUMAN	EP300	Histone acetyltransferase p300 (p300 HAT) (EC 2.3.1.48) (E1A-associated protein p300) (Histone butyryltransferase p300) (EC 2.3.1.-) (Histone crotonyltransferase p300) (EC 2.3.1.-) (Protein 2-hydroxyisobutyryltransferase p300) (EC 2.3.1.-) (Protein lactyltransferas p300) (EC 2.3.1.-) (Protein propionyltransferase p300) (EC 2.3.1.-)
byonic	AANL6	enrich_frac	HCD-EThcD	O43432	IF4G3_HUMAN	EIF4G3	Eukaryotic translation initiation factor 4 gamma 3 (eIF-4-gamma 3) (eIF-4G 3) (eIF4G 3) (eIF-4-gamma II) (eIF4GII)
byonic	AANL6	enrich_frac	HCD-EThcD	Q9H792	PEAK1_HUMAN	PEAK1	Inactive tyrosine-protein kinase PEAK1 (Pseudopodium-enriched atypical kinase 1) (Sugen kinase 269) (Tyrosine-protein kinase SgK269)
byonic	AANL6	enrich_frac	HCD-EThcD	P05067	A4_HUMAN	APP	Amyloid-beta precursor protein (APP) (ABPP) (APPI) (Alzheimer disease amyloid A4 protein homolog) (Alzheimer disease amyloid protein) (Amyloid precursor protein) (Amyloid-beta (A4) precursor protein) (Amyloid-beta A4 protein) (Cerebral vascular amyloid peptide) (CVAP) (PreA4) (Protease nexin-II) (PN-II) [Cleaved into: N-APP; Soluble APP-alpha (S-APP-alpha); Soluble APP-beta (S-APP-beta); C99 (Bet…
byonic	AANL6	enrich_frac	HCD-EThcD	Q9UK61	TASOR_HUMAN	TASOR	Protein TASOR (CTCL tumor antigen se89-1) (Retinoblastoma-associated protein RAP140) (Transgene activation suppressor protein)
byonic	AANL6	enrich_frac	HCD-EThcD	P19440	GGT1_HUMAN	GGT1	Glutathione hydrolase 1 proenzyme (EC 3.4.19.13) (Gamma-glutamyltransferase 1) (Gamma-glutamyltranspeptidase 1) (GGT 1) (EC 2.3.2.2) (Leukotriene-C4 hydrolase) (EC 3.4.19.14) (CD antigen CD224) [Cleaved into: Glutathione hydrolase 1 heavy chain; Glutathione hydrolase 1 light chain]
byonic	AANL6	enrich_frac	HCD-EThcD	P52948	NUP98_HUMAN	NUP98	Nuclear pore complex protein Nup98-Nup96 (EC 3.4.21.-) [Cleaved into: Nuclear pore complex protein Nup98 (98 kDa nucleoporin) (Nucleoporin Nup98) (Nup98); Nuclear pore complex protein Nup96 (96 kDa nucleoporin) (Nucleoporin Nup96) (Nup96)]
byonic	AANL6	enrich_frac	HCD-EThcD	Q96PK6	RBM14_HUMAN	RBM14	RNA-binding protein 14 (Paraspeckle protein 2) (PSP2) (RNA-binding motif protein 14) (RRM-containing coactivator activator/modulator) (Synaptotagmin-interacting protein) (SYT-interacting protein)
byonic	AANL6	enrich_frac	HCD-EThcD	O75179	ANR17_HUMAN	ANKRD17	Ankyrin repeat domain-containing protein 17 (Gene trap ankyrin repeat protein) (Serologically defined breast cancer antigen NY-BR-16)
byonic	AANL6	enrich_frac	HCD-EThcD	Q8NF91	SYNE1_HUMAN	SYNE1	Nesprin-1 (Enaptin) (KASH domain-containing protein 1) (KASH1) (Myocyte nuclear envelope protein 1) (Myne-1) (Nuclear envelope spectrin repeat protein 1) (Synaptic nuclear envelope protein 1) (Syne-1)
byonic	AANL6	enrich_frac	HCD-EThcD	Q09666	AHNK_HUMAN	AHNAK	Neuroblast differentiation-associated protein AHNAK (Desmoyokin)
byonic	AANL6	enrich_frac	HCD-EThcD	Q7L2H7	EIF3M_HUMAN	EIF3M	Eukaryotic translation initiation factor 3 subunit M (eIF3m) (Fetal lung protein B5) (hFL-B5) (PCI domain-containing protein 1)
byonic	AANL6	enrich_frac	HCD-EThcD	P18074	ERCC2_HUMAN	ERCC2	General transcription and DNA repair factor IIH helicase subunit XPD (TFIIH subunit XPD) (EC 3.6.4.12) (Basic transcription factor 2 80 kDa subunit) (BTF2 p80) (CXPD) (DNA excision repair protein ERCC-2) (DNA repair protein complementing XP-D cells) (TFIIH basal transcription factor complex 80 kDa subunit) (TFIIH 80 kDa subunit) (TFIIH p80) (Xeroderma pigmentosum group D-complementing protein)
byonic	AANL6	enrich_frac	HCD-EThcD	P86452	ZBED6_HUMAN	ZBED6	Zinc finger BED domain-containing protein 6
byonic	AANL6	enrich_frac	HCD-EThcD	Q8NFQ8	TOIP2_HUMAN	TOR1AIP2	Torsin-1A-interacting protein 2 (Lumenal domain-like LAP1)
byonic	AANL6	enrich_frac	HCD-EThcD	Q7Z478	DHX29_HUMAN	DHX29	ATP-dependent RNA helicase DHX29 (EC 3.6.4.13) (DEAH box protein 29) (Nucleic acid helicase DDXx)
byonic	AANL6	enrich_frac	HCD-EThcD	Q9UNZ2	NSF1C_HUMAN	NSFL1C	NSFL1 cofactor p47 (UBX domain-containing protein 2C) (p97 cofactor p47)
byonic	AANL6	enrich_frac	HCD-EThcD	Q13315	ATM_HUMAN	ATM	Serine-protein kinase ATM (EC 2.7.11.1) (Ataxia telangiectasia mutated) (A-T mutated)
byonic	AANL6	enrich_frac	HCD-EThcD	Q9BXF6	RFIP5_HUMAN	RAB11FIP5	Rab11 family-interacting protein 5 (Rab11-FIP5) (Gamma-SNAP-associated factor 1) (Gaf-1) (Phosphoprotein pp75) (Rab11-interacting protein Rip11)
byonic	AANL6	enrich_frac	HCD-EThcD	Q9NWH9	SLTM_HUMAN	SLTM	SAFB-like transcription modulator (Modulator of estrogen-induced transcription)
byonic	AANL6	enrich_frac	HCD-EThcD	P07602	SAP_HUMAN	PSAP	Prosaposin (Proactivator polypeptide) [Cleaved into: Saposin-A (Protein A); Saposin-B-Val; Saposin-B (Cerebroside sulfate activator) (CSAct) (Dispersin) (Sphingolipid activator protein 1) (SAP-1) (Sulfatide/GM1 activator); Saposin-C (A1 activator) (Co-beta-glucosidase) (Glucosylceramidase activator) (Sphingolipid activator protein 2) (SAP-2); Saposin-D (Component C) (Protein C)]
byonic	AANL6	enrich_frac	HCD-EThcD	Q13671	RIN1_HUMAN	RIN1	Ras and Rab interactor 1 (Ras inhibitor JC99) (Ras interaction/interference protein 1)
byonic	AANL6	enrich_frac	HCD-EThcD	P11586	C1TC_HUMAN	MTHFD1	C-1-tetrahydrofolate synthase, cytoplasmic (C1-THF synthase) (Epididymis secretory sperm binding protein) [Cleaved into: C-1-tetrahydrofolate synthase, cytoplasmic, N-terminally processed] [Includes: Methylenetetrahydrofolate dehydrogenase (EC 1.5.1.5); Methenyltetrahydrofolate cyclohydrolase (EC 3.5.4.9); Formyltetrahydrofolate synthetase (EC 6.3.4.3)]
byonic	AANL6	enrich_frac	HCD-EThcD	Q8WWI1	LMO7_HUMAN	LMO7	LIM domain only protein 7 (LMO-7) (F-box only protein 20) (LOMP)
byonic	AANL6	enrich_frac	HCD-EThcD	P14635	CCNB1_HUMAN	CCNB1	G2/mitotic-specific cyclin-B1
byonic	AANL6	enrich_frac	HCD-EThcD	O60231	DHX16_HUMAN	DHX16	Pre-mRNA-splicing factor ATP-dependent RNA helicase DHX16 (EC 3.6.4.13) (ATP-dependent RNA helicase #3) (DEAH-box protein 16)
byonic	AANL6	enrich_frac	HCD-EThcD	P49792	RBP2_HUMAN	RANBP2	E3 SUMO-protein ligase RanBP2 (EC 2.3.2.-) (358 kDa nucleoporin) (Nuclear pore complex protein Nup358) (Nucleoporin Nup358) (Ran-binding protein 2) (RanBP2) (p270)
byonic	AANL6	enrich_frac	HCD-EThcD	Q8NFF5	FAD1_HUMAN	FLAD1	FAD synthase (EC 2.7.7.2) (FAD pyrophosphorylase) (FMN adenylyltransferase) (Flavin adenine dinucleotide synthase) [Includes: Molybdenum cofactor biosynthesis protein-like region; FAD synthase region]
byonic	AANL6	enrich_frac	HCD-EThcD	Q9UK39	NOCT_HUMAN	NOCT	Nocturnin (EC 3.1.3.108) (Carbon catabolite repression 4-like protein)
byonic	AANL6	enrich_frac	HCD-EThcD	Q7Z3B3	KANL1_HUMAN	KANSL1	KAT8 regulatory NSL complex subunit 1 (MLL1/MLL complex subunit KANSL1) (MSL1 homolog 1) (hMSL1v1) (NSL complex protein NSL1) (Non-specific lethal 1 homolog)
byonic	AANL6	enrich_frac	HCD-EThcD	P51003	PAPOA_HUMAN	PAPOLA	Poly(A) polymerase alpha (PAP-alpha) (EC 2.7.7.19) (Polynucleotide adenylyltransferase alpha)
byonic	AANL6	enrich_frac	HCD-EThcD	P61221	ABCE1_HUMAN	ABCE1	ATP-binding cassette sub-family E member 1 (EC 3.6.5.-) (2'-5'-oligoadenylate-binding protein) (HuHP68) (RNase L inhibitor) (Ribonuclease 4 inhibitor) (RNS4I)
byonic	AANL6	enrich_frac	HCD-EThcD	O15056	SYNJ2_HUMAN	SYNJ2	Synaptojanin-2 (EC 3.1.3.36) (Synaptic inositol 1,4,5-trisphosphate 5-phosphatase 2)
byonic	AANL6	enrich_frac	HCD-EThcD	O94855	SC24D_HUMAN	SEC24D	Protein transport protein Sec24D (SEC24-related protein D)
byonic	AANL6	enrich_frac	HCD-EThcD	Q9UPN3	MACF1_HUMAN	MACF1	Microtubule-actin cross-linking factor 1, isoforms 1/2/3/4/5 (620 kDa actin-binding protein) (ABP620) (Actin cross-linking family protein 7) (Macrophin-1) (Trabeculin-alpha)
byonic	AANL6	enrich_frac	HCD-EThcD	Q96QC0	PP1RA_HUMAN	PPP1R10	Serine/threonine-protein phosphatase 1 regulatory subunit 10 (MHC class I region proline-rich protein CAT53) (PP1-binding protein of 114 kDa) (Phosphatase 1 nuclear targeting subunit) (Protein FB19) (p99)
byonic	AANL6	enrich_frac	HCD-EThcD	Q8IUC4	RHPN2_HUMAN	RHPN2	Rhophilin-2 (76 kDa RhoB effector protein) (GTP-Rho-binding protein 2) (p76RBE)
byonic	AANL6	enrich_frac	HCD-EThcD	O60941	DTNB_HUMAN	DTNB	Dystrobrevin beta (DTN-B) (Beta-dystrobrevin)
byonic	AANL6	enrich_frac	HCD-EThcD	Q14444	CAPR1_HUMAN	CAPRIN1	Caprin-1 (Cell cycle-associated protein 1) (Cytoplasmic activation- and proliferation-associated protein 1) (GPI-anchored membrane protein 1) (GPI-anchored protein p137) (GPI-p137) (p137GPI) (Membrane component chromosome 11 surface marker 1) (RNA granule protein 105)
byonic	AANL6	enrich_frac	HCD-EThcD	Q9Y2T2	AP3M1_HUMAN	AP3M1	AP-3 complex subunit mu-1 (AP-3 adaptor complex mu3A subunit) (Adaptor-related protein complex 3 subunit mu-1) (Mu-adaptin 3A) (Mu3A-adaptin)
byonic	AANL6	enrich_frac	HCD-EThcD	Q6P1M3	L2GL2_HUMAN	LLGL2	LLGL scribble cell polarity complex component 2 (HGL) (Lethal(2) giant larvae protein homolog 2)
byonic	AANL6	enrich_frac	HCD-EThcD	P55201	BRPF1_HUMAN	BRPF1	Peregrin (Bromodomain and PHD finger-containing protein 1) (Protein Br140)
byonic	AANL6	enrich_frac	HCD-EThcD	Q32P44	EMAL3_HUMAN	EML3	Echinoderm microtubule-associated protein-like 3 (EMAP-3)
byonic	AANL6	enrich_frac	HCD-EThcD	O60333	KIF1B_HUMAN	KIF1B	Kinesin-like protein KIF1B (Klp)
byonic	AANL6	enrich_frac	HCD-EThcD	O60291	MGRN1_HUMAN	MGRN1	E3 ubiquitin-protein ligase MGRN1 (EC 2.3.2.27) (Mahogunin RING finger protein 1) (RING finger protein 156) (RING-type E3 ubiquitin transferase MGRN1)
byonic	AANL6	enrich_frac	HCD-EThcD	O94986	CE152_HUMAN	CEP152	Centrosomal protein of 152 kDa (Cep152)
byonic	AANL6	enrich_frac	HCD-EThcD	Q6UWU2	GLB1L_HUMAN	GLB1L	Beta-galactosidase-1-like protein (EC 3.2.1.-)
byonic	AANL6	enrich_frac	HCD-EThcD	Q9H8V3	ECT2_HUMAN	ECT2	Protein ECT2 (Epithelial cell-transforming sequence 2 oncogene)
byonic	AANL6	enrich_frac	HCD-EThcD	Q7Z739	YTHD3_HUMAN	YTHDF3	YTH domain-containing family protein 3 (DF3)
byonic	AANL6	enrich_frac	HCD-EThcD	Q9NZQ3	SPN90_HUMAN	NCKIPSD	NCK-interacting protein with SH3 domain (54 kDa VacA-interacting protein) (54 kDa vimentin-interacting protein) (VIP54) (90 kDa SH3 protein interacting with Nck) (AF3p21) (Dia-interacting protein 1) (DIP-1) (Diaphanous protein-interacting protein) (SH3 adapter protein SPIN90) (WASP-interacting SH3-domain protein) (WISH) (Wiskott-Aldrich syndrome protein-interacting protein)
byonic	AANL6	enrich_frac	HCD-EThcD	Q96N67	DOCK7_HUMAN	DOCK7	Dedicator of cytokinesis protein 7
byonic	AANL6	enrich_frac	HCD-EThcD	A8MW92	P20L1_HUMAN	PHF20L1	PHD finger protein 20-like protein 1
byonic	AANL6	enrich_frac	HCD-EThcD	O75152	ZC11A_HUMAN	ZC3H11A	Zinc finger CCCH domain-containing protein 11A
byonic	AANL6	enrich_frac	HCD-EThcD	Q8TE76	MORC4_HUMAN	MORC4	MORC family CW-type zinc finger protein 4 (Zinc finger CW-type coiled-coil domain protein 2) (Zinc finger CW-type domain protein 4)
byonic	AANL6	enrich_frac	HCD-EThcD	O00267	SPT5H_HUMAN	SUPT5H	Transcription elongation factor SPT5 (hSPT5) (DRB sensitivity-inducing factor 160 kDa subunit) (DSIF p160) (DRB sensitivity-inducing factor large subunit) (DSIF large subunit) (Tat-cotransactivator 1 protein) (Tat-CT1 protein)
byonic	AANL6	enrich_frac	HCD-EThcD	O75044	SRGP2_HUMAN	SRGAP2	SLIT-ROBO Rho GTPase-activating protein 2 (srGAP2) (Formin-binding protein 2) (Rho GTPase-activating protein 34)
byonic	AANL6	enrich_frac	HCD-EThcD	P49454	CENPF_HUMAN	CENPF	Centromere protein F (CENP-F) (AH antigen) (Kinetochore protein CENPF) (Mitosin)
byonic	AANL6	enrich_frac	HCD-EThcD	Q6FI81	CPIN1_HUMAN	CIAPIN1	Anamorsin (Cytokine-induced apoptosis inhibitor 1) (Fe-S cluster assembly protein DRE2 homolog)
byonic	AANL6	enrich_frac	HCD-EThcD	Q12923	PTN13_HUMAN	PTPN13	Tyrosine-protein phosphatase non-receptor type 13 (EC 3.1.3.48) (Fas-associated protein-tyrosine phosphatase 1) (FAP-1) (PTP-BAS) (Protein-tyrosine phosphatase 1E) (PTP-E1) (hPTPE1) (Protein-tyrosine phosphatase PTPL1)
byonic	AANL6	enrich_frac	HCD-EThcD	Q9NZ08	ERAP1_HUMAN	ERAP1	Endoplasmic reticulum aminopeptidase 1 (EC 3.4.11.-) (ARTS-1) (Adipocyte-derived leucine aminopeptidase) (A-LAP) (Aminopeptidase PILS) (Puromycin-insensitive leucyl-specific aminopeptidase) (PILS-AP) (Type 1 tumor necrosis factor receptor shedding aminopeptidase regulator)
byonic	AANL6	enrich_frac	HCD-EThcD	Q96R06	SPAG5_HUMAN	SPAG5	Sperm-associated antigen 5 (Astrin) (Deepest) (Mitotic spindle-associated protein p126) (MAP126)
byonic	AANL6	enrich_frac	HCD-EThcD	P52630	STAT2_HUMAN	STAT2	Signal transducer and activator of transcription 2 (p113)
byonic	AANL6	enrich_frac	HCD-EThcD	Q8IZD4	DCP1B_HUMAN	DCP1B	mRNA-decapping enzyme 1B (EC 3.6.1.62)
byonic	Ab	enrich_frac	HCD-EThcD	P0C7T5	ATX1L_HUMAN	ATXN1L	Ataxin-1-like (Brother of ataxin-1) (Brother of ATXN1)
byonic	Ab	enrich_frac	HCD-EThcD	Q12830	BPTF_HUMAN	BPTF	Nucleosome-remodeling factor subunit BPTF (Bromodomain and PHD finger-containing transcription factor) (Fetal Alz-50 clone 1 protein) (Fetal Alzheimer antigen)
byonic	Ab	enrich_frac	HCD-EThcD	P51610	HCFC1_HUMAN	HCFC1	Host cell factor 1 (HCF) (HCF-1) (C1 factor) (CFF) (VCAF) (VP16 accessory protein) [Cleaved into: HCF N-terminal chain 1; HCF N-terminal chain 2; HCF N-terminal chain 3; HCF N-terminal chain 4; HCF N-terminal chain 5; HCF N-terminal chain 6; HCF C-terminal chain 1; HCF C-terminal chain 2; HCF C-terminal chain 3; HCF C-terminal chain 4; HCF C-terminal chain 5; HCF C-terminal chain 6]
byonic	Ab	enrich_frac	HCD-EThcD	Q5H9F3	BCORL_HUMAN	BCORL1	BCL-6 corepressor-like protein 1 (BCoR-L1) (BCoR-like protein 1)
byonic	Ab	enrich_frac	HCD-EThcD	Q8IZ21	PHAR4_HUMAN	PHACTR4	Phosphatase and actin regulator 4
byonic	Ab	enrich_frac	HCD-EThcD	Q9Y6Y8	S23IP_HUMAN	SEC23IP	SEC23-interacting protein (p125)
byonic	Ab	enrich_frac	HCD-EThcD	P04792	HSPB1_HUMAN	HSPB1	Heat shock protein beta-1 (HspB1) (28 kDa heat shock protein) (Estrogen-regulated 24 kDa protein) (Heat shock 27 kDa protein) (HSP 27) (Stress-responsive protein 27) (SRP27)
byonic	Ab	enrich_frac	HCD-EThcD	Q14119	VEZF1_HUMAN	VEZF1	Vascular endothelial zinc finger 1 (Putative transcription factor DB1) (Zinc finger protein 161)
byonic	Ab	enrich_frac	HCD-EThcD	Q5VT52	RPRD2_HUMAN	RPRD2	Regulation of nuclear pre-mRNA domain-containing protein 2
byonic	Ab	enrich_frac	HCD-EThcD	O43670	ZN207_HUMAN	ZNF207	BUB3-interacting and GLEBS motif-containing protein ZNF207 (BuGZ) (hBuGZ) (Zinc finger protein 207)
byonic	Ab	enrich_frac	HCD-EThcD	Q6VMQ6	MCAF1_HUMAN	ATF7IP	Activating transcription factor 7-interacting protein 1 (ATF-interacting protein) (ATF-IP) (ATF7-interacting protein) (ATFa-associated modulator) (hAM) (MBD1-containing chromatin-associated factor 1) (P621)
byonic	Ab	enrich_frac	HCD-EThcD	A5YKK6	CNOT1_HUMAN	CNOT1	CCR4-NOT transcription complex subunit 1 (CCR4-associated factor 1) (Negative regulator of transcription subunit 1 homolog) (NOT1H) (hNOT1)
byonic	Ab	enrich_frac	HCD-EThcD	Q96KR1	ZFR_HUMAN	ZFR	Zinc finger RNA-binding protein (hZFR) (M-phase phosphoprotein homolog)
byonic	Ab	enrich_frac	HCD-EThcD	Q70E73	RAPH1_HUMAN	RAPH1	Ras-associated and pleckstrin homology domains-containing protein 1 (RAPH1) (Amyotrophic lateral sclerosis 2 chromosomal region candidate gene 18 protein) (Amyotrophic lateral sclerosis 2 chromosomal region candidate gene 9 protein) (Lamellipodin) (Proline-rich EVH1 ligand 2) (PREL-2) (Protein RMO1)
byonic	Ab	enrich_frac	HCD-EThcD	Q9UKD1	GMEB2_HUMAN	GMEB2	Glucocorticoid modulatory element-binding protein 2 (GMEB-2) (DNA-binding protein p79PIF) (Parvovirus initiation factor p79) (PIF p79)
byonic	Ab	enrich_frac	HCD-EThcD	Q86XN7	PRSR1_HUMAN	PROSER1	Proline and serine-rich protein 1
byonic	Ab	enrich_frac	HCD-EThcD	Q99081	HTF4_HUMAN	TCF12	Transcription factor 12 (TCF-12) (Class B basic helix-loop-helix protein 20) (bHLHb20) (DNA-binding protein HTF4) (E-box-binding protein) (Transcription factor HTF-4)
byonic	Ab	enrich_frac	HCD-EThcD	Q96BD5	PF21A_HUMAN	PHF21A	PHD finger protein 21A (BHC80a) (BRAF35-HDAC complex protein BHC80)
byonic	Ab	enrich_frac	HCD-EThcD	Q6P1N0	C2D1A_HUMAN	CC2D1A	Coiled-coil and C2 domain-containing protein 1A (Akt kinase-interacting protein 1) (Five prime repressor element under dual repression-binding protein 1) (FRE under dual repression-binding protein 1) (Freud-1) (Putative NF-kappa-B-activating protein 023N)
byonic	Ab	enrich_frac	HCD-EThcD	Q96RK0	CIC_HUMAN	CIC	Protein capicua homolog
byonic	Ab	enrich_frac	HCD-EThcD	Q5VUA4	ZN318_HUMAN	ZNF318	Zinc finger protein 318 (Endocrine regulatory protein)
byonic	Ab	enrich_frac	HCD-EThcD	A8CG34	P121C_HUMAN	POM121C	Nuclear envelope pore membrane protein POM 121C (Nuclear pore membrane protein 121-2) (POM121-2) (Pore membrane protein of 121 kDa C)
byonic	Ab	enrich_frac	HCD-EThcD	Q04721	NOTC2_HUMAN	NOTCH2	Neurogenic locus notch homolog protein 2 (Notch 2) (hN2) [Cleaved into: Notch 2 extracellular truncation (N2ECD); Notch 2 intracellular domain (N2ICD)]
byonic	Ab	enrich_frac	HCD-EThcD	P35658	NU214_HUMAN	NUP214	Nuclear pore complex protein Nup214 (214 kDa nucleoporin) (Nucleoporin Nup214) (Protein CAN)
byonic	Ab	enrich_frac	HCD-EThcD	Q99583	MNT_HUMAN	MNT	Max-binding protein MNT (Class D basic helix-loop-helix protein 3) (bHLHd3) (Myc antagonist MNT) (Protein ROX)
byonic	Ab	enrich_frac	HCD-EThcD	Q09472	EP300_HUMAN	EP300	Histone acetyltransferase p300 (p300 HAT) (EC 2.3.1.48) (E1A-associated protein p300) (Histone butyryltransferase p300) (EC 2.3.1.-) (Histone crotonyltransferase p300) (EC 2.3.1.-) (Protein 2-hydroxyisobutyryltransferase p300) (EC 2.3.1.-) (Protein lactyltransferas p300) (EC 2.3.1.-) (Protein propionyltransferase p300) (EC 2.3.1.-)
byonic	Ab	enrich_frac	HCD-EThcD	O75030	MITF_HUMAN	MITF	Microphthalmia-associated transcription factor (Class E basic helix-loop-helix protein 32) (bHLHe32)
byonic	Ab	enrich_frac	HCD-EThcD	Q9H0E3	SP130_HUMAN	SAP130	Histone deacetylase complex subunit SAP130 (130 kDa Sin3-associated polypeptide) (Sin3-associated polypeptide p130)
byonic	Ab	enrich_frac	HCD-EThcD	P82979	SARNP_HUMAN	SARNP	SAP domain-containing ribonucleoprotein (Cytokine-induced protein of 29 kDa) (Nuclear protein Hcc-1) (Proliferation-associated cytokine-inducible protein CIP29)
byonic	Ab	enrich_frac	HCD-EThcD	Q12815	TROAP_HUMAN	TROAP	Tastin (Trophinin-assisting protein) (Trophinin-associated protein)
byonic	Ab	enrich_frac	HCD-EThcD	Q9NTZ6	RBM12_HUMAN	RBM12	RNA-binding protein 12 (RNA-binding motif protein 12) (SH3/WW domain anchor protein in the nucleus) (SWAN)
byonic	Ab	enrich_frac	HCD-EThcD	O43303	CP110_HUMAN	CCP110	Centriolar coiled-coil protein of 110 kDa (Centrosomal protein of 110 kDa) (CP110) (Cep110)
byonic	Ab	enrich_frac	HCD-EThcD	Q6P4R8	NFRKB_HUMAN	NFRKB	Nuclear factor related to kappa-B-binding protein (DNA-binding protein R kappa-B) (INO80 complex subunit G)
byonic	Ab	enrich_frac	HCD-EThcD	Q5T6F2	UBAP2_HUMAN	UBAP2	Ubiquitin-associated protein 2 (UBAP-2) (RNA polymerase II degradation factor UBAP2)
byonic	Ab	enrich_frac	HCD-EThcD	Q7Z434	MAVS_HUMAN	MAVS	Mitochondrial antiviral-signaling protein (MAVS) (CARD adapter inducing interferon beta) (Cardif) (Interferon beta promoter stimulator protein 1) (IPS-1) (Putative NF-kappa-B-activating protein 031N) (Virus-induced-signaling adapter) (VISA)
byonic	Ab	enrich_frac	HCD-EThcD	P22670	RFX1_HUMAN	RFX1	MHC class II regulatory factor RFX1 (Enhancer factor C) (EF-C) (Regulatory factor X 1) (RFX) (Transcription factor RFX1)
byonic	Ab	enrich_frac	HCD-EThcD	P49790	NU153_HUMAN	NUP153	Nuclear pore complex protein Nup153 (153 kDa nucleoporin) (Nucleoporin Nup153)
byonic	Ab	enrich_frac	HCD-EThcD	Q8NDV7	TNR6A_HUMAN	TNRC6A	Trinucleotide repeat-containing gene 6A protein (CAG repeat protein 26) (EMSY interactor protein) (GW182 autoantigen) (Protein GW1) (Glycine-tryptophan protein of 182 kDa)
byonic	Ab	enrich_frac	HCD-EThcD	Q9Y520	PRC2C_HUMAN	PRRC2C	Protein PRRC2C (BAT2 domain-containing protein 1) (HBV X-transactivated gene 2 protein) (HBV XAg-transactivated protein 2) (HLA-B-associated transcript 2-like 2) (Proline-rich and coiled-coil-containing protein 2C)
byonic	Ab	enrich_frac	HCD-EThcD	Q7Z589	EMSY_HUMAN	EMSY	BRCA2-interacting transcriptional repressor EMSY
byonic	Ab	enrich_frac	HCD-EThcD	Q96T58	MINT_HUMAN	SPEN	Msx2-interacting protein (SMART/HDAC1-associated repressor protein) (SPEN homolog)
byonic	Ab	enrich_frac	HCD-EThcD	Q9UQ35	SRRM2_HUMAN	SRRM2	Serine/arginine repetitive matrix protein 2 (300 kDa nuclear matrix antigen) (Serine/arginine-rich splicing factor-related nuclear matrix protein of 300 kDa) (SR-related nuclear matrix protein of 300 kDa) (Ser/Arg-related nuclear matrix protein of 300 kDa) (Splicing coactivator subunit SRm300) (Tax-responsive enhancer element-binding protein 803) (TaxREB803)
byonic	Ab	enrich_frac	HCD-EThcD	O75179	ANR17_HUMAN	ANKRD17	Ankyrin repeat domain-containing protein 17 (Gene trap ankyrin repeat protein) (Serologically defined breast cancer antigen NY-BR-16)
byonic	Ab	enrich_frac	HCD-EThcD	Q9UHR5	S30BP_HUMAN	SAP30BP	SAP30-binding protein (Transcriptional regulator protein HCNGP)
byonic	Ab	enrich_frac	HCD-EThcD	Q8IWI9	MGAP_HUMAN	MGA	MAX gene-associated protein (MAX dimerization protein 5)
byonic	Ab	enrich_frac	HCD-EThcD	Q9Y6V0	PCLO_HUMAN	PCLO	Protein piccolo (Aczonin)
byonic	Ab	enrich_frac	HCD-EThcD	Q68CP9	ARID2_HUMAN	ARID2	AT-rich interactive domain-containing protein 2 (ARID domain-containing protein 2) (BRG1-associated factor 200) (BAF200) (Zinc finger protein with activation potential) (Zipzap/p200)
byonic	Ab	enrich_frac	HCD-EThcD	Q6MZP7	LIN54_HUMAN	LIN54	Protein lin-54 homolog (CXC domain-containing protein 1)
byonic	Ab	enrich_frac	HCD-EThcD	Q14247	SRC8_HUMAN	CTTN	Src substrate cortactin (Amplaxin) (Oncogene EMS1)
byonic	Ab	enrich_frac	HCD-EThcD	Q6PJT7	ZC3HE_HUMAN	ZC3H14	Zinc finger CCCH domain-containing protein 14 (Mammalian suppressor of tau pathology-2) (MSUT-2) (Renal carcinoma antigen NY-REN-37)
byonic	Ab	enrich_frac	HCD-EThcD	P49750	YLPM1_HUMAN	YLPM1	YLP motif-containing protein 1 (Nuclear protein ZAP3) (ZAP113)
byonic	Ab	enrich_frac	HCD-EThcD	Q9HCK8	CHD8_HUMAN	CHD8	Chromodomain-helicase-DNA-binding protein 8 (CHD-8) (EC 3.6.4.12) (ATP-dependent helicase CHD8) (Helicase with SNF2 domain 1)
byonic	Ab	enrich_frac	HCD-EThcD	Q86XP3	DDX42_HUMAN	DDX42	ATP-dependent RNA helicase DDX42 (EC 3.6.4.13) (DEAD box protein 42) (RNA helicase-like protein) (RHELP) (RNA helicase-related protein) (RNAHP) (SF3b DEAD box protein) (Splicing factor 3B-associated 125 kDa protein) (SF3b125)
byonic	Ab	enrich_frac	HCD-EThcD	Q08211	DHX9_HUMAN	DHX9	ATP-dependent RNA helicase A (EC 3.6.4.13) (DEAH box protein 9) (DExH-box helicase 9) (Leukophysin) (LKP) (Nuclear DNA helicase II) (NDH II) (RNA helicase A)
byonic	Ab	enrich_frac	HCD-EThcD	Q15788	NCOA1_HUMAN	NCOA1	Nuclear receptor coactivator 1 (NCoA-1) (EC 2.3.1.48) (Class E basic helix-loop-helix protein 74) (bHLHe74) (Protein Hin-2) (RIP160) (Renal carcinoma antigen NY-REN-52) (Steroid receptor coactivator 1) (SRC-1)
byonic	Ab	enrich_frac	HCD-EThcD	Q14004	CDK13_HUMAN	CDK13	Cyclin-dependent kinase 13 (EC 2.7.11.22) (EC 2.7.11.23) (CDC2-related protein kinase 5) (Cell division cycle 2-like protein kinase 5) (Cell division protein kinase 13) (hCDK13) (Cholinesterase-related cell division controller)
byonic	Ab	enrich_frac	HCD-EThcD	P04632	CPNS1_HUMAN	CAPNS1	Calpain small subunit 1 (CSS1) (Calcium-activated neutral proteinase small subunit) (CANP small subunit) (Calcium-dependent protease small subunit) (CDPS) (Calcium-dependent protease small subunit 1) (Calpain regulatory subunit)
byonic	Ab	enrich_frac	HCD-EThcD	O00512	BCL9_HUMAN	BCL9	B-cell CLL/lymphoma 9 protein (B-cell lymphoma 9 protein) (Bcl-9) (Protein legless homolog)
byonic	Ab	enrich_frac	HCD-EThcD	Q5T1R4	ZEP3_HUMAN	HIVEP3	Transcription factor HIVEP3 (Human immunodeficiency virus type I enhancer-binding protein 3) (Kappa-B and V(D)J recombination signal sequences-binding protein) (Kappa-binding protein 1) (KBP-1) (Zinc finger protein ZAS3)
byonic	Ab	enrich_frac	HCD-EThcD	P31629	ZEP2_HUMAN	HIVEP2	Transcription factor HIVEP2 (Human immunodeficiency virus type I enhancer-binding protein 2) (HIV-EP2) (MHC-binding protein 2) (MBP-2)
byonic	Ab	enrich_frac	HCD-EThcD	O95081	AGFG2_HUMAN	AGFG2	Arf-GAP domain and FG repeat-containing protein 2 (HIV-1 Rev-binding protein-like protein) (Rev/Rex activation domain-binding protein related) (RAB-R)
byonic	Ab	enrich_frac	HCD-EThcD	Q8NFH5	NUP35_HUMAN	NUP35	Nucleoporin NUP35 (35 kDa nucleoporin) (Mitotic phosphoprotein 44) (MP-44) (Nuclear pore complex protein Nup53) (Nucleoporin NUP53)
byonic	Ab	enrich_frac	HCD-EThcD	P49848	TAF6_HUMAN	TAF6	Transcription initiation factor TFIID subunit 6 (RNA polymerase II TBP-associated factor subunit E) (Transcription initiation factor TFIID 70 kDa subunit) (TAF(II)70) (TAFII-70) (TAFII70) (Transcription initiation factor TFIID 80 kDa subunit) (TAF(II)80) (TAFII-80) (TAFII80)
byonic	Ab	enrich_frac	HCD-EThcD	Q9H4I2	ZHX3_HUMAN	ZHX3	Zinc fingers and homeoboxes protein 3 (Triple homeobox protein 1) (Zinc finger and homeodomain protein 3)
byonic	Ab	enrich_frac	HCD-EThcD	P54259	ATN1_HUMAN	ATN1	Atrophin-1 (Dentatorubral-pallidoluysian atrophy protein)
byonic	Ab	enrich_frac	HCD-EThcD	P27540	ARNT_HUMAN	ARNT	Aryl hydrocarbon receptor nuclear translocator (ARNT protein) (Class E basic helix-loop-helix protein 2) (bHLHe2) (Dioxin receptor, nuclear translocator) (Hypoxia-inducible factor 1-beta) (HIF-1-beta) (HIF1-beta)
byonic	Ab	enrich_frac	HCD-EThcD	Q86T24	KAISO_HUMAN	ZBTB33	Transcriptional regulator Kaiso (Zinc finger and BTB domain-containing protein 33)
byonic	Ab	enrich_frac	HCD-EThcD	Q6PKG0	LARP1_HUMAN	LARP1	La-related protein 1 (La ribonucleoprotein domain family member 1)
byonic	Ab	enrich_frac	HCD-EThcD	O15056	SYNJ2_HUMAN	SYNJ2	Synaptojanin-2 (EC 3.1.3.36) (Synaptic inositol 1,4,5-trisphosphate 5-phosphatase 2)
byonic	Ab	enrich_frac	HCD-EThcD	Q15652	JHD2C_HUMAN	JMJD1C	Probable JmjC domain-containing histone demethylation protein 2C (EC 1.14.11.-) (Jumonji domain-containing protein 1C) (Thyroid receptor-interacting protein 8) (TR-interacting protein 8) (TRIP-8)
byonic	Ab	enrich_frac	HCD-EThcD	Q8IVW6	ARI3B_HUMAN	ARID3B	AT-rich interactive domain-containing protein 3B (ARID domain-containing protein 3B) (Bright and dead ringer protein) (Bright-like protein)
byonic	Ab	enrich_frac	HCD-EThcD	O15027	SC16A_HUMAN	SEC16A	Protein transport protein Sec16A (SEC16 homolog A) (p250)
byonic	Ab	enrich_frac	HCD-EThcD	P18146	EGR1_HUMAN	EGR1	Early growth response protein 1 (EGR-1) (AT225) (Nerve growth factor-induced protein A) (NGFI-A) (Transcription factor ETR103) (Transcription factor Zif268) (Zinc finger protein 225) (Zinc finger protein Krox-24)
byonic	Ab	enrich_frac	HCD-EThcD	Q09666	AHNK_HUMAN	AHNAK	Neuroblast differentiation-associated protein AHNAK (Desmoyokin)
byonic	Ab	enrich_frac	HCD-EThcD	P23396	RS3_HUMAN	RPS3	Small ribosomal subunit protein uS3 (40S ribosomal protein S3) (EC 4.2.99.18)
byonic	Ab	enrich_frac	HCD-EThcD	P49916	DNLI3_HUMAN	LIG3	DNA ligase 3 (EC 6.5.1.1) (DNA ligase III) (Polydeoxyribonucleotide synthase [ATP] 3)
byonic	Ab	enrich_frac	HCD-EThcD	Q9UIU6	SIX4_HUMAN	SIX4	Homeobox protein SIX4 (Sine oculis homeobox homolog 4)
byonic	Ab	enrich_frac	HCD-EThcD	Q13428	TCOF_HUMAN	TCOF1	Treacle protein (Treacher Collins syndrome protein)
byonic	Ab	enrich_frac	HCD-EThcD	P55197	AF10_HUMAN	MLLT10	Protein AF-10 (ALL1-fused gene from chromosome 10 protein)
byonic	Ab	enrich_frac	HCD-EThcD	Q6P3W7	SCYL2_HUMAN	SCYL2	SCY1-like protein 2 (Coated vesicle-associated kinase of 104 kDa)
byonic	Ab	enrich_frac	HCD-EThcD	Q9H1B7	I2BPL_HUMAN	IRF2BPL	Probable E3 ubiquitin-protein ligase IRF2BPL (EC 2.3.2.27) (Enhanced at puberty protein 1) (Interferon regulatory factor 2-binding protein-like)
byonic	Ab	enrich_frac	HCD-EThcD	Q15233	NONO_HUMAN	NONO	Non-POU domain-containing octamer-binding protein (NonO protein) (54 kDa nuclear RNA- and DNA-binding protein) (p54(nrb)) (p54nrb) (55 kDa nuclear protein) (NMT55) (DNA-binding p52/p100 complex, 52 kDa subunit)
byonic	Ab	enrich_frac	HCD-EThcD	Q14157	UBP2L_HUMAN	UBAP2L	Ubiquitin-associated protein 2-like (Protein NICE-4) (RNA polymerase II degradation factor UBAP2L)
byonic	Ab	enrich_frac	HCD-EThcD	Q8IWC1	MA7D3_HUMAN	MAP7D3	MAP7 domain-containing protein 3
byonic	Ab	enrich_frac	HCD-EThcD	A3KN83	SBNO1_HUMAN	SBNO1	Protein strawberry notch homolog 1 (Monocyte protein 3) (MOP-3)
byonic	Ab	enrich_frac	HCD-EThcD	Q92738	US6NL_HUMAN	USP6NL	USP6 N-terminal-like protein (Related to the N-terminus of tre) (RN-tre)
byonic	Ab	enrich_frac	HCD-EThcD	Q9BYW2	SETD2_HUMAN	SETD2	Histone-lysine N-methyltransferase SETD2 (EC 2.1.1.359) (HIF-1) (Huntingtin yeast partner B) (Huntingtin-interacting protein 1) (HIP-1) (Huntingtin-interacting protein B) (Lysine N-methyltransferase 3A) (Protein-lysine N-methyltransferase SETD2) (EC 2.1.1.-) (SET domain-containing protein 2) (hSET2) (p231HBP)
byonic	Ab	enrich_frac	HCD-EThcD	O60296	TRAK2_HUMAN	TRAK2	Trafficking kinesin-binding protein 2 (Amyotrophic lateral sclerosis 2 chromosomal region candidate gene 3 protein)
byonic	Ab	enrich_frac	HCD-EThcD	Q5TGY3	AHDC1_HUMAN	AHDC1	Transcription factor Gibbin (AT-hook DNA-binding motif-containing protein 1)
byonic	Ab	enrich_frac	HCD-EThcD	P31274	HXC9_HUMAN	HOXC9	Homeobox protein Hox-C9 (Homeobox protein Hox-3B)
byonic	Ab	enrich_frac	HCD-EThcD	Q9NYJ8	TAB2_HUMAN	TAB2	TGF-beta-activated kinase 1 and MAP3K7-binding protein 2 (Mitogen-activated protein kinase kinase kinase 7-interacting protein 2) (TAK1-binding protein 2) (TAB-2) (TGF-beta-activated kinase 1-binding protein 2)
byonic	Ab	enrich_frac	HCD-EThcD	Q2KHR3	QSER1_HUMAN	QSER1	Glutamine and serine-rich protein 1
byonic	Ab	enrich_frac	HCD-EThcD	Q9Y618	NCOR2_HUMAN	NCOR2	Nuclear receptor corepressor 2 (N-CoR2) (CTG repeat protein 26) (SMAP270) (Silencing mediator of retinoic acid and thyroid hormone receptor) (SMRT) (T3 receptor-associating factor) (TRAC) (Thyroid-, retinoic-acid-receptor-associated corepressor)
byonic	Ab	enrich_frac	HCD-EThcD	Q8IY33	MILK2_HUMAN	MICALL2	MICAL-like protein 2 (Junctional Rab13-binding protein) (Molecule interacting with CasL-like 2) (MICAL-L2)
byonic	Ab	enrich_frac	HCD-EThcD	Q63HR2	TENS2_HUMAN	TNS2	Tensin-2 (EC 3.1.3.48) (C1 domain-containing phosphatase and tensin homolog) (C1-TEN) (Tensin-like C1 domain-containing phosphatase)
byonic	Ab	enrich_frac	HCD-EThcD	P42167	LAP2B_HUMAN	TMPO	Lamina-associated polypeptide 2, isoforms beta/gamma (Thymopoietin, isoforms beta/gamma) (TP beta/gamma) (Thymopoietin-related peptide isoforms beta/gamma) (TPRP isoforms beta/gamma) [Cleaved into: Thymopoietin (TP) (Splenin); Thymopentin (TP5)]
byonic	Ab	enrich_frac	HCD-EThcD	Q9ULU4	ZMYD8_HUMAN	ZMYND8	MYND-type zinc finger-containing chromatin reader ZMYND8 (Cutaneous T-cell lymphoma-associated antigen se14-3) (CTCL-associated antigen se14-3) (Protein kinase C-binding protein 1) (Rack7) (Transcription coregulator ZMYND8) (Zinc finger MYND domain-containing protein 8)
byonic	Ab	enrich_frac	HCD-EThcD	Q7Z3K3	POGZ_HUMAN	POGZ	Pogo transposable element with ZNF domain (Suppressor of hairy wing homolog 5) (Zinc finger protein 280E) (Zinc finger protein 635)
byonic	Ab	enrich_frac	HCD-EThcD	Q9Y4G8	RPGF2_HUMAN	RAPGEF2	Rap guanine nucleotide exchange factor 2 (Cyclic nucleotide ras GEF) (CNrasGEF) (Neural RAP guanine nucleotide exchange protein) (nRap GEP) (PDZ domain-containing guanine nucleotide exchange factor 1) (PDZ-GEF1) (RA-GEF-1) (Ras/Rap1-associating GEF-1)
byonic	Ab	enrich_frac	HCD-EThcD	Q96KC8	DNJC1_HUMAN	DNAJC1	DnaJ homolog subfamily C member 1 (DnaJ protein homolog MTJ1)
byonic	Ab	enrich_frac	HCD-EThcD	Q92900	RENT1_HUMAN	UPF1	Regulator of nonsense transcripts 1 (EC 3.6.4.12) (EC 3.6.4.13) (ATP-dependent helicase RENT1) (Nonsense mRNA reducing factor 1) (NORF1) (Up-frameshift suppressor 1 homolog) (hUpf1)
byonic	Ab	enrich_frac	HCD-EThcD	Q9P2N6	KANL3_HUMAN	KANSL3	KAT8 regulatory NSL complex subunit 3 (NSL complex protein NSL3) (Non-specific lethal 3 homolog) (Serum inhibited-related protein) (Testis development protein PRTD)
byonic	Ab	enrich_frac	HCD-EThcD	Q04727	TLE4_HUMAN	TLE4	Transducin-like enhancer protein 4 (Grg-4) (Groucho-related protein 4)
byonic	Ab	enrich_frac	HCD-EThcD	Q8IVV7	GID4_HUMAN	GID4	Glucose-induced degradation protein 4 homolog (Vacuolar import and degradation protein 24 homolog)
byonic	Ab	enrich_frac	HCD-EThcD	Q9H4A3	WNK1_HUMAN	WNK1	Serine/threonine-protein kinase WNK1 (EC 2.7.11.1) (Erythrocyte 65 kDa protein) (p65) (Kinase deficient protein) (Protein kinase lysine-deficient 1) (Protein kinase with no lysine 1) (hWNK1)
byonic	Ab	enrich_frac	HCD-EThcD	Q96HC4	PDLI5_HUMAN	PDLIM5	PDZ and LIM domain protein 5 (Enigma homolog) (Enigma-like PDZ and LIM domains protein)
byonic	Ab	enrich_frac	HCD-EThcD	Q13485	SMAD4_HUMAN	SMAD4	Mothers against decapentaplegic homolog 4 (MAD homolog 4) (Mothers against DPP homolog 4) (Deletion target in pancreatic carcinoma 4) (SMAD family member 4) (SMAD 4) (Smad4) (hSMAD4)
byonic	Ab	enrich_frac	HCD-EThcD	O60664	PLIN3_HUMAN	PLIN3	Perilipin-3 (47 kDa mannose 6-phosphate receptor-binding protein) (47 kDa MPR-binding protein) (Cargo selection protein TIP47) (Mannose-6-phosphate receptor-binding protein 1) (Placental protein 17) (PP17)
byonic	Ab	enrich_frac	HCD-EThcD	Q9UHX1	PUF60_HUMAN	PUF60	Poly(U)-binding-splicing factor PUF60 (60 kDa poly(U)-binding-splicing factor) (FUSE-binding protein-interacting repressor) (FBP-interacting repressor) (Ro-binding protein 1) (RoBP1) (Siah-binding protein 1) (Siah-BP1)
byonic	Ab	enrich_frac	HCD-EThcD	P15531	NDKA_HUMAN	NME1	Nucleoside diphosphate kinase A (NDK A) (NDP kinase A) (EC 2.7.4.6) (Granzyme A-activated DNase) (GAAD) (Metastasis inhibition factor nm23) (NM23-H1) (Tumor metastatic process-associated protein)
byonic	Ab	enrich_frac	HCD-EThcD	Q53EP0	FND3B_HUMAN	FNDC3B	Fibronectin type III domain-containing protein 3B (Factor for adipocyte differentiation 104) (HCV NS5A-binding protein 37)
byonic	Ab	enrich_frac	HCD-EThcD	Q86UE4	LYRIC_HUMAN	MTDH	Protein LYRIC (3D3/LYRIC) (Astrocyte elevated gene-1 protein) (AEG-1) (Lysine-rich CEACAM1 co-isolated protein) (Metadherin) (Metastasis adhesion protein)
byonic	Ab	enrich_frac	HCD-EThcD	P52272	HNRPM_HUMAN	HNRNPM	Heterogeneous nuclear ribonucleoprotein M (hnRNP M)
byonic	Ab	enrich_frac	HCD-EThcD	P31930	QCR1_HUMAN	UQCRC1	Cytochrome b-c1 complex subunit 1, mitochondrial (Complex III subunit 1) (Core protein I) (Ubiquinol-cytochrome-c reductase complex core protein 1)
byonic	Ab	enrich_frac	HCD-EThcD	Q86TC9	MYPN_HUMAN	MYPN	Myopalladin (145 kDa sarcomeric protein)
byonic	Ab	enrich_frac	HCD-EThcD	Q9UHD9	UBQL2_HUMAN	UBQLN2	Ubiquilin-2 (Chap1) (DSK2 homolog) (Protein linking IAP with cytoskeleton 2) (PLIC-2) (hPLIC-2) (Ubiquitin-like product Chap1/Dsk2)
byonic	Ab	enrich_frac	HCD-EThcD	Q99988	GDF15_HUMAN	GDF15	Growth/differentiation factor 15 (GDF-15) (Macrophage inhibitory cytokine 1) (MIC-1) (NSAID-activated gene 1 protein) (NAG-1) (NSAID-regulated gene 1 protein) (NRG-1) (Placental TGF-beta) (Placental bone morphogenetic protein) (Prostate differentiation factor)
byonic	Ab	enrich_frac	HCD-EThcD	Q9UJA5	TRM6_HUMAN	TRMT6	tRNA (adenine(58)-N(1))-methyltransferase non-catalytic subunit TRM6 (mRNA methyladenosine-N(1)-methyltransferase non-catalytic subunit TRM6) (tRNA(m1A58)-methyltransferase subunit TRM6) (tRNA(m1A58)MTase subunit TRM6)
byonic	Ab	enrich_frac	HCD-EThcD	Q15459	SF3A1_HUMAN	SF3A1	Splicing factor 3A subunit 1 (SF3a120) (Spliceosome-associated protein 114) (SAP 114)
byonic	Ab	enrich_frac	HCD-EThcD	O14974	MYPT1_HUMAN	PPP1R12A	Protein phosphatase 1 regulatory subunit 12A (Myosin phosphatase-targeting subunit 1) (Myosin phosphatase target subunit 1) (Protein phosphatase myosin-binding subunit)
byonic	Ab	enrich_frac	HCD-EThcD	P04181	OAT_HUMAN	OAT	Ornithine aminotransferase, mitochondrial (EC 2.6.1.13) (Ornithine delta-aminotransferase) (Ornithine--oxo-acid aminotransferase) [Cleaved into: Ornithine aminotransferase, hepatic form; Ornithine aminotransferase, renal form]
byonic	Ab	enrich_frac	HCD-EThcD	O95425	SVIL_HUMAN	SVIL	Supervillin (Archvillin) (p205/p250)
byonic	Ab	enrich_frac	HCD-EThcD	P46379	BAG6_HUMAN	BAG6	Large proline-rich protein BAG6 (BAG family molecular chaperone regulator 6) (BCL2-associated athanogene 6) (BAG-6) (HLA-B-associated transcript 3) (Protein G3) (Protein Scythe)
byonic	Ab	enrich_frac	HCD-EThcD	Q7LBC6	KDM3B_HUMAN	KDM3B	Lysine-specific demethylase 3B (EC 1.14.11.65) (JmjC domain-containing histone demethylation protein 2B) (Jumonji domain-containing protein 1B) (Nuclear protein 5qNCA) ([histone H3]-dimethyl-L-lysine(9) demethylase 3B)
byonic	Ab	enrich_frac	HCD-EThcD	Q12768	WASC5_HUMAN	WASHC5	WASH complex subunit 5 (Strumpellin) (WASH complex subunit strumpellin)
byonic	Ab	enrich_frac	HCD-EThcD	Q9UPN3	MACF1_HUMAN	MACF1	Microtubule-actin cross-linking factor 1, isoforms 1/2/3/4/5 (620 kDa actin-binding protein) (ABP620) (Actin cross-linking family protein 7) (Macrophin-1) (Trabeculin-alpha)
byonic	Ab	enrich_frac	HCD-EThcD	Q03001	DYST_HUMAN	DST	Dystonin (230 kDa bullous pemphigoid antigen) (230/240 kDa bullous pemphigoid antigen) (Bullous pemphigoid antigen 1) (BPA) (Bullous pemphigoid antigen) (Dystonia musculorum protein) (Hemidesmosomal plaque protein)
byonic	Ab	enrich_frac	HCD-EThcD	P10768	ESTD_HUMAN	ESD	S-formylglutathione hydrolase (FGH) (EC 3.1.2.12) (Esterase D) (Methylumbelliferyl-acetate deacetylase) (EC 3.1.1.56)
byonic	Ab	enrich_frac	HCD-EThcD	P56537	IF6_HUMAN	EIF6	Eukaryotic translation initiation factor 6 (eIF-6) (B(2)GCN homolog) (B4 integrin interactor) (CAB) (p27(BBP))
byonic	Ab	enrich_frac	HCD-EThcD	Q6DD88	ATLA3_HUMAN	ATL3	Atlastin-3 (EC 3.6.5.-)
byonic	Ab	enrich_frac	HCD-EThcD	Q12931	TRAP1_HUMAN	TRAP1	Heat shock protein 75 kDa, mitochondrial (HSP 75) (TNFR-associated protein 1) (Tumor necrosis factor type 1 receptor-associated protein) (TRAP-1)
byonic	Ab	enrich_frac	HCD-EThcD	P52948	NUP98_HUMAN	NUP98	Nuclear pore complex protein Nup98-Nup96 (EC 3.4.21.-) [Cleaved into: Nuclear pore complex protein Nup98 (98 kDa nucleoporin) (Nucleoporin Nup98) (Nup98); Nuclear pore complex protein Nup96 (96 kDa nucleoporin) (Nucleoporin Nup96) (Nup96)]
byonic	Ab	enrich_frac	HCD-EThcD	Q96N67	DOCK7_HUMAN	DOCK7	Dedicator of cytokinesis protein 7
byonic	Ab	enrich_frac	HCD-EThcD	Q15149	PLEC_HUMAN	PLEC	Plectin (PCN) (PLTN) (Hemidesmosomal protein 1) (HD1) (Plectin-1)
byonic	Ab	enrich_frac	HCD-EThcD	Q9Y490	TLN1_HUMAN	TLN1	Talin-1
byonic	Ab	enrich_frac	HCD-EThcD	Q14974	IMB1_HUMAN	KPNB1	Importin subunit beta-1 (Importin-90) (Karyopherin subunit beta-1) (Nuclear factor p97) (Pore targeting complex 97 kDa subunit) (PTAC97)
byonic	Ab	enrich_frac	HCD-EThcD	P49840	GSK3A_HUMAN	GSK3A	Glycogen synthase kinase-3 alpha (GSK-3 alpha) (EC 2.7.11.26) (Serine/threonine-protein kinase GSK3A) (EC 2.7.11.1)
byonic	Ab	enrich_frac	HCD-EThcD	O75691	UTP20_HUMAN	UTP20	Small subunit processome component 20 homolog (Down-regulated in metastasis protein) (Novel nucleolar protein 73) (NNP73) (Protein Key-1A6)
byonic	Ab	enrich_frac	HCD-EThcD	Q8TEQ6	GEMI5_HUMAN	GEMIN5	Gem-associated protein 5 (Gemin5)
byonic	Ab	enrich_frac	HCD-EThcD	P68400	CSK21_HUMAN	CSNK2A1	Casein kinase II subunit alpha (CK II alpha) (EC 2.7.11.1)
byonic	Ab	enrich_frac	HCD-EThcD	Q9BXP5	SRRT_HUMAN	SRRT	Serrate RNA effector molecule homolog (Arsenite-resistance protein 2)
byonic	Ab	enrich_frac	HCD-EThcD	Q5T4S7	UBR4_HUMAN	UBR4	E3 ubiquitin-protein ligase UBR4 (EC 2.3.2.27) (600 kDa retinoblastoma protein-associated factor) (N-recognin-4) (RING-type E3 ubiquitin transferase UBR4) (Retinoblastoma-associated factor of 600 kDa) (RBAF600) (p600) (Zinc finger UBR1-type protein 1)
byonic	Ab	enrich_frac	HCD-EThcD	O75152	ZC11A_HUMAN	ZC3H11A	Zinc finger CCCH domain-containing protein 11A
byonic	Ab	enrich_frac	HCD-EThcD	O75306	NDUS2_HUMAN	NDUFS2	NADH dehydrogenase [ubiquinone] iron-sulfur protein 2, mitochondrial (EC 7.1.1.2) (Complex I-49kD) (CI-49kD) (NADH-ubiquinone oxidoreductase 49 kDa subunit)
byonic	Ab	enrich_frac	HCD-EThcD	O15230	LAMA5_HUMAN	LAMA5	Laminin subunit alpha-5 (Laminin-10 subunit alpha) (Laminin-11 subunit alpha) (Laminin-15 subunit alpha)
byonic	Ab	enrich_frac	HCD-EThcD	P21589	5NTD_HUMAN	NT5E	5'-nucleotidase (5'-NT) (EC 3.1.3.35) (EC 3.1.3.5) (EC 3.1.3.89) (EC 3.1.3.91) (EC 3.1.3.99) (5'-deoxynucleotidase) (Ecto-5'-nucleotidase) (IMP-specific 5'-nucleotidase) (Thymidylate 5'-phosphatase) (CD antigen CD73)
byonic	Ab	enrich_frac	HCD-EThcD	Q9NRY5	F1142_HUMAN	FAM114A2	Protein FAM114A2
byonic	Ab	enrich_frac	HCD-EThcD	Q9HCH5	SYTL2_HUMAN	SYTL2	Synaptotagmin-like protein 2 (Breast cancer-associated antigen SGA-72M) (Exophilin-4)
byonic	Ab	enrich_frac	HCD-EThcD	O95487	SC24B_HUMAN	SEC24B	Protein transport protein Sec24B (SEC24-related protein B)
byonic	Ab	enrich_frac	HCD-EThcD	Q9ULH1	ASAP1_HUMAN	ASAP1	Arf-GAP with SH3 domain, ANK repeat and PH domain-containing protein 1 (130 kDa phosphatidylinositol 4,5-bisphosphate-dependent ARF1 GTPase-activating protein) (ADP-ribosylation factor-directed GTPase-activating protein 1) (ARF GTPase-activating protein 1) (Development and differentiation-enhancing factor 1) (DEF-1) (Differentiation-enhancing factor 1) (PIP2-dependent ARF1 GAP)
byonic	Ab	enrich_frac	HCD-EThcD	P62070	RRAS2_HUMAN	RRAS2	Ras-related protein R-Ras2 (EC 3.6.5.-) (Ras-like protein TC21) (Teratocarcinoma oncogene)
byonic	Ab	enrich_frac	HCD-EThcD	P22102	PUR2_HUMAN	GART	Trifunctional purine biosynthetic protein adenosine-3 [Includes: Phosphoribosylamine--glycine ligase (EC 6.3.4.13) (Glycinamide ribonucleotide synthetase) (GARS) (Phosphoribosylglycinamide synthetase); Phosphoribosylformylglycinamidine cyclo-ligase (EC 6.3.3.1) (AIR synthase) (AIRS) (Phosphoribosyl-aminoimidazole synthetase); Phosphoribosylglycinamide formyltransferase (EC 2.1.2.2) (5'-phosphorib…
byonic	Ab	enrich_frac	HCD-EThcD	P05067	A4_HUMAN	APP	Amyloid-beta precursor protein (APP) (ABPP) (APPI) (Alzheimer disease amyloid A4 protein homolog) (Alzheimer disease amyloid protein) (Amyloid precursor protein) (Amyloid-beta (A4) precursor protein) (Amyloid-beta A4 protein) (Cerebral vascular amyloid peptide) (CVAP) (PreA4) (Protease nexin-II) (PN-II) [Cleaved into: N-APP; Soluble APP-alpha (S-APP-alpha); Soluble APP-beta (S-APP-beta); C99 (Bet…
byonic	Ab	enrich_frac	HCD-EThcD	Q8TEX9	IPO4_HUMAN	IPO4	Importin-4 (Imp4) (Importin-4b) (Imp4b) (Ran-binding protein 4) (RanBP4)
byonic	Ab	enrich_frac	HCD-EThcD	Q5SW79	CE170_HUMAN	CEP170	Centrosomal protein of 170 kDa (Cep170) (KARP-1-binding protein) (KARP1-binding protein)
byonic	Ab	enrich_frac	HCD-EThcD	O14828	SCAM3_HUMAN	SCAMP3	Secretory carrier-associated membrane protein 3 (Secretory carrier membrane protein 3)
byonic	Ab	enrich_frac	HCD-EThcD	Q8WUM4	PDC6I_HUMAN	PDCD6IP	Programmed cell death 6-interacting protein (PDCD6-interacting protein) (ALG-2-interacting protein 1) (ALG-2-interacting protein X) (Hp95)
byonic	Ab	enrich_frac	HCD-EThcD	O75643	U520_HUMAN	SNRNP200	U5 small nuclear ribonucleoprotein 200 kDa helicase (EC 3.6.4.13) (Activating signal cointegrator 1 complex subunit 3-like 1) (BRR2 homolog) (U5 snRNP-specific 200 kDa protein) (U5-200KD)
byonic	Ab	enrich_frac	HCD-EThcD	Q99536	VAT1_HUMAN	VAT1	Synaptic vesicle membrane protein VAT-1 homolog (EC 1.-.-.-)
byonic	Ab	enrich_frac	HCD-EThcD	Q10570	CPSF1_HUMAN	CPSF1	Cleavage and polyadenylation specificity factor subunit 1 (Cleavage and polyadenylation specificity factor 160 kDa subunit) (CPSF 160 kDa subunit)
byonic	Ab	enrich_frac	HCD-EThcD	Q9NR12	PDLI7_HUMAN	PDLIM7	PDZ and LIM domain protein 7 (LIM mineralization protein) (LMP) (Protein enigma)
byonic	Ab	enrich_frac	HCD-EThcD	P62495	ERF1_HUMAN	ETF1	Eukaryotic peptide chain release factor subunit 1 (Eukaryotic release factor 1) (eRF1) (Protein Cl1) (TB3-1)
byonic	Ab	enrich_frac	HCD-EThcD	Q96C19	EFHD2_HUMAN	EFHD2	EF-hand domain-containing protein D2 (Swiprosin-1)
byonic	Ab	enrich_frac	HCD-EThcD	P85037	FOXK1_HUMAN	FOXK1	Forkhead box protein K1 (Myocyte nuclear factor) (MNF)
byonic	Ab	enrich_frac	HCD-EThcD	Q9Y5X1	SNX9_HUMAN	SNX9	Sorting nexin-9 (SH3 and PX domain-containing protein 1) (Protein SDP1) (SH3 and PX domain-containing protein 3A)
byonic	Ab	enrich_frac	HCD-EThcD	Q13492	PICAL_HUMAN	PICALM	Phosphatidylinositol-binding clathrin assembly protein (Clathrin assembly lymphoid myeloid leukemia protein)
byonic	Ab	enrich_frac	HCD-EThcD	Q8IWZ3	ANKH1_HUMAN	ANKHD1	Ankyrin repeat and KH domain-containing protein 1 (HIV-1 Vpr-binding ankyrin repeat protein) (Multiple ankyrin repeats single KH domain) (hMASK)
byonic	Ab	enrich_frac	HCD-EThcD	Q8TCU4	ALMS1_HUMAN	ALMS1	Centrosome-associated protein ALMS1 (Alstrom syndrome protein 1)
byonic	Ab	enrich_frac	HCD-EThcD	Q99856	ARI3A_HUMAN	ARID3A	AT-rich interactive domain-containing protein 3A (ARID domain-containing protein 3A) (B-cell regulator of IgH transcription) (Bright) (Dead ringer-like protein 1) (E2F-binding protein 1)
byonic	Ab	enrich_frac	HCD-EThcD	Q9UM54	MYO6_HUMAN	MYO6	Unconventional myosin-VI (Unconventional myosin-6)
byonic	Ab	enrich_frac	HCD-EThcD	Q29RF7	PDS5A_HUMAN	PDS5A	Sister chromatid cohesion protein PDS5 homolog A (Cell proliferation-inducing gene 54 protein) (Sister chromatid cohesion protein 112) (SCC-112)
byonic	Ab	enrich_frac	HCD-EThcD	Q9H5V8	CDCP1_HUMAN	CDCP1	CUB domain-containing protein 1 (Membrane glycoprotein gp140) (Subtractive immunization M plus HEp3-associated 135 kDa protein) (SIMA135) (Transmembrane and associated with src kinases) (CD antigen CD318)
byonic	Ab	enrich_frac	HCD-EThcD	Q7Z6Z7	HUWE1_HUMAN	HUWE1	E3 ubiquitin-protein ligase HUWE1 (EC 2.3.2.26) (ARF-binding protein 1) (ARF-BP1) (HECT, UBA and WWE domain-containing protein 1) (HECT-type E3 ubiquitin transferase HUWE1) (Homologous to E6AP carboxyl terminus homologous protein 9) (HectH9) (Large structure of UREB1) (LASU1) (Mcl-1 ubiquitin ligase E3) (Mule) (Upstream regulatory element-binding protein 1) (URE-B1) (URE-binding protein 1)
byonic	Ab	enrich_frac	HCD-EThcD	Q16222	UAP1_HUMAN	UAP1	UDP-N-acetylhexosamine pyrophosphorylase (Antigen X) (AGX) (Protein-pyrophosphorylation enzyme) (EC 2.7.4.-) (Sperm-associated antigen 2) (UDP-N-acetylgalactosamine pyrophosphorylase) (EC 2.7.7.83) (UDP-N-acetylglucosamine pyrophosphorylase) (EC 2.7.7.23)
byonic	Ab	enrich_frac	HCD-EThcD	P08238	HS90B_HUMAN	HSP90AB1	Heat shock protein HSP 90-beta (HSP 90) (Heat shock 84 kDa) (HSP 84) (HSP84)
byonic	Ab	enrich_frac	HCD-EThcD	Q8N163	CCAR2_HUMAN	CCAR2	Cell cycle and apoptosis regulator protein 2 (Cell division cycle and apoptosis regulator protein 2) (DBIRD complex subunit KIAA1967) (Deleted in breast cancer gene 1 protein) (DBC-1) (DBC.1) (NET35) (p30 DBC)
byonic	Ab	enrich_frac	HCD-EThcD	P40939	ECHA_HUMAN	HADHA	Trifunctional enzyme subunit alpha, mitochondrial (78 kDa gastrin-binding protein) (Monolysocardiolipin acyltransferase) (EC 2.3.1.-) (TP-alpha) [Includes: Long-chain enoyl-CoA hydratase (EC 4.2.1.17); Long chain 3-hydroxyacyl-CoA dehydrogenase (EC 1.1.1.211)]
byonic	Ab	enrich_frac	HCD-EThcD	O75717	WDHD1_HUMAN	WDHD1	WD repeat and HMG-box DNA-binding protein 1 (Acidic nucleoplasmic DNA-binding protein 1) (And-1)
byonic	Ab	enrich_frac	HCD-EThcD	P55884	EIF3B_HUMAN	EIF3B	Eukaryotic translation initiation factor 3 subunit B (eIF3b) (Eukaryotic translation initiation factor 3 subunit 9) (Prt1 homolog) (hPrt1) (eIF-3-eta) (eIF3 p110) (eIF3 p116)
byonic	Ab	enrich_frac	HCD-EThcD	Q96EK5	KBP_HUMAN	KIFBP	KIF-binding protein (KIF1-binding protein) (Kinesin family binding protein)
byonic	Ab	enrich_frac	HCD-EThcD	Q9NPR2	SEM4B_HUMAN	SEMA4B	Semaphorin-4B (Semaphorin-C)
byonic	Ab	enrich_frac	HCD-EThcD	O00567	NOP56_HUMAN	NOP56	Nucleolar protein 56 (Nucleolar protein 5A)
byonic	Ab	enrich_frac	HCD-EThcD	Q05397	FAK1_HUMAN	PTK2	Focal adhesion kinase 1 (FADK 1) (EC 2.7.10.2) (Focal adhesion kinase-related nonkinase) (FRNK) (Protein phosphatase 1 regulatory subunit 71) (PPP1R71) (Protein-tyrosine kinase 2) (p125FAK) (pp125FAK)
byonic	Ab	enrich_frac	HCD-EThcD	Q66K74	MAP1S_HUMAN	MAP1S	Microtubule-associated protein 1S (MAP-1S) (BPY2-interacting protein 1) (Microtubule-associated protein 8) (Variable charge Y chromosome 2-interacting protein 1) (VCY2-interacting protein 1) (VCY2IP-1) [Cleaved into: MAP1S heavy chain; MAP1S light chain]
byonic	Ab	enrich_frac	HCD-EThcD	P20020	AT2B1_HUMAN	ATP2B1	Plasma membrane calcium-transporting ATPase 1 (EC 7.2.2.10) (Plasma membrane calcium ATPase isoform 1) (PMCA1) (Plasma membrane calcium pump isoform 1)
byonic	Ab	enrich_frac	HCD-EThcD	Q9H3P2	NELFA_HUMAN	NELFA	Negative elongation factor A (NELF-A) (Wolf-Hirschhorn syndrome candidate 2 protein)
byonic	Ab	enrich_frac	HCD-EThcD	Q15750	TAB1_HUMAN	TAB1	TGF-beta-activated kinase 1 and MAP3K7-binding protein 1 (Mitogen-activated protein kinase kinase kinase 7-interacting protein 1) (TGF-beta-activated kinase 1-binding protein 1) (TAK1-binding protein 1)
byonic	Ab	enrich_frac	HCD-EThcD	O75844	FACE1_HUMAN	ZMPSTE24	CAAX prenyl protease 1 homolog (EC 3.4.24.84) (Farnesylated proteins-converting enzyme 1) (FACE-1) (Prenyl protein-specific endoprotease 1) (Zinc metalloproteinase Ste24 homolog)
byonic	Ab	enrich_frac	HCD-EThcD	Q7L014	DDX46_HUMAN	DDX46	Probable ATP-dependent RNA helicase DDX46 (EC 3.6.4.13) (DEAD box protein 46) (PRP5 homolog)
byonic	Ab	enrich_frac	HCD-EThcD	Q63HN8	RN213_HUMAN	RNF213	E3 ubiquitin-protein ligase RNF213 (EC 2.3.2.27) (EC 3.6.4.-) (ALK lymphoma oligomerization partner on chromosome 17) (E3 ubiquitin-lipopolysaccharide ligase RNF213) (EC 2.3.2.-) (Mysterin) (RING finger protein 213)
byonic	Ab	enrich_frac	HCD-EThcD	Q9Y5J1	UTP18_HUMAN	UTP18	U3 small nucleolar RNA-associated protein 18 homolog (WD repeat-containing protein 50)
byonic	Ab	enrich_frac	HCD-EThcD	Q04656	ATP7A_HUMAN	ATP7A	Copper-transporting ATPase 1 (EC 7.2.2.8) (Copper pump 1) (Menkes disease-associated protein)
byonic	Ab	enrich_frac	HCD-EThcD	Q9NZM1	MYOF_HUMAN	MYOF	Myoferlin (Fer-1-like protein 3)
byonic	OGAmutant	enrich_frac	HCD-EThcD	Q9Y520	PRC2C_HUMAN	PRRC2C	Protein PRRC2C (BAT2 domain-containing protein 1) (HBV X-transactivated gene 2 protein) (HBV XAg-transactivated protein 2) (HLA-B-associated transcript 2-like 2) (Proline-rich and coiled-coil-containing protein 2C)
byonic	OGAmutant	enrich_frac	HCD-EThcD	P51610	HCFC1_HUMAN	HCFC1	Host cell factor 1 (HCF) (HCF-1) (C1 factor) (CFF) (VCAF) (VP16 accessory protein) [Cleaved into: HCF N-terminal chain 1; HCF N-terminal chain 2; HCF N-terminal chain 3; HCF N-terminal chain 4; HCF N-terminal chain 5; HCF N-terminal chain 6; HCF C-terminal chain 1; HCF C-terminal chain 2; HCF C-terminal chain 3; HCF C-terminal chain 4; HCF C-terminal chain 5; HCF C-terminal chain 6]
byonic	OGAmutant	enrich_frac	HCD-EThcD	Q99700	ATX2_HUMAN	ATXN2	Ataxin-2 (Spinocerebellar ataxia type 2 protein) (Trinucleotide repeat-containing gene 13 protein)
byonic	OGAmutant	enrich_frac	HCD-EThcD	Q9H4A3	WNK1_HUMAN	WNK1	Serine/threonine-protein kinase WNK1 (EC 2.7.11.1) (Erythrocyte 65 kDa protein) (p65) (Kinase deficient protein) (Protein kinase lysine-deficient 1) (Protein kinase with no lysine 1) (hWNK1)
byonic	OGAmutant	enrich_frac	HCD-EThcD	A8CG34	P121C_HUMAN	POM121C	Nuclear envelope pore membrane protein POM 121C (Nuclear pore membrane protein 121-2) (POM121-2) (Pore membrane protein of 121 kDa C)
byonic	OGAmutant	enrich_frac	HCD-EThcD	Q14004	CDK13_HUMAN	CDK13	Cyclin-dependent kinase 13 (EC 2.7.11.22) (EC 2.7.11.23) (CDC2-related protein kinase 5) (Cell division cycle 2-like protein kinase 5) (Cell division protein kinase 13) (hCDK13) (Cholinesterase-related cell division controller)
byonic	OGAmutant	enrich_frac	HCD-EThcD	Q9HCD6	TANC2_HUMAN	TANC2	Protein TANC2 (Tetratricopeptide repeat, ankyrin repeat and coiled-coil domain-containing protein 2)
byonic	OGAmutant	enrich_frac	HCD-EThcD	O94855	SC24D_HUMAN	SEC24D	Protein transport protein Sec24D (SEC24-related protein D)
byonic	OGAmutant	enrich_frac	HCD-EThcD	Q9HBM6	TAF9B_HUMAN	TAF9B	Transcription initiation factor TFIID subunit 9B (Neuronal cell death-related protein 7) (DN-7) (Transcription initiation factor TFIID subunit 9-like) (Transcription-associated factor TAFII31L)
byonic	OGAmutant	enrich_frac	HCD-EThcD	Q6UUV7	CRTC3_HUMAN	CRTC3	CREB-regulated transcription coactivator 3 (Transducer of regulated cAMP response element-binding protein 3) (TORC-3) (Transducer of CREB protein 3)
byonic	OGAmutant	enrich_frac	HCD-EThcD	Q9UGP4	LIMD1_HUMAN	LIMD1	LIM domain-containing protein 1
byonic	OGAmutant	enrich_frac	HCD-EThcD	P49790	NU153_HUMAN	NUP153	Nuclear pore complex protein Nup153 (153 kDa nucleoporin) (Nucleoporin Nup153)
byonic	OGAmutant	enrich_frac	HCD-EThcD	O95081	AGFG2_HUMAN	AGFG2	Arf-GAP domain and FG repeat-containing protein 2 (HIV-1 Rev-binding protein-like protein) (Rev/Rex activation domain-binding protein related) (RAB-R)
byonic	OGAmutant	enrich_frac	HCD-EThcD	Q15942	ZYX_HUMAN	ZYX	Zyxin (Zyxin-2)
byonic	OGAmutant	enrich_frac	HCD-EThcD	O95486	SC24A_HUMAN	SEC24A	Protein transport protein Sec24A (SEC24-related protein A)
byonic	OGAmutant	enrich_frac	HCD-EThcD	Q9BTC0	DIDO1_HUMAN	DIDO1	Death-inducer obliterator 1 (DIO-1) (hDido1) (Death-associated transcription factor 1) (DATF-1)
byonic	OGAmutant	enrich_frac	HCD-EThcD	Q7Z589	EMSY_HUMAN	EMSY	BRCA2-interacting transcriptional repressor EMSY
byonic	OGAmutant	enrich_frac	HCD-EThcD	Q8IVF2	AHNK2_HUMAN	AHNAK2	Protein AHNAK2
byonic	OGAmutant	enrich_frac	HCD-EThcD	O14974	MYPT1_HUMAN	PPP1R12A	Protein phosphatase 1 regulatory subunit 12A (Myosin phosphatase-targeting subunit 1) (Myosin phosphatase target subunit 1) (Protein phosphatase myosin-binding subunit)
byonic	OGAmutant	enrich_frac	HCD-EThcD	Q96M27	PRRC1_HUMAN	PRRC1	Protein PRRC1 (Proline-rich and coiled-coil-containing protein 1)
byonic	OGAmutant	enrich_frac	HCD-EThcD	P02545	LMNA_HUMAN	LMNA	Prelamin-A/C [Cleaved into: Lamin-A/C (70 kDa lamin) (Renal carcinoma antigen NY-REN-32)]
byonic	OGAmutant	enrich_frac	HCD-EThcD	Q14157	UBP2L_HUMAN	UBAP2L	Ubiquitin-associated protein 2-like (Protein NICE-4) (RNA polymerase II degradation factor UBAP2L)
byonic	OGAmutant	enrich_frac	HCD-EThcD	Q7Z434	MAVS_HUMAN	MAVS	Mitochondrial antiviral-signaling protein (MAVS) (CARD adapter inducing interferon beta) (Cardif) (Interferon beta promoter stimulator protein 1) (IPS-1) (Putative NF-kappa-B-activating protein 031N) (Virus-induced-signaling adapter) (VISA)
byonic	OGAmutant	enrich_frac	HCD-EThcD	O15027	SC16A_HUMAN	SEC16A	Protein transport protein Sec16A (SEC16 homolog A) (p250)
byonic	OGAmutant	enrich_frac	HCD-EThcD	Q9ULU4	ZMYD8_HUMAN	ZMYND8	MYND-type zinc finger-containing chromatin reader ZMYND8 (Cutaneous T-cell lymphoma-associated antigen se14-3) (CTCL-associated antigen se14-3) (Protein kinase C-binding protein 1) (Rack7) (Transcription coregulator ZMYND8) (Zinc finger MYND domain-containing protein 8)
byonic	OGAmutant	enrich_frac	HCD-EThcD	P35658	NU214_HUMAN	NUP214	Nuclear pore complex protein Nup214 (214 kDa nucleoporin) (Nucleoporin Nup214) (Protein CAN)
byonic	OGAmutant	enrich_frac	HCD-EThcD	Q8TEQ6	GEMI5_HUMAN	GEMIN5	Gem-associated protein 5 (Gemin5)
byonic	OGAmutant	enrich_frac	HCD-EThcD	O60664	PLIN3_HUMAN	PLIN3	Perilipin-3 (47 kDa mannose 6-phosphate receptor-binding protein) (47 kDa MPR-binding protein) (Cargo selection protein TIP47) (Mannose-6-phosphate receptor-binding protein 1) (Placental protein 17) (PP17)
byonic	OGAmutant	enrich_frac	HCD-EThcD	Q7LBC6	KDM3B_HUMAN	KDM3B	Lysine-specific demethylase 3B (EC 1.14.11.65) (JmjC domain-containing histone demethylation protein 2B) (Jumonji domain-containing protein 1B) (Nuclear protein 5qNCA) ([histone H3]-dimethyl-L-lysine(9) demethylase 3B)
byonic	OGAmutant	enrich_frac	HCD-EThcD	Q9NZN8	CNOT2_HUMAN	CNOT2	CCR4-NOT transcription complex subunit 2 (CCR4-associated factor 2)
byonic	OGAmutant	enrich_frac	HCD-EThcD	O95487	SC24B_HUMAN	SEC24B	Protein transport protein Sec24B (SEC24-related protein B)
byonic	OGAmutant	enrich_frac	HCD-EThcD	O75044	SRGP2_HUMAN	SRGAP2	SLIT-ROBO Rho GTPase-activating protein 2 (srGAP2) (Formin-binding protein 2) (Rho GTPase-activating protein 34)
byonic	OGAmutant	enrich_frac	HCD-EThcD	Q9NPG3	UBN1_HUMAN	UBN1	Ubinuclein-1 (HIRA-binding protein) (Protein VT4) (Ubiquitously expressed nuclear protein)
byonic	OGAmutant	enrich_frac	HCD-EThcD	Q9Y618	NCOR2_HUMAN	NCOR2	Nuclear receptor corepressor 2 (N-CoR2) (CTG repeat protein 26) (SMAP270) (Silencing mediator of retinoic acid and thyroid hormone receptor) (SMRT) (T3 receptor-associating factor) (TRAC) (Thyroid-, retinoic-acid-receptor-associated corepressor)
byonic	OGAmutant	enrich_frac	HCD-EThcD	Q8WXI9	P66B_HUMAN	GATAD2B	Transcriptional repressor p66-beta (GATA zinc finger domain-containing protein 2B) (p66/p68)
byonic	OGAmutant	enrich_frac	HCD-EThcD	Q5T6F2	UBAP2_HUMAN	UBAP2	Ubiquitin-associated protein 2 (UBAP-2) (RNA polymerase II degradation factor UBAP2)
byonic	OGAmutant	enrich_frac	HCD-EThcD	Q4KMP7	TB10B_HUMAN	TBC1D10B	TBC1 domain family member 10B (Rab27A-GAP-beta)
byonic	OGAmutant	enrich_frac	HCD-EThcD	Q09666	AHNK_HUMAN	AHNAK	Neuroblast differentiation-associated protein AHNAK (Desmoyokin)
byonic	OGAmutant	enrich_frac	HCD-EThcD	Q14119	VEZF1_HUMAN	VEZF1	Vascular endothelial zinc finger 1 (Putative transcription factor DB1) (Zinc finger protein 161)
byonic	OGAmutant	enrich_frac	HCD-EThcD	P18846	ATF1_HUMAN	ATF1	Cyclic AMP-dependent transcription factor ATF-1 (cAMP-dependent transcription factor ATF-1) (Activating transcription factor 1) (Protein TREB36)
byonic	OGAmutant	enrich_frac	HCD-EThcD	Q6MZP7	LIN54_HUMAN	LIN54	Protein lin-54 homolog (CXC domain-containing protein 1)
byonic	OGAmutant	enrich_frac	HCD-EThcD	Q09472	EP300_HUMAN	EP300	Histone acetyltransferase p300 (p300 HAT) (EC 2.3.1.48) (E1A-associated protein p300) (Histone butyryltransferase p300) (EC 2.3.1.-) (Histone crotonyltransferase p300) (EC 2.3.1.-) (Protein 2-hydroxyisobutyryltransferase p300) (EC 2.3.1.-) (Protein lactyltransferas p300) (EC 2.3.1.-) (Protein propionyltransferase p300) (EC 2.3.1.-)
byonic	OGAmutant	enrich_frac	HCD-EThcD	P22670	RFX1_HUMAN	RFX1	MHC class II regulatory factor RFX1 (Enhancer factor C) (EF-C) (Regulatory factor X 1) (RFX) (Transcription factor RFX1)
byonic	OGAmutant	enrich_frac	HCD-EThcD	Q8WY36	BBX_HUMAN	BBX	HMG box transcription factor BBX (Bobby sox homolog) (HMG box-containing protein 2)
byonic	OGAmutant	enrich_frac	HCD-EThcD	Q5VUA4	ZN318_HUMAN	ZNF318	Zinc finger protein 318 (Endocrine regulatory protein)
byonic	OGAmutant	enrich_frac	HCD-EThcD	Q96L91	EP400_HUMAN	EP400	E1A-binding protein p400 (EC 3.6.4.-) (CAG repeat protein 32) (Domino homolog) (hDomino) (Trinucleotide repeat-containing gene 12 protein) (p400 kDa SWI2/SNF2-related protein)
byonic	OGAmutant	enrich_frac	HCD-EThcD	Q9UM82	SPAT2_HUMAN	SPATA2	Spermatogenesis-associated protein 2
byonic	OGAmutant	enrich_frac	HCD-EThcD	O43670	ZN207_HUMAN	ZNF207	BUB3-interacting and GLEBS motif-containing protein ZNF207 (BuGZ) (hBuGZ) (Zinc finger protein 207)
byonic	OGAmutant	enrich_frac	HCD-EThcD	Q15652	JHD2C_HUMAN	JMJD1C	Probable JmjC domain-containing histone demethylation protein 2C (EC 1.14.11.-) (Jumonji domain-containing protein 1C) (Thyroid receptor-interacting protein 8) (TR-interacting protein 8) (TRIP-8)
byonic	OGAmutant	enrich_frac	HCD-EThcD	O43823	AKAP8_HUMAN	AKAP8	A-kinase anchor protein 8 (AKAP-8) (A-kinase anchor protein 95 kDa) (AKAP 95)
byonic	OGAmutant	enrich_frac	HCD-EThcD	P12757	SKIL_HUMAN	SKIL	Ski-like protein (Ski-related oncogene) (Ski-related protein)
byonic	OGAmutant	enrich_frac	HCD-EThcD	Q9HCD5	NCOA5_HUMAN	NCOA5	Nuclear receptor coactivator 5 (NCoA-5) (Coactivator independent of AF-2) (CIA)
byonic	OGAmutant	enrich_frac	HCD-EThcD	P49792	RBP2_HUMAN	RANBP2	E3 SUMO-protein ligase RanBP2 (EC 2.3.2.-) (358 kDa nucleoporin) (Nuclear pore complex protein Nup358) (Nucleoporin Nup358) (Ran-binding protein 2) (RanBP2) (p270)
byonic	OGAmutant	enrich_frac	HCD-EThcD	Q8IWI9	MGAP_HUMAN	MGA	MAX gene-associated protein (MAX dimerization protein 5)
byonic	OGAmutant	enrich_frac	HCD-EThcD	O95835	LATS1_HUMAN	LATS1	Serine/threonine-protein kinase LATS1 (EC 2.7.11.1) (Large tumor suppressor homolog 1) (WARTS protein kinase) (h-warts)
byonic	OGAmutant	enrich_frac	HCD-EThcD	Q6PJT7	ZC3HE_HUMAN	ZC3H14	Zinc finger CCCH domain-containing protein 14 (Mammalian suppressor of tau pathology-2) (MSUT-2) (Renal carcinoma antigen NY-REN-37)
byonic	OGAmutant	enrich_frac	HCD-EThcD	Q9NYV4	CDK12_HUMAN	CDK12	Cyclin-dependent kinase 12 (EC 2.7.11.22) (EC 2.7.11.23) (Cdc2-related kinase, arginine/serine-rich) (CrkRS) (Cell division cycle 2-related protein kinase 7) (CDC2-related protein kinase 7) (Cell division protein kinase 12) (hCDK12)
byonic	OGAmutant	enrich_frac	HCD-EThcD	Q8NEY1	NAV1_HUMAN	NAV1	Neuron navigator 1 (Pore membrane and/or filament-interacting-like protein 3) (Steerin-1) (Unc-53 homolog 1) (unc53H1)
byonic	OGAmutant	enrich_frac	HCD-EThcD	Q14847	LASP1_HUMAN	LASP1	LIM and SH3 domain protein 1 (LASP-1) (Metastatic lymph node gene 50 protein) (MLN 50)
byonic	OGAmutant	enrich_frac	HCD-EThcD	Q9H1B7	I2BPL_HUMAN	IRF2BPL	Probable E3 ubiquitin-protein ligase IRF2BPL (EC 2.3.2.27) (Enhanced at puberty protein 1) (Interferon regulatory factor 2-binding protein-like)
byonic	OGAmutant	enrich_frac	HCD-EThcD	Q9Y6Q9	NCOA3_HUMAN	NCOA3	Nuclear receptor coactivator 3 (NCoA-3) (EC 2.3.1.48) (ACTR) (Amplified in breast cancer 1 protein) (AIB-1) (CBP-interacting protein) (pCIP) (Class E basic helix-loop-helix protein 42) (bHLHe42) (Receptor-associated coactivator 3) (RAC-3) (Steroid receptor coactivator protein 3) (SRC-3) (Thyroid hormone receptor activator molecule 1) (TRAM-1)
byonic	OGAmutant	enrich_frac	HCD-EThcD	O15164	TIF1A_HUMAN	TRIM24	Transcription intermediary factor 1-alpha (TIF1-alpha) (EC 2.3.2.27) (E3 ubiquitin-protein ligase TRIM24) (RING finger protein 82) (RING-type E3 ubiquitin transferase TIF1-alpha) (Tripartite motif-containing protein 24)
byonic	OGAmutant	enrich_frac	HCD-EThcD	P52594	AGFG1_HUMAN	AGFG1	Arf-GAP domain and FG repeat-containing protein 1 (HIV-1 Rev-binding protein) (Nucleoporin-like protein RIP) (Rev-interacting protein) (Rev/Rex activation domain-binding protein)
byonic	OGAmutant	enrich_frac	HCD-EThcD	Q86YP4	P66A_HUMAN	GATAD2A	Transcriptional repressor p66-alpha (Hp66alpha) (GATA zinc finger domain-containing protein 2A)
byonic	OGAmutant	enrich_frac	HCD-EThcD	Q5VT52	RPRD2_HUMAN	RPRD2	Regulation of nuclear pre-mRNA domain-containing protein 2
byonic	OGAmutant	enrich_frac	HCD-EThcD	O75376	NCOR1_HUMAN	NCOR1	Nuclear receptor corepressor 1 (N-CoR) (N-CoR1)
byonic	OGAmutant	enrich_frac	HCD-EThcD	Q96KR1	ZFR_HUMAN	ZFR	Zinc finger RNA-binding protein (hZFR) (M-phase phosphoprotein homolog)
byonic	OGAmutant	enrich_frac	HCD-EThcD	P49848	TAF6_HUMAN	TAF6	Transcription initiation factor TFIID subunit 6 (RNA polymerase II TBP-associated factor subunit E) (Transcription initiation factor TFIID 70 kDa subunit) (TAF(II)70) (TAFII-70) (TAFII70) (Transcription initiation factor TFIID 80 kDa subunit) (TAF(II)80) (TAFII-80) (TAFII80)
byonic	OGAmutant	enrich_frac	HCD-EThcD	P49336	CDK8_HUMAN	CDK8	Cyclin-dependent kinase 8 (EC 2.7.11.22) (EC 2.7.11.23) (Cell division protein kinase 8) (Mediator complex subunit CDK8) (Mediator of RNA polymerase II transcription subunit CDK8) (Protein kinase K35)
byonic	OGAmutant	enrich_frac	HCD-EThcD	P0C7T5	ATX1L_HUMAN	ATXN1L	Ataxin-1-like (Brother of ataxin-1) (Brother of ATXN1)
byonic	OGAmutant	enrich_frac	HCD-EThcD	Q70E73	RAPH1_HUMAN	RAPH1	Ras-associated and pleckstrin homology domains-containing protein 1 (RAPH1) (Amyotrophic lateral sclerosis 2 chromosomal region candidate gene 18 protein) (Amyotrophic lateral sclerosis 2 chromosomal region candidate gene 9 protein) (Lamellipodin) (Proline-rich EVH1 ligand 2) (PREL-2) (Protein RMO1)
byonic	OGAmutant	enrich_frac	HCD-EThcD	Q86UE4	LYRIC_HUMAN	MTDH	Protein LYRIC (3D3/LYRIC) (Astrocyte elevated gene-1 protein) (AEG-1) (Lysine-rich CEACAM1 co-isolated protein) (Metadherin) (Metastasis adhesion protein)
byonic	OGAmutant	enrich_frac	HCD-EThcD	O94842	TOX4_HUMAN	TOX4	TOX high mobility group box family member 4 (Epidermal Langerhans cell protein LCP1)
byonic	OGAmutant	enrich_frac	HCD-EThcD	Q7Z417	NUFP2_HUMAN	NUFIP2	FMR1-interacting protein NUFIP2 (82 kDa FMRP-interacting protein) (82-FIP) (Cell proliferation-inducing gene 1 protein) (FMRP-interacting protein 2) (Nuclear FMR1-interacting protein 2)
byonic	OGAmutant	enrich_frac	HCD-EThcD	Q15459	SF3A1_HUMAN	SF3A1	Splicing factor 3A subunit 1 (SF3a120) (Spliceosome-associated protein 114) (SAP 114)
byonic	OGAmutant	enrich_frac	HCD-EThcD	Q6P4R8	NFRKB_HUMAN	NFRKB	Nuclear factor related to kappa-B-binding protein (DNA-binding protein R kappa-B) (INO80 complex subunit G)
byonic	OGAmutant	enrich_frac	HCD-EThcD	P27540	ARNT_HUMAN	ARNT	Aryl hydrocarbon receptor nuclear translocator (ARNT protein) (Class E basic helix-loop-helix protein 2) (bHLHe2) (Dioxin receptor, nuclear translocator) (Hypoxia-inducible factor 1-beta) (HIF-1-beta) (HIF1-beta)
byonic	OGAmutant	enrich_frac	HCD-EThcD	P31629	ZEP2_HUMAN	HIVEP2	Transcription factor HIVEP2 (Human immunodeficiency virus type I enhancer-binding protein 2) (HIV-EP2) (MHC-binding protein 2) (MBP-2)
byonic	OGAmutant	enrich_frac	HCD-EThcD	Q9P2N5	RBM27_HUMAN	RBM27	RNA-binding protein 27 (RNA-binding motif protein 27)
byonic	OGAmutant	enrich_frac	HCD-EThcD	Q14684	RRP1B_HUMAN	RRP1B	Ribosomal RNA processing protein 1 homolog B (RRP1-like protein B)
byonic	OGAmutant	enrich_frac	HCD-EThcD	Q12815	TROAP_HUMAN	TROAP	Tastin (Trophinin-assisting protein) (Trophinin-associated protein)
byonic	OGAmutant	enrich_frac	HCD-EThcD	O43683	BUB1_HUMAN	BUB1	Mitotic checkpoint serine/threonine-protein kinase BUB1 (hBUB1) (EC 2.7.11.1) (BUB1A)
byonic	OGAmutant	enrich_frac	HCD-EThcD	Q9HCK8	CHD8_HUMAN	CHD8	Chromodomain-helicase-DNA-binding protein 8 (CHD-8) (EC 3.6.4.12) (ATP-dependent helicase CHD8) (Helicase with SNF2 domain 1)
byonic	OGAmutant	enrich_frac	HCD-EThcD	Q6AI12	ANR40_HUMAN	ANKRD40	Ankyrin repeat domain-containing protein 40
byonic	OGAmutant	enrich_frac	HCD-EThcD	P08670	VIME_HUMAN	VIM	Vimentin
byonic	OGAmutant	enrich_frac	HCD-EThcD	Q7Z5J4	RAI1_HUMAN	RAI1	Retinoic acid-induced protein 1
byonic	OGAmutant	enrich_frac	HCD-EThcD	Q12830	BPTF_HUMAN	BPTF	Nucleosome-remodeling factor subunit BPTF (Bromodomain and PHD finger-containing transcription factor) (Fetal Alz-50 clone 1 protein) (Fetal Alzheimer antigen)
byonic	OGAmutant	enrich_frac	HCD-EThcD	Q8TCU4	ALMS1_HUMAN	ALMS1	Centrosome-associated protein ALMS1 (Alstrom syndrome protein 1)
byonic	OGAmutant	enrich_frac	HCD-EThcD	Q96T58	MINT_HUMAN	SPEN	Msx2-interacting protein (SMART/HDAC1-associated repressor protein) (SPEN homolog)
byonic	OGAmutant	enrich_frac	HCD-EThcD	P54727	RD23B_HUMAN	RAD23B	UV excision repair protein RAD23 homolog B (HR23B) (hHR23B) (XP-C repair-complementing complex 58 kDa protein) (p58)
byonic	OGAmutant	enrich_frac	HCD-EThcD	P42166	LAP2A_HUMAN	TMPO	Lamina-associated polypeptide 2, isoform alpha (Thymopoietin isoform alpha) (TP alpha) (Thymopoietin-related peptide isoform alpha) (TPRP isoform alpha) [Cleaved into: Thymopoietin (TP) (Splenin); Thymopentin (TP5)]
byonic	OGAmutant	enrich_frac	HCD-EThcD	Q9Y4K1	CRBG1_HUMAN	CRYBG1	Beta/gamma crystallin domain-containing protein 1 (Absent in melanoma 1 protein)
byonic	OGAmutant	enrich_frac	HCD-EThcD	Q9NR12	PDLI7_HUMAN	PDLIM7	PDZ and LIM domain protein 7 (LIM mineralization protein) (LMP) (Protein enigma)
byonic	OGAmutant	enrich_frac	HCD-EThcD	Q9UQ35	SRRM2_HUMAN	SRRM2	Serine/arginine repetitive matrix protein 2 (300 kDa nuclear matrix antigen) (Serine/arginine-rich splicing factor-related nuclear matrix protein of 300 kDa) (SR-related nuclear matrix protein of 300 kDa) (Ser/Arg-related nuclear matrix protein of 300 kDa) (Splicing coactivator subunit SRm300) (Tax-responsive enhancer element-binding protein 803) (TaxREB803)
byonic	OGAmutant	enrich_frac	HCD-EThcD	Q8IZ21	PHAR4_HUMAN	PHACTR4	Phosphatase and actin regulator 4
byonic	OGAmutant	enrich_frac	HCD-EThcD	Q15723	ELF2_HUMAN	ELF2	ETS-related transcription factor Elf-2 (E74-like factor 2) (New ETS-related factor)
byonic	OGAmutant	enrich_frac	HCD-EThcD	Q9NRA8	4ET_HUMAN	EIF4ENIF1	Eukaryotic translation initiation factor 4E transporter (4E-T) (eIF4E transporter) (Eukaryotic translation initiation factor 4E nuclear import factor 1)
byonic	OGAmutant	enrich_frac	HCD-EThcD	P05783	K1C18_HUMAN	KRT18	Keratin, type I cytoskeletal 18 (Cell proliferation-inducing gene 46 protein) (Cytokeratin-18) (CK-18) (Keratin-18) (K18)
byonic	OGAmutant	enrich_frac	HCD-EThcD	P32519	ELF1_HUMAN	ELF1	ETS-related transcription factor Elf-1 (E74-like factor 1)
byonic	OGAmutant	enrich_frac	HCD-EThcD	Q92733	PRCC_HUMAN	PRCC	Proline-rich protein PRCC (Papillary renal cell carcinoma translocation-associated gene protein)
byonic	OGAmutant	enrich_frac	HCD-EThcD	P49023	PAXI_HUMAN	PXN	Paxillin
byonic	OGAmutant	enrich_frac	HCD-EThcD	Q9HB21	PKHA1_HUMAN	PLEKHA1	Pleckstrin homology domain-containing family A member 1 (PH domain-containing family A member 1) (Tandem PH domain-containing protein 1) (TAPP-1)
byonic	OGAmutant	enrich_frac	HCD-EThcD	Q9UGU0	TCF20_HUMAN	TCF20	Transcription factor 20 (TCF-20) (Nuclear factor SPBP) (Protein AR1) (Stromelysin-1 PDGF-responsive element-binding protein) (SPRE-binding protein)
byonic	OGAmutant	enrich_frac	HCD-EThcD	Q2KHR3	QSER1_HUMAN	QSER1	Glutamine and serine-rich protein 1
byonic	OGAmutant	enrich_frac	HCD-EThcD	Q86TC9	MYPN_HUMAN	MYPN	Myopalladin (145 kDa sarcomeric protein)
byonic	OGAmutant	enrich_frac	HCD-EThcD	Q9HBD1	RC3H2_HUMAN	RC3H2	Roquin-2 (EC 2.3.2.27) (Membrane-associated nucleic acid-binding protein) (RING finger and CCCH-type zinc finger domain-containing protein 2) (RING finger protein 164) (RING-type E3 ubiquitin transferase Roquin-2)
byonic	OGAmutant	enrich_frac	HCD-EThcD	Q96ST3	SIN3A_HUMAN	SIN3A	Paired amphipathic helix protein Sin3a (Histone deacetylase complex subunit Sin3a) (Transcriptional corepressor Sin3a)
byonic	OGAmutant	enrich_frac	HCD-EThcD	O94979	SC31A_HUMAN	SEC31A	Protein transport protein Sec31A (ABP125) (ABP130) (SEC31-like protein 1) (SEC31-related protein A) (Web1-like protein)
byonic	OGAmutant	enrich_frac	HCD-EThcD	Q53ET0	CRTC2_HUMAN	CRTC2	CREB-regulated transcription coactivator 2 (Transducer of regulated cAMP response element-binding protein 2) (TORC-2) (Transducer of CREB protein 2)
byonic	OGAmutant	enrich_frac	HCD-EThcD	Q9C0D5	TANC1_HUMAN	TANC1	Protein TANC1 (Tetratricopeptide repeat, ankyrin repeat and coiled-coil domain-containing protein 1)
byonic	OGAmutant	enrich_frac	HCD-EThcD	Q96EV2	RBM33_HUMAN	RBM33	RNA-binding protein 33 (Proline-rich protein 8) (RNA-binding motif protein 33)
byonic	OGAmutant	enrich_frac	HCD-EThcD	Q14814	MEF2D_HUMAN	MEF2D	Myocyte-specific enhancer factor 2D
byonic	OGAmutant	enrich_frac	HCD-EThcD	Q7Z5L9	I2BP2_HUMAN	IRF2BP2	Interferon regulatory factor 2-binding protein 2 (IRF-2-binding protein 2) (IRF-2BP2)
byonic	OGAmutant	enrich_frac	HCD-EThcD	P78312	F193A_HUMAN	FAM193A	Protein FAM193A (Protein IT14)
byonic	OGAmutant	enrich_frac	HCD-EThcD	P30622	CLIP1_HUMAN	CLIP1	CAP-Gly domain-containing linker protein 1 (Cytoplasmic linker protein 1) (Cytoplasmic linker protein 170 alpha-2) (CLIP-170) (Reed-Sternberg intermediate filament-associated protein) (Restin)
byonic	OGAmutant	enrich_frac	HCD-EThcD	Q92797	SYMPK_HUMAN	SYMPK	Symplekin
byonic	OGAmutant	enrich_frac	HCD-EThcD	Q8IWZ3	ANKH1_HUMAN	ANKHD1	Ankyrin repeat and KH domain-containing protein 1 (HIV-1 Vpr-binding ankyrin repeat protein) (Multiple ankyrin repeats single KH domain) (hMASK)
byonic	OGAmutant	enrich_frac	HCD-EThcD	Q9UKV3	ACINU_HUMAN	ACIN1	Apoptotic chromatin condensation inducer in the nucleus (Acinus)
byonic	OGAmutant	enrich_frac	HCD-EThcD	Q9UHR5	S30BP_HUMAN	SAP30BP	SAP30-binding protein (Transcriptional regulator protein HCNGP)
byonic	OGAmutant	enrich_frac	HCD-EThcD	O43237	DC1L2_HUMAN	DYNC1LI2	Cytoplasmic dynein 1 light intermediate chain 2 (Dynein light intermediate chain 2, cytosolic) (LIC-2) (LIC53/55)
byonic	OGAmutant	enrich_frac	HCD-EThcD	P07737	PROF1_HUMAN	PFN1	Profilin-1 (Epididymis tissue protein Li 184a) (Profilin I)
byonic	OGAmutant	enrich_frac	HCD-EThcD	P27816	MAP4_HUMAN	MAP4	Microtubule-associated protein 4 (MAP-4)
byonic	OGAmutant	enrich_frac	HCD-EThcD	Q9BTA9	WAC_HUMAN	WAC	WW domain-containing adapter protein with coiled-coil
byonic	OGAmutant	enrich_frac	HCD-EThcD	Q96PK6	RBM14_HUMAN	RBM14	RNA-binding protein 14 (Paraspeckle protein 2) (PSP2) (RNA-binding motif protein 14) (RRM-containing coactivator activator/modulator) (Synaptotagmin-interacting protein) (SYT-interacting protein)
byonic	OGAmutant	enrich_frac	HCD-EThcD	P56270	MAZ_HUMAN	MAZ	Myc-associated zinc finger protein (MAZI) (Pur-1) (Purine-binding transcription factor) (Serum amyloid A-activating factor-1) (SAF-1) (Transcription factor Zif87) (ZF87) (Zinc finger protein 801)
byonic	OGAmutant	enrich_frac	HCD-EThcD	C9JLW8	MCRI1_HUMAN	MCRIP1	Mapk-regulated corepressor-interacting protein 1 (Granulin-2) (Protein FAM195B)
byonic	OGAmutant	enrich_frac	HCD-EThcD	Q12888	TP53B_HUMAN	TP53BP1	TP53-binding protein 1 (53BP1) (p53-binding protein 1) (p53BP1)
byonic	OGAmutant	enrich_frac	HCD-EThcD	Q6VMQ6	MCAF1_HUMAN	ATF7IP	Activating transcription factor 7-interacting protein 1 (ATF-interacting protein) (ATF-IP) (ATF7-interacting protein) (ATFa-associated modulator) (hAM) (MBD1-containing chromatin-associated factor 1) (P621)
byonic	OGAmutant	enrich_frac	HCD-EThcD	O60675	MAFK_HUMAN	MAFK	Transcription factor MafK (Erythroid transcription factor NF-E2 p18 subunit)
byonic	OGAmutant	enrich_frac	HCD-EThcD	Q9UMS4	PRP19_HUMAN	PRPF19	Pre-mRNA-processing factor 19 (EC 2.3.2.27) (Nuclear matrix protein 200) (PRP19/PSO4 homolog) (hPso4) (RING-type E3 ubiquitin transferase PRP19) (Senescence evasion factor)
byonic	OGAmutant	enrich_frac	HCD-EThcD	Q9UHD9	UBQL2_HUMAN	UBQLN2	Ubiquilin-2 (Chap1) (DSK2 homolog) (Protein linking IAP with cytoskeleton 2) (PLIC-2) (hPLIC-2) (Ubiquitin-like product Chap1/Dsk2)
byonic	OGAmutant	enrich_frac	HCD-EThcD	O14497	ARI1A_HUMAN	ARID1A	AT-rich interactive domain-containing protein 1A (ARID domain-containing protein 1A) (B120) (BRG1-associated factor 250) (BAF250) (BRG1-associated factor 250a) (BAF250A) (Osa homolog 1) (hOSA1) (SWI-like protein) (SWI/SNF complex protein p270) (SWI/SNF-related, matrix-associated, actin-dependent regulator of chromatin subfamily F member 1) (hELD)
byonic	OGAmutant	enrich_frac	HCD-EThcD	Q7Z3K3	POGZ_HUMAN	POGZ	Pogo transposable element with ZNF domain (Suppressor of hairy wing homolog 5) (Zinc finger protein 280E) (Zinc finger protein 635)
byonic	OGAmutant	enrich_frac	HCD-EThcD	P41235	HNF4A_HUMAN	HNF4A	Hepatocyte nuclear factor 4-alpha (HNF-4-alpha) (Nuclear receptor subfamily 2 group A member 1) (Transcription factor 14) (TCF-14) (Transcription factor HNF-4)
byonic	OGAmutant	enrich_frac	HCD-EThcD	Q05209	PTN12_HUMAN	PTPN12	Tyrosine-protein phosphatase non-receptor type 12 (EC 3.1.3.48) (PTP-PEST) (Protein-tyrosine phosphatase G1) (PTPG1)
byonic	OGAmutant	enrich_frac	HCD-EThcD	P49257	LMAN1_HUMAN	LMAN1	Protein ERGIC-53 (ER-Golgi intermediate compartment 53 kDa protein) (Gp58) (Intracellular mannose-specific lectin MR60) (Lectin mannose-binding 1)
byonic	OGAmutant	enrich_frac	HCD-EThcD	Q13356	PPIL2_HUMAN	PPIL2	RING-type E3 ubiquitin-protein ligase PPIL2 (EC 2.3.2.27) (CYC4) (Cyclophilin-60) (Cyclophilin-like protein Cyp-60) (Cyp60) (hCyP-60) (Probable inactive peptidyl-prolyl cis-trans isomerase-like 2) (PPIase) (Rotamase PPIL2)
byonic	OGAmutant	enrich_frac	HCD-EThcD	Q07912	ACK1_HUMAN	TNK2	Activated CDC42 kinase 1 (ACK-1) (EC 2.7.10.2) (EC 2.7.11.1) (Tyrosine kinase non-receptor protein 2)
byonic	OGAmutant	enrich_frac	HCD-EThcD	O75179	ANR17_HUMAN	ANKRD17	Ankyrin repeat domain-containing protein 17 (Gene trap ankyrin repeat protein) (Serologically defined breast cancer antigen NY-BR-16)
byonic	OGAmutant	enrich_frac	HCD-EThcD	Q9UPV9	TRAK1_HUMAN	TRAK1	Trafficking kinesin-binding protein 1 (106 kDa O-GlcNAc transferase-interacting protein) (Protein Milton)
byonic	OGAmutant	enrich_frac	HCD-EThcD	Q96RT1	ERBIN_HUMAN	ERBIN	Erbin (Densin-180-like protein) (Erbb2-interacting protein) (Protein LAP2)
byonic	OGAmutant	enrich_frac	HCD-EThcD	Q9UQR0	SCML2_HUMAN	SCML2	Sex comb on midleg-like protein 2
byonic	OGAmutant	enrich_frac	HCD-EThcD	O75143	ATG13_HUMAN	ATG13	Autophagy-related protein 13
byonic	OGAmutant	enrich_frac	HCD-EThcD	Q8WWI1	LMO7_HUMAN	LMO7	LIM domain only protein 7 (LMO-7) (F-box only protein 20) (LOMP)
byonic	OGAmutant	enrich_frac	HCD-EThcD	Q8NDV7	TNR6A_HUMAN	TNRC6A	Trinucleotide repeat-containing gene 6A protein (CAG repeat protein 26) (EMSY interactor protein) (GW182 autoantigen) (Protein GW1) (Glycine-tryptophan protein of 182 kDa)
byonic	OGAmutant	enrich_frac	HCD-EThcD	Q6P3W7	SCYL2_HUMAN	SCYL2	SCY1-like protein 2 (Coated vesicle-associated kinase of 104 kDa)
byonic	OGAmutant	enrich_frac	HCD-EThcD	O43491	E41L2_HUMAN	EPB41L2	Band 4.1-like protein 2 (Erythrocyte membrane protein band 4.1-like 2) (Generally expressed protein 4.1) (4.1G)
byonic	OGAmutant	enrich_frac	HCD-EThcD	Q3L8U1	CHD9_HUMAN	CHD9	Chromodomain-helicase-DNA-binding protein 9 (CHD-9) (EC 3.6.4.12) (ATP-dependent helicase CHD9) (Chromatin-related mesenchymal modulator) (CReMM) (Chromatin-remodeling factor CHROM1) (Kismet homolog 2) (PPAR-alpha-interacting complex protein 320 kDa) (Peroxisomal proliferator-activated receptor A-interacting complex 320 kDa protein)
byonic	OGAmutant	enrich_frac	HCD-EThcD	Q6ZU65	UBN2_HUMAN	UBN2	Ubinuclein-2
byonic	OGAmutant	enrich_frac	HCD-EThcD	Q92540	SMG7_HUMAN	SMG7	Nonsense-mediated mRNA decay factor SMG7 (SMG-7 homolog) (hSMG-7)
byonic	OGAmutant	enrich_frac	HCD-EThcD	Q9NXV6	CARF_HUMAN	CDKN2AIP	CDKN2A-interacting protein (Collaborator of ARF)
byonic	OGAmutant	enrich_frac	HCD-EThcD	P63261	ACTG_HUMAN	ACTG1	Actin, cytoplasmic 2 (EC 3.6.4.-) (Gamma-actin) [Cleaved into: Actin, cytoplasmic 2, N-terminally processed]
byonic	OGAmutant	enrich_frac	HCD-EThcD	Q96QT6	PHF12_HUMAN	PHF12	PHD finger protein 12 (PHD factor 1) (Pf1)
byonic	OGAmutant	enrich_frac	HCD-EThcD	O14639	ABLM1_HUMAN	ABLIM1	Actin-binding LIM protein 1 (abLIM-1) (Actin-binding LIM protein family member 1) (Actin-binding double zinc finger protein) (LIMAB1) (Limatin)
byonic	OGAmutant	enrich_frac	HCD-EThcD	Q8WWM7	ATX2L_HUMAN	ATXN2L	Ataxin-2-like protein (Ataxin-2 domain protein) (Ataxin-2-related protein)
byonic	OGAmutant	enrich_frac	HCD-EThcD	Q8IZW8	TENS4_HUMAN	TNS4	Tensin-4 (C-terminal tensin-like protein)
byonic	OGAmutant	enrich_frac	HCD-EThcD	Q7Z2K8	GRIN1_HUMAN	GPRIN1	G protein-regulated inducer of neurite outgrowth 1 (GRIN1)
byonic	OGAmutant	enrich_frac	HCD-EThcD	O94901	SUN1_HUMAN	SUN1	SUN domain-containing protein 1 (Protein unc-84 homolog A) (Sad1/unc-84 protein-like 1)
byonic	OGAmutant	enrich_frac	HCD-EThcD	Q9NZQ3	SPN90_HUMAN	NCKIPSD	NCK-interacting protein with SH3 domain (54 kDa VacA-interacting protein) (54 kDa vimentin-interacting protein) (VIP54) (90 kDa SH3 protein interacting with Nck) (AF3p21) (Dia-interacting protein 1) (DIP-1) (Diaphanous protein-interacting protein) (SH3 adapter protein SPIN90) (WASP-interacting SH3-domain protein) (WISH) (Wiskott-Aldrich syndrome protein-interacting protein)
byonic	OGAmutant	enrich_frac	HCD-EThcD	O00468	AGRIN_HUMAN	AGRN	Agrin [Cleaved into: Agrin N-terminal 110 kDa subunit; Agrin C-terminal 110 kDa subunit; Agrin C-terminal 90 kDa fragment (C90); Agrin C-terminal 22 kDa fragment (C22)]
byonic	OGAmutant	enrich_frac	HCD-EThcD	O60841	IF2P_HUMAN	EIF5B	Eukaryotic translation initiation factor 5B (eIF-5B) (EC 3.6.5.3) (Translation initiation factor IF-2)
byonic	OGAmutant	enrich_frac	HCD-EThcD	Q12874	SF3A3_HUMAN	SF3A3	Splicing factor 3A subunit 3 (SF3a60) (Spliceosome-associated protein 61) (SAP 61)
byonic	OGAmutant	enrich_frac	HCD-EThcD	Q0ZGT2	NEXN_HUMAN	NEXN	Nexilin (F-actin-binding protein) (Nelin)
byonic	OGAmutant	enrich_frac	HCD-EThcD	Q9Y4E1	WAC2C_HUMAN	WASHC2C	WASH complex subunit 2C (Vaccinia virus penetration factor) (VPEF)
byonic	OGAmutant	enrich_frac	HCD-EThcD	Q9H910	JUPI2_HUMAN	JPT2	Jupiter microtubule associated homolog 2 (Hematological and neurological expressed 1-like protein) (HN1-like protein)
byonic	OGAmutant	enrich_frac	HCD-EThcD	Q96LD8	SENP8_HUMAN	SENP8	Sentrin-specific protease 8 (EC 3.4.22.-) (Deneddylase-1) (NEDD8-specific protease 1) (Protease, cysteine 2) (Sentrin/SUMO-specific protease SENP8)
byonic	OGAmutant	enrich_frac	HCD-EThcD	Q5VYS8	TUT7_HUMAN	TUT7	Terminal uridylyltransferase 7 (TUTase 7) (EC 2.7.7.52) (Zinc finger CCHC domain-containing protein 6)
byonic	OGAmutant	enrich_frac	HCD-EThcD	Q5T0B9	ZN362_HUMAN	ZNF362	Zinc finger protein 362
byonic	OGAmutant	enrich_frac	HCD-EThcD	P04899	GNAI2_HUMAN	GNAI2	Guanine nucleotide-binding protein G(i) subunit alpha-2 (Adenylate cyclase-inhibiting G alpha protein)
byonic	OGAmutant	enrich_frac	HCD-EThcD	Q641Q2	WAC2A_HUMAN	WASHC2A	WASH complex subunit 2A
byonic	OGAmutant	enrich_frac	HCD-EThcD	P33527	MRP1_HUMAN	ABCC1	Multidrug resistance-associated protein 1 (EC 7.6.2.2) (ATP-binding cassette sub-family C member 1) (Glutathione-S-conjugate-translocating ATPase ABCC1) (EC 7.6.2.3) (Leukotriene C(4) transporter) (LTC4 transporter)
byonic	OGAmutant	enrich_frac	HCD-EThcD	P56524	HDAC4_HUMAN	HDAC4	Histone deacetylase 4 (HD4) (EC 3.5.1.98)
byonic	OGAmutant	enrich_frac	HCD-EThcD	A2RRP1	NBAS_HUMAN	NBAS	NBAS subunit of NRZ tethering complex (Neuroblastoma-amplified gene protein) (Neuroblastoma-amplified sequence)
byonic	OGAmutant	enrich_frac	HCD-EThcD	Q9Y2X9	ZN281_HUMAN	ZNF281	Zinc finger protein 281 (GC-box-binding zinc finger protein 1) (Transcription factor ZBP-99) (Zinc finger DNA-binding protein 99)
byonic	OGAmutant	enrich_frac	HCD-EThcD	Q8IWZ8	SUGP1_HUMAN	SUGP1	SURP and G-patch domain-containing protein 1 (RNA-binding protein RBP) (Splicing factor 4)
byonic	OGAmutant	enrich_frac	HCD-EThcD	Q9NUW8	TYDP1_HUMAN	TDP1	Tyrosyl-DNA phosphodiesterase 1 (Tyr-DNA phosphodiesterase 1) (EC 3.1.4.-)
byonic	OGAmutant	enrich_frac	HCD-EThcD	Q7Z739	YTHD3_HUMAN	YTHDF3	YTH domain-containing family protein 3 (DF3)
byonic	OGAmutant	enrich_frac	HCD-EThcD	Q9Y6Y8	S23IP_HUMAN	SEC23IP	SEC23-interacting protein (p125)
byonic	OGAmutant	enrich_frac	HCD-EThcD	P17544	ATF7_HUMAN	ATF7	Cyclic AMP-dependent transcription factor ATF-7 (cAMP-dependent transcription factor ATF-7) (Activating transcription factor 7) (Transcription factor ATF-A)
byonic	OGAmutant	enrich_frac	HCD-EThcD	Q8WWQ0	PHIP_HUMAN	PHIP	PH-interacting protein (PHIP) (DDB1- and CUL4-associated factor 14) (IRS-1 PH domain-binding protein) (WD repeat-containing protein 11)
byonic	OGAmutant	enrich_frac	HCD-EThcD	Q6IC98	GRAM4_HUMAN	GRAMD4	GRAM domain-containing protein 4 (Death-inducing protein)
byonic	OGAmutant	enrich_frac	HCD-EThcD	Q9UPN3	MACF1_HUMAN	MACF1	Microtubule-actin cross-linking factor 1, isoforms 1/2/3/4/5 (620 kDa actin-binding protein) (ABP620) (Actin cross-linking family protein 7) (Macrophin-1) (Trabeculin-alpha)
byonic	OGAmutant	enrich_frac	HCD-EThcD	P50991	TCPD_HUMAN	CCT4	T-complex protein 1 subunit delta (TCP-1-delta) (CCT-delta) (Stimulator of TAR RNA-binding)
byonic	OGAmutant	enrich_frac	HCD-EThcD	Q99543	DNJC2_HUMAN	DNAJC2	DnaJ homolog subfamily C member 2 (M-phase phosphoprotein 11) (Zuotin-related factor 1) [Cleaved into: DnaJ homolog subfamily C member 2, N-terminally processed]
byonic	OGAmutant	enrich_frac	HCD-EThcD	Q9BXF6	RFIP5_HUMAN	RAB11FIP5	Rab11 family-interacting protein 5 (Rab11-FIP5) (Gamma-SNAP-associated factor 1) (Gaf-1) (Phosphoprotein pp75) (Rab11-interacting protein Rip11)
byonic	OGAmutant	enrich_frac	HCD-EThcD	Q9P2D6	F135A_HUMAN	FAM135A	Protein FAM135A
byonic	OGAmutant	enrich_frac	HCD-EThcD	P35219	CAH8_HUMAN	CA8	Carbonic anhydrase-related protein (CARP) (Carbonic anhydrase VIII) (CA-VIII)
byonic	OGAmutant	enrich_frac	HCD-EThcD	O95236	APOL3_HUMAN	APOL3	Apolipoprotein L3 (Apolipoprotein L-III) (ApoL-III) (TNF-inducible protein CG12-1) (CG12_1)
byonic	OGAmutant	enrich_frac	HCD-EThcD	Q99661	KIF2C_HUMAN	KIF2C	Kinesin-like protein KIF2C (Kinesin-like protein 6) (Mitotic centromere-associated kinesin) (MCAK)
byonic	OGAmutant	enrich_frac	HCD-EThcD	Q12959	DLG1_HUMAN	DLG1	Disks large homolog 1 (Synapse-associated protein 97) (SAP-97) (SAP97) (hDlg)
byonic	OGAmutant	enrich_frac	HCD-EThcD	O60231	DHX16_HUMAN	DHX16	Pre-mRNA-splicing factor ATP-dependent RNA helicase DHX16 (EC 3.6.4.13) (ATP-dependent RNA helicase #3) (DEAH-box protein 16)
byonic	OGAmutant	enrich_frac	HCD-EThcD	Q71DI3	H32_HUMAN	H3C15; H3C14; H3C13	Histone H3.2 (H3-clustered histone 13) (H3-clustered histone 14) (H3-clustered histone 15) (Histone H3/m) (Histone H3/o)
byonic	OGAmutant	enrich_frac	HCD-EThcD	Q96EK7	F120B_HUMAN	FAM120B	Constitutive coactivator of peroxisome proliferator-activated receptor gamma (Constitutive coactivator of PPAR-gamma) (Constitutive coactivator of PPARG) (PPARG constitutive coactivator 1) (PGCC1) (Protein FAM120B)
byonic	OGAmutant	enrich_frac	HCD-EThcD	Q6PML9	ZNT9_HUMAN	SLC30A9	Proton-coupled zinc antiporter SLC30A9, mitochondrial (Human embryonic lung protein) (HuEL) (Solute carrier family 30 member 9) (Zinc transporter 9) (ZnT-9)
byonic	OGAmutant	enrich_frac	HCD-EThcD	Q8NDT2	RB15B_HUMAN	RBM15B	Putative RNA-binding protein 15B (One-twenty two protein 3) (HsOTT3) (HuOTT3) (RNA-binding motif protein 15B)
byonic	OGAmutant	enrich_frac	HCD-EThcD	Q9Y233	PDE10_HUMAN	PDE10A	cAMP and cAMP-inhibited cGMP 3',5'-cyclic phosphodiesterase 10A (EC 3.1.4.17)
byonic	OGAmutant	enrich_frac	HCD-EThcD	P11177	ODPB_HUMAN	PDHB	Pyruvate dehydrogenase E1 component subunit beta, mitochondrial (PDHE1-B) (EC 1.2.4.1)
byonic	OGAmutant	enrich_frac	HCD-EThcD	Q6ZRS2	SRCAP_HUMAN	SRCAP	Helicase SRCAP (EC 3.6.4.-) (Domino homolog 2) (Snf2-related CBP activator)
byonic	OGAmutant	enrich_frac	HCD-EThcD	Q2V2M9	FHOD3_HUMAN	FHOD3	FH1/FH2 domain-containing protein 3 (Formactin-2) (Formin homolog overexpressed in spleen 2) (hFHOS2)
byonic	OGAmutant	enrich_frac	HCD-EThcD	Q96FV9	THOC1_HUMAN	THOC1	THO complex subunit 1 (Tho1) (Nuclear matrix protein p84) (p84N5) (hTREX84)
byonic	OGAmutant	enrich_frac	HCD-EThcD	O43432	IF4G3_HUMAN	EIF4G3	Eukaryotic translation initiation factor 4 gamma 3 (eIF-4-gamma 3) (eIF-4G 3) (eIF4G 3) (eIF-4-gamma II) (eIF4GII)
byonic	OGAmutant	enrich_frac	HCD-EThcD	Q9C035	TRIM5_HUMAN	TRIM5	Tripartite motif-containing protein 5 (EC 2.3.2.27) (RING finger protein 88) (RING-type E3 ubiquitin transferase TRIM5)
byonic	OGAmutant	enrich_frac	HCD-EThcD	Q8IWU2	LMTK2_HUMAN	LMTK2	Serine/threonine-protein kinase LMTK2 (EC 2.7.11.1) (Apoptosis-associated tyrosine kinase 2) (Brain-enriched kinase) (hBREK) (CDK5/p35-regulated kinase) (CPRK) (Kinase/phosphatase/inhibitor 2) (Lemur tyrosine kinase 2) (Serine/threonine-protein kinase KPI-2)
byonic	OGAmutant	enrich_frac	HCD-EThcD	Q7KZI7	MARK2_HUMAN	MARK2	Serine/threonine-protein kinase MARK2 (EC 2.7.11.1) (EC 2.7.11.26) (ELKL motif kinase 1) (EMK-1) (MAP/microtubule affinity-regulating kinase 2) (PAR1 homolog) (PAR1 homolog b) (Par-1b) (Par1b)
byonic	OGAmutant	enrich_frac	HCD-EThcD	P35030	TRY3_HUMAN	PRSS3	Trypsin-3 (EC 3.4.21.4) (Brain trypsinogen) (Mesotrypsin) (Mesotrypsinogen) (Serine protease 3) (Serine protease 4) (Trypsin III) (Trypsin IV)
byonic	OGAmutant	enrich_frac	HCD-EThcD	Q9H0K6	PUS7L_HUMAN	PUS7L	Pseudouridylate synthase PUS7L (EC 5.4.99.-) (Pseudouridylate synthase 7 homolog-like protein)
byonic	OGAmutant	enrich_frac	HCD-EThcD	Q99541	PLIN2_HUMAN	PLIN2	Perilipin-2 (Adipophilin) (Adipose differentiation-related protein) (ADRP)
byonic	OGAmutant	enrich_frac	HCD-EThcD	Q01085	TIAR_HUMAN	TIAL1	Nucleolysin TIAR (TIA-1-related protein)
byonic	OGAmutant	enrich_frac	HCD-EThcD	Q9UBW7	ZMYM2_HUMAN	ZMYM2	Zinc finger MYM-type protein 2 (Fused in myeloproliferative disorders protein) (Rearranged in atypical myeloproliferative disorder protein) (Zinc finger protein 198)
byonic	OGAmutant	enrich_frac	HCD-EThcD	Q7Z6Z7	HUWE1_HUMAN	HUWE1	E3 ubiquitin-protein ligase HUWE1 (EC 2.3.2.26) (ARF-binding protein 1) (ARF-BP1) (HECT, UBA and WWE domain-containing protein 1) (HECT-type E3 ubiquitin transferase HUWE1) (Homologous to E6AP carboxyl terminus homologous protein 9) (HectH9) (Large structure of UREB1) (LASU1) (Mcl-1 ubiquitin ligase E3) (Mule) (Upstream regulatory element-binding protein 1) (URE-B1) (URE-binding protein 1)
byonic	OGAmutant	enrich_frac	HCD-EThcD	Q8TEW0	PARD3_HUMAN	PARD3	Partitioning defective 3 homolog (PAR-3) (PARD-3) (Atypical PKC isotype-specific-interacting protein) (ASIP) (CTCL tumor antigen se2-5) (PAR3-alpha)
byonic	OGAmutant	enrich_frac	HCD-EThcD	O75197	LRP5_HUMAN	LRP5	Low-density lipoprotein receptor-related protein 5 (LRP-5) (Low-density lipoprotein receptor-related protein 7) (LRP-7)
byonic	OGAmutant	enrich_frac	HCD-EThcD	O00462	MANBA_HUMAN	MANBA	Beta-mannosidase (EC 3.2.1.25) (Lysosomal beta A mannosidase) (Mannanase) (Mannase)
byonic	OGAmutant	enrich_frac	HCD-EThcD	Q6DD88	ATLA3_HUMAN	ATL3	Atlastin-3 (EC 3.6.5.-)
byonic	OGAmutant	enrich_frac	HCD-EThcD	Q8IVD9	NUDC3_HUMAN	NUDCD3	NudC domain-containing protein 3
byonic	OGAmutant	enrich_frac	HCD-EThcD	Q13315	ATM_HUMAN	ATM	Serine-protein kinase ATM (EC 2.7.11.1) (Ataxia telangiectasia mutated) (A-T mutated)
byonic	OGAmutant	enrich_frac	HCD-EThcD	P06576	ATPB_HUMAN	ATP5F1B	ATP synthase subunit beta, mitochondrial (EC 7.1.2.2) (ATP synthase F1 subunit beta)
byonic	OGAmutant	enrich_frac	HCD-EThcD	Q04726	TLE3_HUMAN	TLE3	Transducin-like enhancer protein 3 (Enhancer of split groucho-like protein 3) (ESG3)
byonic	OGAmutant	enrich_frac	HCD-EThcD	Q9Y6V0	PCLO_HUMAN	PCLO	Protein piccolo (Aczonin)
byonic	OGAmutant	enrich_frac	HCD-EThcD	P10586	PTPRF_HUMAN	PTPRF	Receptor-type tyrosine-protein phosphatase F (EC 3.1.3.48) (Leukocyte common antigen related) (LAR)
byonic	OGAmutant	enrich_frac	HCD-EThcD	Q14746	COG2_HUMAN	COG2	Conserved oligomeric Golgi complex subunit 2 (COG complex subunit 2) (Component of oligomeric Golgi complex 2) (Low density lipoprotein receptor defect C-complementing protein)
byonic	OGAmutant	enrich_frac	HCD-EThcD	Q9Y6D6	BIG1_HUMAN	ARFGEF1	Brefeldin A-inhibited guanine nucleotide-exchange protein 1 (Brefeldin A-inhibited GEP 1) (ADP-ribosylation factor guanine nucleotide-exchange factor 1) (p200 ARF guanine nucleotide exchange factor) (p200 ARF-GEP1)
byonic	OGAmutant	enrich_frac	HCD-EThcD	P43155	CACP_HUMAN	CRAT	Carnitine O-acetyltransferase (Carnitine acetylase) (EC 2.3.1.137) (EC 2.3.1.7) (Carnitine acetyltransferase) (CAT) (CrAT)
byonic	OGAmutant	enrich_frac	HCD-EThcD	P16615	AT2A2_HUMAN	ATP2A2	Sarcoplasmic/endoplasmic reticulum calcium ATPase 2 (SERCA2) (SR Ca(2+)-ATPase 2) (EC 7.2.2.10) (Calcium pump 2) (Calcium-transporting ATPase sarcoplasmic reticulum type, slow twitch skeletal muscle isoform) (Endoplasmic reticulum class 1/2 Ca(2+) ATPase)
byonic	OGAmutant	enrich_frac	HCD-EThcD	Q9H6U6	BCAS3_HUMAN	BCAS3	BCAS3 microtubule associated cell migration factor (Breast carcinoma-amplified sequence 3) (GAOB1)
byonic	OGAmutant	enrich_frac	HCD-EThcD	Q16643	DREB_HUMAN	DBN1	Drebrin (Developmentally-regulated brain protein)
byonic	OGAmutant	enrich_frac	HCD-EThcD	O43148	MCES_HUMAN	RNMT	mRNA cap guanine-N7 methyltransferase (EC 2.1.1.56) (RG7MT1) (mRNA (guanine-N(7))-methyltransferase) (mRNA cap methyltransferase) (hCMT1) (hMet) (hcm1p)
byonic	OGAmutant	enrich_frac	HCD-EThcD	Q8TEQ8	PIGO_HUMAN	PIGO	GPI ethanolamine phosphate transferase 3 (EC 2.-.-.-) (Phosphatidylinositol-glycan biosynthesis class O protein) (PIG-O)
byonic	OGAmutant	enrich_frac	HCD-EThcD	P50402	EMD_HUMAN	EMD	Emerin
byonic	OGAmutant	enrich_frac	HCD-EThcD	Q00610	CLH1_HUMAN	CLTC	Clathrin heavy chain 1 (Clathrin heavy chain on chromosome 17) (CLH-17)
byonic	OGAmutant	enrich_frac	HCD-EThcD	O15061	SYNEM_HUMAN	SYNM	Synemin (Desmuslin)
byonic	OGAmutant	enrich_frac	HCD-EThcD	Q709C8	VP13C_HUMAN	VPS13C	Intermembrane lipid transfer protein VPS13C (Vacuolar protein sorting-associated protein 13C)
byonic	OGAmutant	enrich_frac	HCD-EThcD	O14979	HNRDL_HUMAN	HNRNPDL	Heterogeneous nuclear ribonucleoprotein D-like (hnRNP D-like) (hnRNP DL) (AU-rich element RNA-binding factor) (JKT41-binding protein) (Protein laAUF1)
byonic	OGAmutant	enrich_frac	HCD-EThcD	Q14643	ITPR1_HUMAN	ITPR1	Inositol 1,4,5-trisphosphate receptor type 1 (IP3 receptor isoform 1) (IP3R 1) (InsP3R1) (Type 1 inositol 1,4,5-trisphosphate receptor) (Type 1 InsP3 receptor)
byonic	OGAmutant	enrich_frac	HCD-EThcD	Q92567	F168A_HUMAN	FAM168A	Protein FAM168A (Tongue cancer chemotherapy resistance-associated protein 1)
byonic	OGAmutant	enrich_frac	HCD-EThcD	Q3KP31	ZN791_HUMAN	ZNF791	Zinc finger protein 791
byonic	OGAmutant	enrich_frac	HCD-EThcD	Q9Y4B6	DCAF1_HUMAN	DCAF1	DDB1- and CUL4-associated factor 1 (HIV-1 Vpr-binding protein) (VprBP) (Serine/threonine-protein kinase VPRBP) (EC 2.7.11.1) (Vpr-interacting protein)
byonic	OGAmutant	enrich_frac	HCD-EThcD	Q8IZL8	PELP1_HUMAN	PELP1	Proline-, glutamic acid- and leucine-rich protein 1 (Modulator of non-genomic activity of estrogen receptor) (Transcription factor HMX3)
byonic	OGAmutant	enrich_frac	HCD-EThcD	Q9NSE4	SYIM_HUMAN	IARS2	Isoleucine--tRNA ligase, mitochondrial (EC 6.1.1.5) (Isoleucyl-tRNA synthetase) (IleRS)
byonic	OGAmutant	enrich_frac	HCD-EThcD	O95071	UBR5_HUMAN	UBR5	E3 ubiquitin-protein ligase UBR5 (EC 2.3.2.26) (E3 ubiquitin-protein ligase, HECT domain-containing 1) (HECT-type E3 ubiquitin transferase UBR5) (Hyperplastic discs protein homolog) (hHYD) (Progestin-induced protein)
byonic	OGAmutant	enrich_frac	HCD-EThcD	Q71RG4	TMUB2_HUMAN	TMUB2	Transmembrane and ubiquitin-like domain-containing protein 2
byonic	OGAmutant	enrich_frac	HCD-EThcD	P32019	I5P2_HUMAN	INPP5B	Type II inositol 1,4,5-trisphosphate 5-phosphatase (EC 3.1.3.36) (75 kDa inositol polyphosphate-5-phosphatase) (Phosphoinositide 5-phosphatase) (5PTase)
byonic	OGAmutant	enrich_frac	HCD-EThcD	Q96QC0	PP1RA_HUMAN	PPP1R10	Serine/threonine-protein phosphatase 1 regulatory subunit 10 (MHC class I region proline-rich protein CAT53) (PP1-binding protein of 114 kDa) (Phosphatase 1 nuclear targeting subunit) (Protein FB19) (p99)
byonic	OGAmutant	enrich_frac	HCD-EThcD	O43719	HTSF1_HUMAN	HTATSF1	17S U2 SnRNP complex component HTATSF1 (HIV Tat-specific factor 1) (Tat-SF1)
byonic	OGAmutant	enrich_frac	HCD-EThcD	Q6NUQ1	RINT1_HUMAN	RINT1	RAD50-interacting protein 1 (RAD50 interactor 1) (HsRINT-1) (RINT-1)
fragpipe	AANL6	enrich_frac	HCD-EThcD	Q7Z417	NUFP2_HUMAN	NUFIP2	FMR1-interacting protein NUFIP2 (82 kDa FMRP-interacting protein) (82-FIP) (Cell proliferation-inducing gene 1 protein) (FMRP-interacting protein 2) (Nuclear FMR1-interacting protein 2)
fragpipe	AANL6	enrich_frac	HCD-EThcD	P51610	HCFC1_HUMAN	HCFC1	Host cell factor 1 (HCF) (HCF-1) (C1 factor) (CFF) (VCAF) (VP16 accessory protein) [Cleaved into: HCF N-terminal chain 1; HCF N-terminal chain 2; HCF N-terminal chain 3; HCF N-terminal chain 4; HCF N-terminal chain 5; HCF N-terminal chain 6; HCF C-terminal chain 1; HCF C-terminal chain 2; HCF C-terminal chain 3; HCF C-terminal chain 4; HCF C-terminal chain 5; HCF C-terminal chain 6]
fragpipe	AANL6	enrich_frac	HCD-EThcD	Q6PJT7	ZC3HE_HUMAN	ZC3H14	Zinc finger CCCH domain-containing protein 14 (Mammalian suppressor of tau pathology-2) (MSUT-2) (Renal carcinoma antigen NY-REN-37)
fragpipe	AANL6	enrich_frac	HCD-EThcD	Q8NG31	KNL1_HUMAN	KNL1	Kinetochore scaffold 1 (ALL1-fused gene from chromosome 15q14 protein) (AF15q14) (Bub-linking kinetochore protein) (Blinkin) (Cancer susceptibility candidate gene 5 protein) (Cancer/testis antigen 29) (CT29) (Kinetochore-null protein 1) (Protein CASC5) (Protein D40/AF15q14)
fragpipe	AANL6	enrich_frac	HCD-EThcD	Q9UK61	TASOR_HUMAN	TASOR	Protein TASOR (CTCL tumor antigen se89-1) (Retinoblastoma-associated protein RAP140) (Transgene activation suppressor protein)
fragpipe	AANL6	enrich_frac	HCD-EThcD	P27540	ARNT_HUMAN	ARNT	Aryl hydrocarbon receptor nuclear translocator (ARNT protein) (Class E basic helix-loop-helix protein 2) (bHLHe2) (Dioxin receptor, nuclear translocator) (Hypoxia-inducible factor 1-beta) (HIF-1-beta) (HIF1-beta)
fragpipe	AANL6	enrich_frac	HCD-EThcD	Q9ULU4	ZMYD8_HUMAN	ZMYND8	MYND-type zinc finger-containing chromatin reader ZMYND8 (Cutaneous T-cell lymphoma-associated antigen se14-3) (CTCL-associated antigen se14-3) (Protein kinase C-binding protein 1) (Rack7) (Transcription coregulator ZMYND8) (Zinc finger MYND domain-containing protein 8)
fragpipe	AANL6	enrich_frac	HCD-EThcD	Q9HBD1	RC3H2_HUMAN	RC3H2	Roquin-2 (EC 2.3.2.27) (Membrane-associated nucleic acid-binding protein) (RING finger and CCCH-type zinc finger domain-containing protein 2) (RING finger protein 164) (RING-type E3 ubiquitin transferase Roquin-2)
fragpipe	AANL6	enrich_frac	HCD-EThcD	Q5VUA4	ZN318_HUMAN	ZNF318	Zinc finger protein 318 (Endocrine regulatory protein)
fragpipe	AANL6	enrich_frac	HCD-EThcD	O14974	MYPT1_HUMAN	PPP1R12A	Protein phosphatase 1 regulatory subunit 12A (Myosin phosphatase-targeting subunit 1) (Myosin phosphatase target subunit 1) (Protein phosphatase myosin-binding subunit)
fragpipe	AANL6	enrich_frac	HCD-EThcD	O95487	SC24B_HUMAN	SEC24B	Protein transport protein Sec24B (SEC24-related protein B)
fragpipe	AANL6	enrich_frac	HCD-EThcD	Q9NZN8	CNOT2_HUMAN	CNOT2	CCR4-NOT transcription complex subunit 2 (CCR4-associated factor 2)
fragpipe	AANL6	enrich_frac	HCD-EThcD	Q12830	BPTF_HUMAN	BPTF	Nucleosome-remodeling factor subunit BPTF (Bromodomain and PHD finger-containing transcription factor) (Fetal Alz-50 clone 1 protein) (Fetal Alzheimer antigen)
fragpipe	AANL6	enrich_frac	HCD-EThcD	Q8WUH6	TM263_HUMAN	TMEM263	Transmembrane protein 263
fragpipe	AANL6	enrich_frac	HCD-EThcD	P18846	ATF1_HUMAN	ATF1	Cyclic AMP-dependent transcription factor ATF-1 (cAMP-dependent transcription factor ATF-1) (Activating transcription factor 1) (Protein TREB36)
fragpipe	AANL6	enrich_frac	HCD-EThcD	P40763	STAT3_HUMAN	STAT3	Signal transducer and activator of transcription 3 (Acute-phase response factor)
fragpipe	AANL6	enrich_frac	HCD-EThcD	Q8WWM7	ATX2L_HUMAN	ATXN2L	Ataxin-2-like protein (Ataxin-2 domain protein) (Ataxin-2-related protein)
fragpipe	AANL6	enrich_frac	HCD-EThcD	Q9BTC0	DIDO1_HUMAN	DIDO1	Death-inducer obliterator 1 (DIO-1) (hDido1) (Death-associated transcription factor 1) (DATF-1)
fragpipe	AANL6	enrich_frac	HCD-EThcD	Q9NYV4	CDK12_HUMAN	CDK12	Cyclin-dependent kinase 12 (EC 2.7.11.22) (EC 2.7.11.23) (Cdc2-related kinase, arginine/serine-rich) (CrkRS) (Cell division cycle 2-related protein kinase 7) (CDC2-related protein kinase 7) (Cell division protein kinase 12) (hCDK12)
fragpipe	AANL6	enrich_frac	HCD-EThcD	Q8WXI9	P66B_HUMAN	GATAD2B	Transcriptional repressor p66-beta (GATA zinc finger domain-containing protein 2B) (p66/p68)
fragpipe	AANL6	enrich_frac	HCD-EThcD	Q96KM6	Z512B_HUMAN	ZNF512B	Zinc finger protein 512B
fragpipe	AANL6	enrich_frac	HCD-EThcD	Q9P2N5	RBM27_HUMAN	RBM27	RNA-binding protein 27 (RNA-binding motif protein 27)
fragpipe	AANL6	enrich_frac	HCD-EThcD	Q5VT52	RPRD2_HUMAN	RPRD2	Regulation of nuclear pre-mRNA domain-containing protein 2
fragpipe	AANL6	enrich_frac	HCD-EThcD	Q96BD5	PF21A_HUMAN	PHF21A	PHD finger protein 21A (BHC80a) (BRAF35-HDAC complex protein BHC80)
fragpipe	AANL6	enrich_frac	HCD-EThcD	P02545	LMNA_HUMAN	LMNA	Prelamin-A/C [Cleaved into: Lamin-A/C (70 kDa lamin) (Renal carcinoma antigen NY-REN-32)]
fragpipe	AANL6	enrich_frac	HCD-EThcD	A5YKK6	CNOT1_HUMAN	CNOT1	CCR4-NOT transcription complex subunit 1 (CCR4-associated factor 1) (Negative regulator of transcription subunit 1 homolog) (NOT1H) (hNOT1)
fragpipe	AANL6	enrich_frac	HCD-EThcD	Q14157	UBP2L_HUMAN	UBAP2L	Ubiquitin-associated protein 2-like (Protein NICE-4) (RNA polymerase II degradation factor UBAP2L)
fragpipe	AANL6	enrich_frac	HCD-EThcD	O43670	ZN207_HUMAN	ZNF207	BUB3-interacting and GLEBS motif-containing protein ZNF207 (BuGZ) (hBuGZ) (Zinc finger protein 207)
fragpipe	AANL6	enrich_frac	HCD-EThcD	Q05209	PTN12_HUMAN	PTPN12	Tyrosine-protein phosphatase non-receptor type 12 (EC 3.1.3.48) (PTP-PEST) (Protein-tyrosine phosphatase G1) (PTPG1)
fragpipe	AANL6	enrich_frac	HCD-EThcD	P49790	NU153_HUMAN	NUP153	Nuclear pore complex protein Nup153 (153 kDa nucleoporin) (Nucleoporin Nup153)
fragpipe	AANL6	enrich_frac	HCD-EThcD	Q9H6B1	Z385D_HUMAN	ZNF385D	Zinc finger protein 385D (Zinc finger protein 659)
fragpipe	AANL6	enrich_frac	HCD-EThcD	P12757	SKIL_HUMAN	SKIL	Ski-like protein (Ski-related oncogene) (Ski-related protein)
fragpipe	AANL6	enrich_frac	HCD-EThcD	Q9UQ35	SRRM2_HUMAN	SRRM2	Serine/arginine repetitive matrix protein 2 (300 kDa nuclear matrix antigen) (Serine/arginine-rich splicing factor-related nuclear matrix protein of 300 kDa) (SR-related nuclear matrix protein of 300 kDa) (Ser/Arg-related nuclear matrix protein of 300 kDa) (Splicing coactivator subunit SRm300) (Tax-responsive enhancer element-binding protein 803) (TaxREB803)
fragpipe	AANL6	enrich_frac	HCD-EThcD	Q9HCD5	NCOA5_HUMAN	NCOA5	Nuclear receptor coactivator 5 (NCoA-5) (Coactivator independent of AF-2) (CIA)
fragpipe	AANL6	enrich_frac	HCD-EThcD	Q01082	SPTB2_HUMAN	SPTBN1	Spectrin beta chain, non-erythrocytic 1 (Beta-II spectrin) (Fodrin beta chain) (Spectrin, non-erythroid beta chain 1)
fragpipe	AANL6	enrich_frac	HCD-EThcD	Q6AI39	BICRL_HUMAN	BICRAL	BRD4-interacting chromatin-remodeling complex-associated protein-like (Glioma tumor suppressor candidate region gene 1 protein-like)
fragpipe	AANL6	enrich_frac	HCD-EThcD	P48382	RFX5_HUMAN	RFX5	DNA-binding protein RFX5 (Regulatory factor X 5)
fragpipe	AANL6	enrich_frac	HCD-EThcD	P49848	TAF6_HUMAN	TAF6	Transcription initiation factor TFIID subunit 6 (RNA polymerase II TBP-associated factor subunit E) (Transcription initiation factor TFIID 70 kDa subunit) (TAF(II)70) (TAFII-70) (TAFII70) (Transcription initiation factor TFIID 80 kDa subunit) (TAF(II)80) (TAFII-80) (TAFII80)
fragpipe	AANL6	enrich_frac	HCD-EThcD	Q7Z589	EMSY_HUMAN	EMSY	BRCA2-interacting transcriptional repressor EMSY
fragpipe	AANL6	enrich_frac	HCD-EThcD	Q8NEZ2	VP37A_HUMAN	VPS37A	Vacuolar protein sorting-associated protein 37A (hVps37A) (ESCRT-I complex subunit VPS37A) (Hepatocellular carcinoma-related protein 1)
fragpipe	AANL6	enrich_frac	HCD-EThcD	P22670	RFX1_HUMAN	RFX1	MHC class II regulatory factor RFX1 (Enhancer factor C) (EF-C) (Regulatory factor X 1) (RFX) (Transcription factor RFX1)
fragpipe	AANL6	enrich_frac	HCD-EThcD	Q9HBM6	TAF9B_HUMAN	TAF9B	Transcription initiation factor TFIID subunit 9B (Neuronal cell death-related protein 7) (DN-7) (Transcription initiation factor TFIID subunit 9-like) (Transcription-associated factor TAFII31L)
fragpipe	AANL6	enrich_frac	HCD-EThcD	P0C7T5	ATX1L_HUMAN	ATXN1L	Ataxin-1-like (Brother of ataxin-1) (Brother of ATXN1)
fragpipe	AANL6	enrich_frac	HCD-EThcD	Q14004	CDK13_HUMAN	CDK13	Cyclin-dependent kinase 13 (EC 2.7.11.22) (EC 2.7.11.23) (CDC2-related protein kinase 5) (Cell division cycle 2-like protein kinase 5) (Cell division protein kinase 13) (hCDK13) (Cholinesterase-related cell division controller)
fragpipe	AANL6	enrich_frac	HCD-EThcD	Q9NYD6	HXC10_HUMAN	HOXC10	Homeobox protein Hox-C10 (Homeobox protein Hox-3I)
fragpipe	AANL6	enrich_frac	HCD-EThcD	O95081	AGFG2_HUMAN	AGFG2	Arf-GAP domain and FG repeat-containing protein 2 (HIV-1 Rev-binding protein-like protein) (Rev/Rex activation domain-binding protein related) (RAB-R)
fragpipe	AANL6	enrich_frac	HCD-EThcD	Q92540	SMG7_HUMAN	SMG7	Nonsense-mediated mRNA decay factor SMG7 (SMG-7 homolog) (hSMG-7)
fragpipe	AANL6	enrich_frac	HCD-EThcD	Q8WY36	BBX_HUMAN	BBX	HMG box transcription factor BBX (Bobby sox homolog) (HMG box-containing protein 2)
fragpipe	AANL6	enrich_frac	HCD-EThcD	Q15459	SF3A1_HUMAN	SF3A1	Splicing factor 3A subunit 1 (SF3a120) (Spliceosome-associated protein 114) (SAP 114)
fragpipe	AANL6	enrich_frac	HCD-EThcD	Q15723	ELF2_HUMAN	ELF2	ETS-related transcription factor Elf-2 (E74-like factor 2) (New ETS-related factor)
fragpipe	AANL6	enrich_frac	HCD-EThcD	Q8IVF2	AHNK2_HUMAN	AHNAK2	Protein AHNAK2
fragpipe	AANL6	enrich_frac	HCD-EThcD	Q9UHD9	UBQL2_HUMAN	UBQLN2	Ubiquilin-2 (Chap1) (DSK2 homolog) (Protein linking IAP with cytoskeleton 2) (PLIC-2) (hPLIC-2) (Ubiquitin-like product Chap1/Dsk2)
fragpipe	AANL6	enrich_frac	HCD-EThcD	P12956	XRCC6_HUMAN	XRCC6	X-ray repair cross-complementing protein 6 (EC 3.6.4.-) (EC 4.2.99.-) (5'-deoxyribose-5-phosphate lyase Ku70) (5'-dRP lyase Ku70) (70 kDa subunit of Ku antigen) (ATP-dependent DNA helicase 2 subunit 1) (ATP-dependent DNA helicase II 70 kDa subunit) (CTC box-binding factor 75 kDa subunit) (CTC75) (CTCBF) (DNA repair protein XRCC6) (Lupus Ku autoantigen protein p70) (Ku70) (Thyroid-lupus autoantige…
fragpipe	AANL6	enrich_frac	HCD-EThcD	Q92733	PRCC_HUMAN	PRCC	Proline-rich protein PRCC (Papillary renal cell carcinoma translocation-associated gene protein)
fragpipe	AANL6	enrich_frac	HCD-EThcD	Q70E73	RAPH1_HUMAN	RAPH1	Ras-associated and pleckstrin homology domains-containing protein 1 (RAPH1) (Amyotrophic lateral sclerosis 2 chromosomal region candidate gene 18 protein) (Amyotrophic lateral sclerosis 2 chromosomal region candidate gene 9 protein) (Lamellipodin) (Proline-rich EVH1 ligand 2) (PREL-2) (Protein RMO1)
fragpipe	AANL6	enrich_frac	HCD-EThcD	Q96T58	MINT_HUMAN	SPEN	Msx2-interacting protein (SMART/HDAC1-associated repressor protein) (SPEN homolog)
fragpipe	AANL6	enrich_frac	HCD-EThcD	Q86UE4	LYRIC_HUMAN	MTDH	Protein LYRIC (3D3/LYRIC) (Astrocyte elevated gene-1 protein) (AEG-1) (Lysine-rich CEACAM1 co-isolated protein) (Metadherin) (Metastasis adhesion protein)
fragpipe	AANL6	enrich_frac	HCD-EThcD	Q8TEQ6	GEMI5_HUMAN	GEMIN5	Gem-associated protein 5 (Gemin5)
fragpipe	AANL6	enrich_frac	HCD-EThcD	Q9Y618	NCOR2_HUMAN	NCOR2	Nuclear receptor corepressor 2 (N-CoR2) (CTG repeat protein 26) (SMAP270) (Silencing mediator of retinoic acid and thyroid hormone receptor) (SMRT) (T3 receptor-associating factor) (TRAC) (Thyroid-, retinoic-acid-receptor-associated corepressor)
fragpipe	AANL6	enrich_frac	HCD-EThcD	P15586	GNS_HUMAN	GNS	N-acetylglucosamine-6-sulfatase (EC 3.1.6.14) (Glucosamine-6-sulfatase) (G6S)
fragpipe	AANL6	enrich_frac	HCD-EThcD	P60709	ACTB_HUMAN	ACTB	Actin, cytoplasmic 1 (EC 3.6.4.-) (Beta-actin) [Cleaved into: Actin, cytoplasmic 1, N-terminally processed]
fragpipe	AANL6	enrich_frac	HCD-EThcD	Q9UHR5	S30BP_HUMAN	SAP30BP	SAP30-binding protein (Transcriptional regulator protein HCNGP)
fragpipe	AANL6	enrich_frac	HCD-EThcD	O95789	ZMYM6_HUMAN	ZMYM6	Zinc finger MYM-type protein 6 (Transposon-derived Buster2 transposase-like protein) (Zinc finger protein 258)
fragpipe	AANL6	enrich_frac	HCD-EThcD	P78312	F193A_HUMAN	FAM193A	Protein FAM193A (Protein IT14)
fragpipe	AANL6	enrich_frac	HCD-EThcD	O60664	PLIN3_HUMAN	PLIN3	Perilipin-3 (47 kDa mannose 6-phosphate receptor-binding protein) (47 kDa MPR-binding protein) (Cargo selection protein TIP47) (Mannose-6-phosphate receptor-binding protein 1) (Placental protein 17) (PP17)
fragpipe	AANL6	enrich_frac	HCD-EThcD	Q8NEY1	NAV1_HUMAN	NAV1	Neuron navigator 1 (Pore membrane and/or filament-interacting-like protein 3) (Steerin-1) (Unc-53 homolog 1) (unc53H1)
fragpipe	AANL6	enrich_frac	HCD-EThcD	O60675	MAFK_HUMAN	MAFK	Transcription factor MafK (Erythroid transcription factor NF-E2 p18 subunit)
fragpipe	AANL6	enrich_frac	HCD-EThcD	Q7Z3K3	POGZ_HUMAN	POGZ	Pogo transposable element with ZNF domain (Suppressor of hairy wing homolog 5) (Zinc finger protein 280E) (Zinc finger protein 635)
fragpipe	AANL6	enrich_frac	HCD-EThcD	Q7LBC6	KDM3B_HUMAN	KDM3B	Lysine-specific demethylase 3B (EC 1.14.11.65) (JmjC domain-containing histone demethylation protein 2B) (Jumonji domain-containing protein 1B) (Nuclear protein 5qNCA) ([histone H3]-dimethyl-L-lysine(9) demethylase 3B)
fragpipe	AANL6	enrich_frac	HCD-EThcD	Q07912	ACK1_HUMAN	TNK2	Activated CDC42 kinase 1 (ACK-1) (EC 2.7.10.2) (EC 2.7.11.1) (Tyrosine kinase non-receptor protein 2)
fragpipe	AANL6	enrich_frac	HCD-EThcD	P98171	RHG04_HUMAN	ARHGAP4	Rho GTPase-activating protein 4 (Rho-GAP hematopoietic protein C1) (Rho-type GTPase-activating protein 4) (p115)
fragpipe	AANL6	enrich_frac	HCD-EThcD	Q96L91	EP400_HUMAN	EP400	E1A-binding protein p400 (EC 3.6.4.-) (CAG repeat protein 32) (Domino homolog) (hDomino) (Trinucleotide repeat-containing gene 12 protein) (p400 kDa SWI2/SNF2-related protein)
fragpipe	AANL6	enrich_frac	HCD-EThcD	Q02086	SP2_HUMAN	SP2	Transcription factor Sp2
fragpipe	AANL6	enrich_frac	HCD-EThcD	Q6P4R8	NFRKB_HUMAN	NFRKB	Nuclear factor related to kappa-B-binding protein (DNA-binding protein R kappa-B) (INO80 complex subunit G)
fragpipe	AANL6	enrich_frac	HCD-EThcD	Q8IZW8	TENS4_HUMAN	TNS4	Tensin-4 (C-terminal tensin-like protein)
fragpipe	AANL6	enrich_frac	HCD-EThcD	Q6AI12	ANR40_HUMAN	ANKRD40	Ankyrin repeat domain-containing protein 40
fragpipe	AANL6	enrich_frac	HCD-EThcD	Q9ULM3	YETS2_HUMAN	YEATS2	YEATS domain-containing protein 2
fragpipe	AANL6	enrich_frac	HCD-EThcD	Q15942	ZYX_HUMAN	ZYX	Zyxin (Zyxin-2)
fragpipe	AANL6	enrich_frac	HCD-EThcD	Q5H9F3	BCORL_HUMAN	BCORL1	BCL-6 corepressor-like protein 1 (BCoR-L1) (BCoR-like protein 1)
fragpipe	AANL6	enrich_frac	HCD-EThcD	Q8IZ21	PHAR4_HUMAN	PHACTR4	Phosphatase and actin regulator 4
fragpipe	AANL6	enrich_frac	HCD-EThcD	Q8TDM6	DLG5_HUMAN	DLG5	Disks large homolog 5 (Discs large protein P-dlg) (Placenta and prostate DLG)
fragpipe	AANL6	enrich_frac	HCD-EThcD	Q8IWI9	MGAP_HUMAN	MGA	MAX gene-associated protein (MAX dimerization protein 5)
fragpipe	AANL6	enrich_frac	HCD-EThcD	O95486	SC24A_HUMAN	SEC24A	Protein transport protein Sec24A (SEC24-related protein A)
fragpipe	AANL6	enrich_frac	HCD-EThcD	Q9Y4B4	ARIP4_HUMAN	RAD54L2	Helicase ARIP4 (EC 3.6.4.12) (Androgen receptor-interacting protein 4) (RAD54-like protein 2)
fragpipe	AANL6	enrich_frac	HCD-EThcD	P35658	NU214_HUMAN	NUP214	Nuclear pore complex protein Nup214 (214 kDa nucleoporin) (Nucleoporin Nup214) (Protein CAN)
fragpipe	AANL6	enrich_frac	HCD-EThcD	O75376	NCOR1_HUMAN	NCOR1	Nuclear receptor corepressor 1 (N-CoR) (N-CoR1)
fragpipe	AANL6	enrich_frac	HCD-EThcD	O15027	SC16A_HUMAN	SEC16A	Protein transport protein Sec16A (SEC16 homolog A) (p250)
fragpipe	AANL6	enrich_frac	HCD-EThcD	Q12815	TROAP_HUMAN	TROAP	Tastin (Trophinin-assisting protein) (Trophinin-associated protein)
fragpipe	Ab	enrich_frac	HCD-EThcD	Q9Y6V0	PCLO_HUMAN	PCLO	Protein piccolo (Aczonin)
fragpipe	Ab	enrich_frac	HCD-EThcD	Q9UHR5	S30BP_HUMAN	SAP30BP	SAP30-binding protein (Transcriptional regulator protein HCNGP)
fragpipe	Ab	enrich_frac	HCD-EThcD	Q12830	BPTF_HUMAN	BPTF	Nucleosome-remodeling factor subunit BPTF (Bromodomain and PHD finger-containing transcription factor) (Fetal Alz-50 clone 1 protein) (Fetal Alzheimer antigen)
fragpipe	Ab	enrich_frac	HCD-EThcD	Q12815	TROAP_HUMAN	TROAP	Tastin (Trophinin-assisting protein) (Trophinin-associated protein)
fragpipe	Ab	enrich_frac	HCD-EThcD	Q04721	NOTC2_HUMAN	NOTCH2	Neurogenic locus notch homolog protein 2 (Notch 2) (hN2) [Cleaved into: Notch 2 extracellular truncation (N2ECD); Notch 2 intracellular domain (N2ICD)]
fragpipe	Ab	enrich_frac	HCD-EThcD	P51610	HCFC1_HUMAN	HCFC1	Host cell factor 1 (HCF) (HCF-1) (C1 factor) (CFF) (VCAF) (VP16 accessory protein) [Cleaved into: HCF N-terminal chain 1; HCF N-terminal chain 2; HCF N-terminal chain 3; HCF N-terminal chain 4; HCF N-terminal chain 5; HCF N-terminal chain 6; HCF C-terminal chain 1; HCF C-terminal chain 2; HCF C-terminal chain 3; HCF C-terminal chain 4; HCF C-terminal chain 5; HCF C-terminal chain 6]
fragpipe	Ab	enrich_frac	HCD-EThcD	P0C7T5	ATX1L_HUMAN	ATXN1L	Ataxin-1-like (Brother of ataxin-1) (Brother of ATXN1)
fragpipe	Ab	enrich_frac	HCD-EThcD	P82979	SARNP_HUMAN	SARNP	SAP domain-containing ribonucleoprotein (Cytokine-induced protein of 29 kDa) (Nuclear protein Hcc-1) (Proliferation-associated cytokine-inducible protein CIP29)
fragpipe	Ab	enrich_frac	HCD-EThcD	Q6VMQ6	MCAF1_HUMAN	ATF7IP	Activating transcription factor 7-interacting protein 1 (ATF-interacting protein) (ATF-IP) (ATF7-interacting protein) (ATFa-associated modulator) (hAM) (MBD1-containing chromatin-associated factor 1) (P621)
fragpipe	Ab	enrich_frac	HCD-EThcD	Q6MZP7	LIN54_HUMAN	LIN54	Protein lin-54 homolog (CXC domain-containing protein 1)
fragpipe	Ab	enrich_frac	HCD-EThcD	Q9H4I2	ZHX3_HUMAN	ZHX3	Zinc fingers and homeoboxes protein 3 (Triple homeobox protein 1) (Zinc finger and homeodomain protein 3)
fragpipe	Ab	enrich_frac	HCD-EThcD	Q8IYB3	SRRM1_HUMAN	SRRM1	Serine/arginine repetitive matrix protein 1 (SR-related nuclear matrix protein of 160 kDa) (SRm160) (Ser/Arg-related nuclear matrix protein)
fragpipe	Ab	enrich_frac	HCD-EThcD	Q6P4R8	NFRKB_HUMAN	NFRKB	Nuclear factor related to kappa-B-binding protein (DNA-binding protein R kappa-B) (INO80 complex subunit G)
fragpipe	Ab	enrich_frac	HCD-EThcD	Q5H9F3	BCORL_HUMAN	BCORL1	BCL-6 corepressor-like protein 1 (BCoR-L1) (BCoR-like protein 1)
fragpipe	Ab	enrich_frac	HCD-EThcD	Q8NFH5	NUP35_HUMAN	NUP35	Nucleoporin NUP35 (35 kDa nucleoporin) (Mitotic phosphoprotein 44) (MP-44) (Nuclear pore complex protein Nup53) (Nucleoporin NUP53)
fragpipe	Ab	enrich_frac	HCD-EThcD	Q6PJT7	ZC3HE_HUMAN	ZC3H14	Zinc finger CCCH domain-containing protein 14 (Mammalian suppressor of tau pathology-2) (MSUT-2) (Renal carcinoma antigen NY-REN-37)
fragpipe	Ab	enrich_frac	HCD-EThcD	P31629	ZEP2_HUMAN	HIVEP2	Transcription factor HIVEP2 (Human immunodeficiency virus type I enhancer-binding protein 2) (HIV-EP2) (MHC-binding protein 2) (MBP-2)
fragpipe	Ab	enrich_frac	HCD-EThcD	P22670	RFX1_HUMAN	RFX1	MHC class II regulatory factor RFX1 (Enhancer factor C) (EF-C) (Regulatory factor X 1) (RFX) (Transcription factor RFX1)
fragpipe	Ab	enrich_frac	HCD-EThcD	Q9H1B7	I2BPL_HUMAN	IRF2BPL	Probable E3 ubiquitin-protein ligase IRF2BPL (EC 2.3.2.27) (Enhanced at puberty protein 1) (Interferon regulatory factor 2-binding protein-like)
fragpipe	Ab	enrich_frac	HCD-EThcD	Q14119	VEZF1_HUMAN	VEZF1	Vascular endothelial zinc finger 1 (Putative transcription factor DB1) (Zinc finger protein 161)
fragpipe	Ab	enrich_frac	HCD-EThcD	Q96T58	MINT_HUMAN	SPEN	Msx2-interacting protein (SMART/HDAC1-associated repressor protein) (SPEN homolog)
fragpipe	Ab	enrich_frac	HCD-EThcD	Q13428	TCOF_HUMAN	TCOF1	Treacle protein (Treacher Collins syndrome protein)
fragpipe	Ab	enrich_frac	HCD-EThcD	Q86XN7	PRSR1_HUMAN	PROSER1	Proline and serine-rich protein 1
fragpipe	Ab	enrich_frac	HCD-EThcD	Q9NZM4	BICRA_HUMAN	BICRA	BRD4-interacting chromatin-remodeling complex-associated protein (Glioma tumor suppressor candidate region gene 1 protein)
fragpipe	Ab	enrich_frac	HCD-EThcD	A8CG34	P121C_HUMAN	POM121C	Nuclear envelope pore membrane protein POM 121C (Nuclear pore membrane protein 121-2) (POM121-2) (Pore membrane protein of 121 kDa C)
fragpipe	Ab	enrich_frac	HCD-EThcD	Q9Y520	PRC2C_HUMAN	PRRC2C	Protein PRRC2C (BAT2 domain-containing protein 1) (HBV X-transactivated gene 2 protein) (HBV XAg-transactivated protein 2) (HLA-B-associated transcript 2-like 2) (Proline-rich and coiled-coil-containing protein 2C)
fragpipe	Ab	enrich_frac	HCD-EThcD	Q9C0G0	ZN407_HUMAN	ZNF407	Zinc finger protein 407
fragpipe	Ab	enrich_frac	HCD-EThcD	P27540	ARNT_HUMAN	ARNT	Aryl hydrocarbon receptor nuclear translocator (ARNT protein) (Class E basic helix-loop-helix protein 2) (bHLHe2) (Dioxin receptor, nuclear translocator) (Hypoxia-inducible factor 1-beta) (HIF-1-beta) (HIF1-beta)
fragpipe	Ab	enrich_frac	HCD-EThcD	O75179	ANR17_HUMAN	ANKRD17	Ankyrin repeat domain-containing protein 17 (Gene trap ankyrin repeat protein) (Serologically defined breast cancer antigen NY-BR-16)
fragpipe	Ab	enrich_frac	HCD-EThcD	Q9ULH1	ASAP1_HUMAN	ASAP1	Arf-GAP with SH3 domain, ANK repeat and PH domain-containing protein 1 (130 kDa phosphatidylinositol 4,5-bisphosphate-dependent ARF1 GTPase-activating protein) (ADP-ribosylation factor-directed GTPase-activating protein 1) (ARF GTPase-activating protein 1) (Development and differentiation-enhancing factor 1) (DEF-1) (Differentiation-enhancing factor 1) (PIP2-dependent ARF1 GAP)
fragpipe	Ab	enrich_frac	HCD-EThcD	O43303	CP110_HUMAN	CCP110	Centriolar coiled-coil protein of 110 kDa (Centrosomal protein of 110 kDa) (CP110) (Cep110)
fragpipe	Ab	enrich_frac	HCD-EThcD	Q14004	CDK13_HUMAN	CDK13	Cyclin-dependent kinase 13 (EC 2.7.11.22) (EC 2.7.11.23) (CDC2-related protein kinase 5) (Cell division cycle 2-like protein kinase 5) (Cell division protein kinase 13) (hCDK13) (Cholinesterase-related cell division controller)
fragpipe	Ab	enrich_frac	HCD-EThcD	Q8IWI9	MGAP_HUMAN	MGA	MAX gene-associated protein (MAX dimerization protein 5)
fragpipe	Ab	enrich_frac	HCD-EThcD	Q96KR1	ZFR_HUMAN	ZFR	Zinc finger RNA-binding protein (hZFR) (M-phase phosphoprotein homolog)
fragpipe	Ab	enrich_frac	HCD-EThcD	A5YKK6	CNOT1_HUMAN	CNOT1	CCR4-NOT transcription complex subunit 1 (CCR4-associated factor 1) (Negative regulator of transcription subunit 1 homolog) (NOT1H) (hNOT1)
fragpipe	Ab	enrich_frac	HCD-EThcD	Q5TGY3	AHDC1_HUMAN	AHDC1	Transcription factor Gibbin (AT-hook DNA-binding motif-containing protein 1)
fragpipe	Ab	enrich_frac	HCD-EThcD	Q96RK0	CIC_HUMAN	CIC	Protein capicua homolog
fragpipe	Ab	enrich_frac	HCD-EThcD	Q9UHX1	PUF60_HUMAN	PUF60	Poly(U)-binding-splicing factor PUF60 (60 kDa poly(U)-binding-splicing factor) (FUSE-binding protein-interacting repressor) (FBP-interacting repressor) (Ro-binding protein 1) (RoBP1) (Siah-binding protein 1) (Siah-BP1)
fragpipe	Ab	enrich_frac	HCD-EThcD	Q5VT52	RPRD2_HUMAN	RPRD2	Regulation of nuclear pre-mRNA domain-containing protein 2
fragpipe	Ab	enrich_frac	HCD-EThcD	Q15233	NONO_HUMAN	NONO	Non-POU domain-containing octamer-binding protein (NonO protein) (54 kDa nuclear RNA- and DNA-binding protein) (p54(nrb)) (p54nrb) (55 kDa nuclear protein) (NMT55) (DNA-binding p52/p100 complex, 52 kDa subunit)
fragpipe	Ab	enrich_frac	HCD-EThcD	Q9UQ35	SRRM2_HUMAN	SRRM2	Serine/arginine repetitive matrix protein 2 (300 kDa nuclear matrix antigen) (Serine/arginine-rich splicing factor-related nuclear matrix protein of 300 kDa) (SR-related nuclear matrix protein of 300 kDa) (Ser/Arg-related nuclear matrix protein of 300 kDa) (Splicing coactivator subunit SRm300) (Tax-responsive enhancer element-binding protein 803) (TaxREB803)
fragpipe	Ab	enrich_frac	HCD-EThcD	Q96BD5	PF21A_HUMAN	PHF21A	PHD finger protein 21A (BHC80a) (BRAF35-HDAC complex protein BHC80)
fragpipe	Ab	enrich_frac	HCD-EThcD	Q14247	SRC8_HUMAN	CTTN	Src substrate cortactin (Amplaxin) (Oncogene EMS1)
fragpipe	Ab	enrich_frac	HCD-EThcD	Q15788	NCOA1_HUMAN	NCOA1	Nuclear receptor coactivator 1 (NCoA-1) (EC 2.3.1.48) (Class E basic helix-loop-helix protein 74) (bHLHe74) (Protein Hin-2) (RIP160) (Renal carcinoma antigen NY-REN-52) (Steroid receptor coactivator 1) (SRC-1)
fragpipe	Ab	enrich_frac	HCD-EThcD	Q5T1R4	ZEP3_HUMAN	HIVEP3	Transcription factor HIVEP3 (Human immunodeficiency virus type I enhancer-binding protein 3) (Kappa-B and V(D)J recombination signal sequences-binding protein) (Kappa-binding protein 1) (KBP-1) (Zinc finger protein ZAS3)
fragpipe	Ab	enrich_frac	HCD-EThcD	P18146	EGR1_HUMAN	EGR1	Early growth response protein 1 (EGR-1) (AT225) (Nerve growth factor-induced protein A) (NGFI-A) (Transcription factor ETR103) (Transcription factor Zif268) (Zinc finger protein 225) (Zinc finger protein Krox-24)
fragpipe	Ab	enrich_frac	HCD-EThcD	Q9UKD1	GMEB2_HUMAN	GMEB2	Glucocorticoid modulatory element-binding protein 2 (GMEB-2) (DNA-binding protein p79PIF) (Parvovirus initiation factor p79) (PIF p79)
fragpipe	Ab	enrich_frac	HCD-EThcD	Q9H0E3	SP130_HUMAN	SAP130	Histone deacetylase complex subunit SAP130 (130 kDa Sin3-associated polypeptide) (Sin3-associated polypeptide p130)
fragpipe	Ab	enrich_frac	HCD-EThcD	Q5T6F2	UBAP2_HUMAN	UBAP2	Ubiquitin-associated protein 2 (UBAP-2) (RNA polymerase II degradation factor UBAP2)
fragpipe	Ab	enrich_frac	HCD-EThcD	O75030	MITF_HUMAN	MITF	Microphthalmia-associated transcription factor (Class E basic helix-loop-helix protein 32) (bHLHe32)
fragpipe	Ab	enrich_frac	HCD-EThcD	Q99583	MNT_HUMAN	MNT	Max-binding protein MNT (Class D basic helix-loop-helix protein 3) (bHLHd3) (Myc antagonist MNT) (Protein ROX)
fragpipe	Ab	enrich_frac	HCD-EThcD	P35658	NU214_HUMAN	NUP214	Nuclear pore complex protein Nup214 (214 kDa nucleoporin) (Nucleoporin Nup214) (Protein CAN)
fragpipe	Ab	enrich_frac	HCD-EThcD	P04632	CPNS1_HUMAN	CAPNS1	Calpain small subunit 1 (CSS1) (Calcium-activated neutral proteinase small subunit) (CANP small subunit) (Calcium-dependent protease small subunit) (CDPS) (Calcium-dependent protease small subunit 1) (Calpain regulatory subunit)
fragpipe	Ab	enrich_frac	HCD-EThcD	Q86T24	KAISO_HUMAN	ZBTB33	Transcriptional regulator Kaiso (Zinc finger and BTB domain-containing protein 33)
fragpipe	Ab	enrich_frac	HCD-EThcD	Q6P1N0	C2D1A_HUMAN	CC2D1A	Coiled-coil and C2 domain-containing protein 1A (Akt kinase-interacting protein 1) (Five prime repressor element under dual repression-binding protein 1) (FRE under dual repression-binding protein 1) (Freud-1) (Putative NF-kappa-B-activating protein 023N)
fragpipe	Ab	enrich_frac	HCD-EThcD	Q9Y2X9	ZN281_HUMAN	ZNF281	Zinc finger protein 281 (GC-box-binding zinc finger protein 1) (Transcription factor ZBP-99) (Zinc finger DNA-binding protein 99)
fragpipe	Ab	enrich_frac	HCD-EThcD	Q70E73	RAPH1_HUMAN	RAPH1	Ras-associated and pleckstrin homology domains-containing protein 1 (RAPH1) (Amyotrophic lateral sclerosis 2 chromosomal region candidate gene 18 protein) (Amyotrophic lateral sclerosis 2 chromosomal region candidate gene 9 protein) (Lamellipodin) (Proline-rich EVH1 ligand 2) (PREL-2) (Protein RMO1)
fragpipe	Ab	enrich_frac	HCD-EThcD	Q8IVW6	ARI3B_HUMAN	ARID3B	AT-rich interactive domain-containing protein 3B (ARID domain-containing protein 3B) (Bright and dead ringer protein) (Bright-like protein)
fragpipe	Ab	enrich_frac	HCD-EThcD	O15027	SC16A_HUMAN	SEC16A	Protein transport protein Sec16A (SEC16 homolog A) (p250)
fragpipe	Ab	enrich_frac	HCD-EThcD	Q7Z434	MAVS_HUMAN	MAVS	Mitochondrial antiviral-signaling protein (MAVS) (CARD adapter inducing interferon beta) (Cardif) (Interferon beta promoter stimulator protein 1) (IPS-1) (Putative NF-kappa-B-activating protein 031N) (Virus-induced-signaling adapter) (VISA)
fragpipe	Ab	enrich_frac	HCD-EThcD	Q86XP3	DDX42_HUMAN	DDX42	ATP-dependent RNA helicase DDX42 (EC 3.6.4.13) (DEAD box protein 42) (RNA helicase-like protein) (RHELP) (RNA helicase-related protein) (RNAHP) (SF3b DEAD box protein) (Splicing factor 3B-associated 125 kDa protein) (SF3b125)
fragpipe	Ab	enrich_frac	HCD-EThcD	Q09472	EP300_HUMAN	EP300	Histone acetyltransferase p300 (p300 HAT) (EC 2.3.1.48) (E1A-associated protein p300) (Histone butyryltransferase p300) (EC 2.3.1.-) (Histone crotonyltransferase p300) (EC 2.3.1.-) (Protein 2-hydroxyisobutyryltransferase p300) (EC 2.3.1.-) (Protein lactyltransferas p300) (EC 2.3.1.-) (Protein propionyltransferase p300) (EC 2.3.1.-)
fragpipe	Ab	enrich_frac	HCD-EThcD	Q8NDV7	TNR6A_HUMAN	TNRC6A	Trinucleotide repeat-containing gene 6A protein (CAG repeat protein 26) (EMSY interactor protein) (GW182 autoantigen) (Protein GW1) (Glycine-tryptophan protein of 182 kDa)
fragpipe	Ab	enrich_frac	HCD-EThcD	Q08211	DHX9_HUMAN	DHX9	ATP-dependent RNA helicase A (EC 3.6.4.13) (DEAH box protein 9) (DExH-box helicase 9) (Leukophysin) (LKP) (Nuclear DNA helicase II) (NDH II) (RNA helicase A)
fragpipe	Ab	enrich_frac	HCD-EThcD	Q99081	HTF4_HUMAN	TCF12	Transcription factor 12 (TCF-12) (Class B basic helix-loop-helix protein 20) (bHLHb20) (DNA-binding protein HTF4) (E-box-binding protein) (Transcription factor HTF-4)
fragpipe	Ab	enrich_frac	HCD-EThcD	O60664	PLIN3_HUMAN	PLIN3	Perilipin-3 (47 kDa mannose 6-phosphate receptor-binding protein) (47 kDa MPR-binding protein) (Cargo selection protein TIP47) (Mannose-6-phosphate receptor-binding protein 1) (Placental protein 17) (PP17)
fragpipe	Ab	enrich_frac	HCD-EThcD	O15056	SYNJ2_HUMAN	SYNJ2	Synaptojanin-2 (EC 3.1.3.36) (Synaptic inositol 1,4,5-trisphosphate 5-phosphatase 2)
fragpipe	Ab	enrich_frac	HCD-EThcD	P49790	NU153_HUMAN	NUP153	Nuclear pore complex protein Nup153 (153 kDa nucleoporin) (Nucleoporin Nup153)
fragpipe	Ab	enrich_frac	HCD-EThcD	P04792	HSPB1_HUMAN	HSPB1	Heat shock protein beta-1 (HspB1) (28 kDa heat shock protein) (Estrogen-regulated 24 kDa protein) (Heat shock 27 kDa protein) (HSP 27) (Stress-responsive protein 27) (SRP27)
fragpipe	OGAmutant	enrich_frac	HCD-EThcD	Q14814	MEF2D_HUMAN	MEF2D	Myocyte-specific enhancer factor 2D
fragpipe	OGAmutant	enrich_frac	HCD-EThcD	P30622	CLIP1_HUMAN	CLIP1	CAP-Gly domain-containing linker protein 1 (Cytoplasmic linker protein 1) (Cytoplasmic linker protein 170 alpha-2) (CLIP-170) (Reed-Sternberg intermediate filament-associated protein) (Restin)
fragpipe	OGAmutant	enrich_frac	HCD-EThcD	P51610	HCFC1_HUMAN	HCFC1	Host cell factor 1 (HCF) (HCF-1) (C1 factor) (CFF) (VCAF) (VP16 accessory protein) [Cleaved into: HCF N-terminal chain 1; HCF N-terminal chain 2; HCF N-terminal chain 3; HCF N-terminal chain 4; HCF N-terminal chain 5; HCF N-terminal chain 6; HCF C-terminal chain 1; HCF C-terminal chain 2; HCF C-terminal chain 3; HCF C-terminal chain 4; HCF C-terminal chain 5; HCF C-terminal chain 6]
fragpipe	OGAmutant	enrich_frac	HCD-EThcD	Q6PJT7	ZC3HE_HUMAN	ZC3H14	Zinc finger CCCH domain-containing protein 14 (Mammalian suppressor of tau pathology-2) (MSUT-2) (Renal carcinoma antigen NY-REN-37)
fragpipe	OGAmutant	enrich_frac	HCD-EThcD	Q5VT52	RPRD2_HUMAN	RPRD2	Regulation of nuclear pre-mRNA domain-containing protein 2
fragpipe	OGAmutant	enrich_frac	HCD-EThcD	A8CG34	P121C_HUMAN	POM121C	Nuclear envelope pore membrane protein POM 121C (Nuclear pore membrane protein 121-2) (POM121-2) (Pore membrane protein of 121 kDa C)
fragpipe	OGAmutant	enrich_frac	HCD-EThcD	P52594	AGFG1_HUMAN	AGFG1	Arf-GAP domain and FG repeat-containing protein 1 (HIV-1 Rev-binding protein) (Nucleoporin-like protein RIP) (Rev-interacting protein) (Rev/Rex activation domain-binding protein)
fragpipe	OGAmutant	enrich_frac	HCD-EThcD	P02545	LMNA_HUMAN	LMNA	Prelamin-A/C [Cleaved into: Lamin-A/C (70 kDa lamin) (Renal carcinoma antigen NY-REN-32)]
fragpipe	OGAmutant	enrich_frac	HCD-EThcD	Q9ULU4	ZMYD8_HUMAN	ZMYND8	MYND-type zinc finger-containing chromatin reader ZMYND8 (Cutaneous T-cell lymphoma-associated antigen se14-3) (CTCL-associated antigen se14-3) (Protein kinase C-binding protein 1) (Rack7) (Transcription coregulator ZMYND8) (Zinc finger MYND domain-containing protein 8)
fragpipe	OGAmutant	enrich_frac	HCD-EThcD	P08670	VIME_HUMAN	VIM	Vimentin
fragpipe	OGAmutant	enrich_frac	HCD-EThcD	Q96ST3	SIN3A_HUMAN	SIN3A	Paired amphipathic helix protein Sin3a (Histone deacetylase complex subunit Sin3a) (Transcriptional corepressor Sin3a)
fragpipe	OGAmutant	enrich_frac	HCD-EThcD	O15027	SC16A_HUMAN	SEC16A	Protein transport protein Sec16A (SEC16 homolog A) (p250)
fragpipe	OGAmutant	enrich_frac	HCD-EThcD	Q9Y618	NCOR2_HUMAN	NCOR2	Nuclear receptor corepressor 2 (N-CoR2) (CTG repeat protein 26) (SMAP270) (Silencing mediator of retinoic acid and thyroid hormone receptor) (SMRT) (T3 receptor-associating factor) (TRAC) (Thyroid-, retinoic-acid-receptor-associated corepressor)
fragpipe	OGAmutant	enrich_frac	HCD-EThcD	Q9Y6Q9	NCOA3_HUMAN	NCOA3	Nuclear receptor coactivator 3 (NCoA-3) (EC 2.3.1.48) (ACTR) (Amplified in breast cancer 1 protein) (AIB-1) (CBP-interacting protein) (pCIP) (Class E basic helix-loop-helix protein 42) (bHLHe42) (Receptor-associated coactivator 3) (RAC-3) (Steroid receptor coactivator protein 3) (SRC-3) (Thyroid hormone receptor activator molecule 1) (TRAM-1)
fragpipe	OGAmutant	enrich_frac	HCD-EThcD	Q92540	SMG7_HUMAN	SMG7	Nonsense-mediated mRNA decay factor SMG7 (SMG-7 homolog) (hSMG-7)
fragpipe	OGAmutant	enrich_frac	HCD-EThcD	P12757	SKIL_HUMAN	SKIL	Ski-like protein (Ski-related oncogene) (Ski-related protein)
fragpipe	OGAmutant	enrich_frac	HCD-EThcD	Q6UUV7	CRTC3_HUMAN	CRTC3	CREB-regulated transcription coactivator 3 (Transducer of regulated cAMP response element-binding protein 3) (TORC-3) (Transducer of CREB protein 3)
fragpipe	OGAmutant	enrich_frac	HCD-EThcD	Q99700	ATX2_HUMAN	ATXN2	Ataxin-2 (Spinocerebellar ataxia type 2 protein) (Trinucleotide repeat-containing gene 13 protein)
fragpipe	OGAmutant	enrich_frac	HCD-EThcD	Q9HBM6	TAF9B_HUMAN	TAF9B	Transcription initiation factor TFIID subunit 9B (Neuronal cell death-related protein 7) (DN-7) (Transcription initiation factor TFIID subunit 9-like) (Transcription-associated factor TAFII31L)
fragpipe	OGAmutant	enrich_frac	HCD-EThcD	O95487	SC24B_HUMAN	SEC24B	Protein transport protein Sec24B (SEC24-related protein B)
fragpipe	OGAmutant	enrich_frac	HCD-EThcD	Q9P2N5	RBM27_HUMAN	RBM27	RNA-binding protein 27 (RNA-binding motif protein 27)
fragpipe	OGAmutant	enrich_frac	HCD-EThcD	Q9NZN8	CNOT2_HUMAN	CNOT2	CCR4-NOT transcription complex subunit 2 (CCR4-associated factor 2)
fragpipe	OGAmutant	enrich_frac	HCD-EThcD	Q8TCU4	ALMS1_HUMAN	ALMS1	Centrosome-associated protein ALMS1 (Alstrom syndrome protein 1)
fragpipe	OGAmutant	enrich_frac	HCD-EThcD	P49848	TAF6_HUMAN	TAF6	Transcription initiation factor TFIID subunit 6 (RNA polymerase II TBP-associated factor subunit E) (Transcription initiation factor TFIID 70 kDa subunit) (TAF(II)70) (TAFII-70) (TAFII70) (Transcription initiation factor TFIID 80 kDa subunit) (TAF(II)80) (TAFII-80) (TAFII80)
fragpipe	OGAmutant	enrich_frac	HCD-EThcD	Q2KHR3	QSER1_HUMAN	QSER1	Glutamine and serine-rich protein 1
fragpipe	OGAmutant	enrich_frac	HCD-EThcD	Q12830	BPTF_HUMAN	BPTF	Nucleosome-remodeling factor subunit BPTF (Bromodomain and PHD finger-containing transcription factor) (Fetal Alz-50 clone 1 protein) (Fetal Alzheimer antigen)
fragpipe	OGAmutant	enrich_frac	HCD-EThcD	P40763	STAT3_HUMAN	STAT3	Signal transducer and activator of transcription 3 (Acute-phase response factor)
fragpipe	OGAmutant	enrich_frac	HCD-EThcD	Q9Y520	PRC2C_HUMAN	PRRC2C	Protein PRRC2C (BAT2 domain-containing protein 1) (HBV X-transactivated gene 2 protein) (HBV XAg-transactivated protein 2) (HLA-B-associated transcript 2-like 2) (Proline-rich and coiled-coil-containing protein 2C)
fragpipe	OGAmutant	enrich_frac	HCD-EThcD	Q8NDV7	TNR6A_HUMAN	TNRC6A	Trinucleotide repeat-containing gene 6A protein (CAG repeat protein 26) (EMSY interactor protein) (GW182 autoantigen) (Protein GW1) (Glycine-tryptophan protein of 182 kDa)
fragpipe	OGAmutant	enrich_frac	HCD-EThcD	Q9Y4K1	CRBG1_HUMAN	CRYBG1	Beta/gamma crystallin domain-containing protein 1 (Absent in melanoma 1 protein)
fragpipe	OGAmutant	enrich_frac	HCD-EThcD	Q96T58	MINT_HUMAN	SPEN	Msx2-interacting protein (SMART/HDAC1-associated repressor protein) (SPEN homolog)
fragpipe	OGAmutant	enrich_frac	HCD-EThcD	Q5T6F2	UBAP2_HUMAN	UBAP2	Ubiquitin-associated protein 2 (UBAP-2) (RNA polymerase II degradation factor UBAP2)
fragpipe	OGAmutant	enrich_frac	HCD-EThcD	Q7Z417	NUFP2_HUMAN	NUFIP2	FMR1-interacting protein NUFIP2 (82 kDa FMRP-interacting protein) (82-FIP) (Cell proliferation-inducing gene 1 protein) (FMRP-interacting protein 2) (Nuclear FMR1-interacting protein 2)
fragpipe	OGAmutant	enrich_frac	HCD-EThcD	Q9HCD6	TANC2_HUMAN	TANC2	Protein TANC2 (Tetratricopeptide repeat, ankyrin repeat and coiled-coil domain-containing protein 2)
fragpipe	OGAmutant	enrich_frac	HCD-EThcD	P35658	NU214_HUMAN	NUP214	Nuclear pore complex protein Nup214 (214 kDa nucleoporin) (Nucleoporin Nup214) (Protein CAN)
fragpipe	OGAmutant	enrich_frac	HCD-EThcD	Q14684	RRP1B_HUMAN	RRP1B	Ribosomal RNA processing protein 1 homolog B (RRP1-like protein B)
fragpipe	OGAmutant	enrich_frac	HCD-EThcD	P49336	CDK8_HUMAN	CDK8	Cyclin-dependent kinase 8 (EC 2.7.11.22) (EC 2.7.11.23) (Cell division protein kinase 8) (Mediator complex subunit CDK8) (Mediator of RNA polymerase II transcription subunit CDK8) (Protein kinase K35)
fragpipe	OGAmutant	enrich_frac	HCD-EThcD	Q96L91	EP400_HUMAN	EP400	E1A-binding protein p400 (EC 3.6.4.-) (CAG repeat protein 32) (Domino homolog) (hDomino) (Trinucleotide repeat-containing gene 12 protein) (p400 kDa SWI2/SNF2-related protein)
fragpipe	OGAmutant	enrich_frac	HCD-EThcD	Q9NYV4	CDK12_HUMAN	CDK12	Cyclin-dependent kinase 12 (EC 2.7.11.22) (EC 2.7.11.23) (Cdc2-related kinase, arginine/serine-rich) (CrkRS) (Cell division cycle 2-related protein kinase 7) (CDC2-related protein kinase 7) (Cell division protein kinase 12) (hCDK12)
fragpipe	OGAmutant	enrich_frac	HCD-EThcD	O94901	SUN1_HUMAN	SUN1	SUN domain-containing protein 1 (Protein unc-84 homolog A) (Sad1/unc-84 protein-like 1)
fragpipe	OGAmutant	enrich_frac	HCD-EThcD	Q09666	AHNK_HUMAN	AHNAK	Neuroblast differentiation-associated protein AHNAK (Desmoyokin)
fragpipe	OGAmutant	enrich_frac	HCD-EThcD	Q9HBD1	RC3H2_HUMAN	RC3H2	Roquin-2 (EC 2.3.2.27) (Membrane-associated nucleic acid-binding protein) (RING finger and CCCH-type zinc finger domain-containing protein 2) (RING finger protein 164) (RING-type E3 ubiquitin transferase Roquin-2)
fragpipe	OGAmutant	enrich_frac	HCD-EThcD	P49792	RBP2_HUMAN	RANBP2	E3 SUMO-protein ligase RanBP2 (EC 2.3.2.-) (358 kDa nucleoporin) (Nuclear pore complex protein Nup358) (Nucleoporin Nup358) (Ran-binding protein 2) (RanBP2) (p270)
fragpipe	OGAmutant	enrich_frac	HCD-EThcD	Q14676	MDC1_HUMAN	MDC1	Mediator of DNA damage checkpoint protein 1 (Nuclear factor with BRCT domains 1)
fragpipe	OGAmutant	enrich_frac	HCD-EThcD	P18846	ATF1_HUMAN	ATF1	Cyclic AMP-dependent transcription factor ATF-1 (cAMP-dependent transcription factor ATF-1) (Activating transcription factor 1) (Protein TREB36)
fragpipe	OGAmutant	enrich_frac	HCD-EThcD	O15164	TIF1A_HUMAN	TRIM24	Transcription intermediary factor 1-alpha (TIF1-alpha) (EC 2.3.2.27) (E3 ubiquitin-protein ligase TRIM24) (RING finger protein 82) (RING-type E3 ubiquitin transferase TIF1-alpha) (Tripartite motif-containing protein 24)
fragpipe	OGAmutant	enrich_frac	HCD-EThcD	Q15459	SF3A1_HUMAN	SF3A1	Splicing factor 3A subunit 1 (SF3a120) (Spliceosome-associated protein 114) (SAP 114)
fragpipe	OGAmutant	enrich_frac	HCD-EThcD	Q9BTC0	DIDO1_HUMAN	DIDO1	Death-inducer obliterator 1 (DIO-1) (hDido1) (Death-associated transcription factor 1) (DATF-1)
fragpipe	OGAmutant	enrich_frac	HCD-EThcD	P31629	ZEP2_HUMAN	HIVEP2	Transcription factor HIVEP2 (Human immunodeficiency virus type I enhancer-binding protein 2) (HIV-EP2) (MHC-binding protein 2) (MBP-2)
fragpipe	OGAmutant	enrich_frac	HCD-EThcD	Q96PK6	RBM14_HUMAN	RBM14	RNA-binding protein 14 (Paraspeckle protein 2) (PSP2) (RNA-binding motif protein 14) (RRM-containing coactivator activator/modulator) (Synaptotagmin-interacting protein) (SYT-interacting protein)
fragpipe	OGAmutant	enrich_frac	HCD-EThcD	Q8WXI9	P66B_HUMAN	GATAD2B	Transcriptional repressor p66-beta (GATA zinc finger domain-containing protein 2B) (p66/p68)
fragpipe	OGAmutant	enrich_frac	HCD-EThcD	Q7Z5J4	RAI1_HUMAN	RAI1	Retinoic acid-induced protein 1
fragpipe	OGAmutant	enrich_frac	HCD-EThcD	Q9UQR0	SCML2_HUMAN	SCML2	Sex comb on midleg-like protein 2
fragpipe	OGAmutant	enrich_frac	HCD-EThcD	Q7LBC6	KDM3B_HUMAN	KDM3B	Lysine-specific demethylase 3B (EC 1.14.11.65) (JmjC domain-containing histone demethylation protein 2B) (Jumonji domain-containing protein 1B) (Nuclear protein 5qNCA) ([histone H3]-dimethyl-L-lysine(9) demethylase 3B)
fragpipe	OGAmutant	enrich_frac	HCD-EThcD	Q6MZP7	LIN54_HUMAN	LIN54	Protein lin-54 homolog (CXC domain-containing protein 1)
fragpipe	OGAmutant	enrich_frac	HCD-EThcD	P08651	NFIC_HUMAN	NFIC	Nuclear factor 1 C-type (NF1-C) (Nuclear factor 1/C) (CCAAT-box-binding transcription factor) (CTF) (Nuclear factor I/C) (NF-I/C) (NFI-C) (TGGCA-binding protein)
fragpipe	OGAmutant	enrich_frac	HCD-EThcD	P49790	NU153_HUMAN	NUP153	Nuclear pore complex protein Nup153 (153 kDa nucleoporin) (Nucleoporin Nup153)
fragpipe	OGAmutant	enrich_frac	HCD-EThcD	O14974	MYPT1_HUMAN	PPP1R12A	Protein phosphatase 1 regulatory subunit 12A (Myosin phosphatase-targeting subunit 1) (Myosin phosphatase target subunit 1) (Protein phosphatase myosin-binding subunit)
fragpipe	OGAmutant	enrich_frac	HCD-EThcD	Q9HCD5	NCOA5_HUMAN	NCOA5	Nuclear receptor coactivator 5 (NCoA-5) (Coactivator independent of AF-2) (CIA)
fragpipe	OGAmutant	enrich_frac	HCD-EThcD	Q96RK0	CIC_HUMAN	CIC	Protein capicua homolog
fragpipe	OGAmutant	enrich_frac	HCD-EThcD	Q53ET0	CRTC2_HUMAN	CRTC2	CREB-regulated transcription coactivator 2 (Transducer of regulated cAMP response element-binding protein 2) (TORC-2) (Transducer of CREB protein 2)
fragpipe	OGAmutant	enrich_frac	HCD-EThcD	Q9H4A3	WNK1_HUMAN	WNK1	Serine/threonine-protein kinase WNK1 (EC 2.7.11.1) (Erythrocyte 65 kDa protein) (p65) (Kinase deficient protein) (Protein kinase lysine-deficient 1) (Protein kinase with no lysine 1) (hWNK1)
fragpipe	OGAmutant	enrich_frac	HCD-EThcD	Q9HCK8	CHD8_HUMAN	CHD8	Chromodomain-helicase-DNA-binding protein 8 (CHD-8) (EC 3.6.4.12) (ATP-dependent helicase CHD8) (Helicase with SNF2 domain 1)
fragpipe	OGAmutant	enrich_frac	HCD-EThcD	Q9NR12	PDLI7_HUMAN	PDLIM7	PDZ and LIM domain protein 7 (LIM mineralization protein) (LMP) (Protein enigma)
fragpipe	OGAmutant	enrich_frac	HCD-EThcD	P0C7T5	ATX1L_HUMAN	ATXN1L	Ataxin-1-like (Brother of ataxin-1) (Brother of ATXN1)
fragpipe	OGAmutant	enrich_frac	HCD-EThcD	P48382	RFX5_HUMAN	RFX5	DNA-binding protein RFX5 (Regulatory factor X 5)
fragpipe	OGAmutant	enrich_frac	HCD-EThcD	P62910	RL32_HUMAN	RPL32	Large ribosomal subunit protein eL32 (60S ribosomal protein L32)
fragpipe	OGAmutant	enrich_frac	HCD-EThcD	Q7Z589	EMSY_HUMAN	EMSY	BRCA2-interacting transcriptional repressor EMSY
fragpipe	OGAmutant	enrich_frac	HCD-EThcD	Q12815	TROAP_HUMAN	TROAP	Tastin (Trophinin-assisting protein) (Trophinin-associated protein)
fragpipe	OGAmutant	enrich_frac	HCD-EThcD	Q14157	UBP2L_HUMAN	UBAP2L	Ubiquitin-associated protein 2-like (Protein NICE-4) (RNA polymerase II degradation factor UBAP2L)
fragpipe	OGAmutant	enrich_frac	HCD-EThcD	Q05209	PTN12_HUMAN	PTPN12	Tyrosine-protein phosphatase non-receptor type 12 (EC 3.1.3.48) (PTP-PEST) (Protein-tyrosine phosphatase G1) (PTPG1)
fragpipe	OGAmutant	enrich_frac	HCD-EThcD	Q9C0D5	TANC1_HUMAN	TANC1	Protein TANC1 (Tetratricopeptide repeat, ankyrin repeat and coiled-coil domain-containing protein 1)
fragpipe	OGAmutant	enrich_frac	HCD-EThcD	Q9H1B7	I2BPL_HUMAN	IRF2BPL	Probable E3 ubiquitin-protein ligase IRF2BPL (EC 2.3.2.27) (Enhanced at puberty protein 1) (Interferon regulatory factor 2-binding protein-like)
fragpipe	OGAmutant	enrich_frac	HCD-EThcD	P54727	RD23B_HUMAN	RAD23B	UV excision repair protein RAD23 homolog B (HR23B) (hHR23B) (XP-C repair-complementing complex 58 kDa protein) (p58)
fragpipe	OGAmutant	enrich_frac	HCD-EThcD	O43823	AKAP8_HUMAN	AKAP8	A-kinase anchor protein 8 (AKAP-8) (A-kinase anchor protein 95 kDa) (AKAP 95)
fragpipe	OGAmutant	enrich_frac	HCD-EThcD	Q9HB21	PKHA1_HUMAN	PLEKHA1	Pleckstrin homology domain-containing family A member 1 (PH domain-containing family A member 1) (Tandem PH domain-containing protein 1) (TAPP-1)
fragpipe	OGAmutant	enrich_frac	HCD-EThcD	Q9UHD9	UBQL2_HUMAN	UBQLN2	Ubiquilin-2 (Chap1) (DSK2 homolog) (Protein linking IAP with cytoskeleton 2) (PLIC-2) (hPLIC-2) (Ubiquitin-like product Chap1/Dsk2)
fragpipe	OGAmutant	enrich_frac	HCD-EThcD	Q9NPG3	UBN1_HUMAN	UBN1	Ubinuclein-1 (HIRA-binding protein) (Protein VT4) (Ubiquitously expressed nuclear protein)
fragpipe	OGAmutant	enrich_frac	HCD-EThcD	O14497	ARI1A_HUMAN	ARID1A	AT-rich interactive domain-containing protein 1A (ARID domain-containing protein 1A) (B120) (BRG1-associated factor 250) (BAF250) (BRG1-associated factor 250a) (BAF250A) (Osa homolog 1) (hOSA1) (SWI-like protein) (SWI/SNF complex protein p270) (SWI/SNF-related, matrix-associated, actin-dependent regulator of chromatin subfamily F member 1) (hELD)
fragpipe	OGAmutant	enrich_frac	HCD-EThcD	Q2TAA8	TXIP1_HUMAN	TSNAXIP1	Translin-associated factor X-interacting protein 1 (Trax-interacting protein 1)
fragpipe	OGAmutant	enrich_frac	HCD-EThcD	O75376	NCOR1_HUMAN	NCOR1	Nuclear receptor corepressor 1 (N-CoR) (N-CoR1)
fragpipe	OGAmutant	enrich_frac	HCD-EThcD	P27540	ARNT_HUMAN	ARNT	Aryl hydrocarbon receptor nuclear translocator (ARNT protein) (Class E basic helix-loop-helix protein 2) (bHLHe2) (Dioxin receptor, nuclear translocator) (Hypoxia-inducible factor 1-beta) (HIF-1-beta) (HIF1-beta)
fragpipe	OGAmutant	enrich_frac	HCD-EThcD	Q0ZGT2	NEXN_HUMAN	NEXN	Nexilin (F-actin-binding protein) (Nelin)
fragpipe	OGAmutant	enrich_frac	HCD-EThcD	Q5VUA4	ZN318_HUMAN	ZNF318	Zinc finger protein 318 (Endocrine regulatory protein)
fragpipe	OGAmutant	enrich_frac	HCD-EThcD	Q9NYD6	HXC10_HUMAN	HOXC10	Homeobox protein Hox-C10 (Homeobox protein Hox-3I)
fragpipe	OGAmutant	enrich_frac	HCD-EThcD	Q86YP4	P66A_HUMAN	GATAD2A	Transcriptional repressor p66-alpha (Hp66alpha) (GATA zinc finger domain-containing protein 2A)
fragpipe	OGAmutant	enrich_frac	HCD-EThcD	P22670	RFX1_HUMAN	RFX1	MHC class II regulatory factor RFX1 (Enhancer factor C) (EF-C) (Regulatory factor X 1) (RFX) (Transcription factor RFX1)
fragpipe	OGAmutant	enrich_frac	HCD-EThcD	P42166	LAP2A_HUMAN	TMPO	Lamina-associated polypeptide 2, isoform alpha (Thymopoietin isoform alpha) (TP alpha) (Thymopoietin-related peptide isoform alpha) (TPRP isoform alpha) [Cleaved into: Thymopoietin (TP) (Splenin); Thymopentin (TP5)]
fragpipe	OGAmutant	enrich_frac	HCD-EThcD	Q9UGP4	LIMD1_HUMAN	LIMD1	LIM domain-containing protein 1
fragpipe	OGAmutant	enrich_frac	HCD-EThcD	P55209	NP1L1_HUMAN	NAP1L1	Nucleosome assembly protein 1-like 1 (NAP-1-related protein) (hNRP)
fragpipe	OGAmutant	enrich_frac	HCD-EThcD	Q8WY36	BBX_HUMAN	BBX	HMG box transcription factor BBX (Bobby sox homolog) (HMG box-containing protein 2)
fragpipe	OGAmutant	enrich_frac	HCD-EThcD	Q15723	ELF2_HUMAN	ELF2	ETS-related transcription factor Elf-2 (E74-like factor 2) (New ETS-related factor)
fragpipe	OGAmutant	enrich_frac	HCD-EThcD	Q68CZ2	TENS3_HUMAN	TNS3	Tensin-3 (EC 3.1.3.-) (Tensin-like SH2 domain-containing protein 1) (Tumor endothelial marker 6)
fragpipe	OGAmutant	enrich_frac	HCD-EThcD	Q14004	CDK13_HUMAN	CDK13	Cyclin-dependent kinase 13 (EC 2.7.11.22) (EC 2.7.11.23) (CDC2-related protein kinase 5) (Cell division cycle 2-like protein kinase 5) (Cell division protein kinase 13) (hCDK13) (Cholinesterase-related cell division controller)
fragpipe	OGAmutant	enrich_frac	HCD-EThcD	Q9UM82	SPAT2_HUMAN	SPATA2	Spermatogenesis-associated protein 2
fragpipe	OGAmutant	enrich_frac	HCD-EThcD	Q14847	LASP1_HUMAN	LASP1	LIM and SH3 domain protein 1 (LASP-1) (Metastatic lymph node gene 50 protein) (MLN 50)
fragpipe	OGAmutant	enrich_frac	HCD-EThcD	O95081	AGFG2_HUMAN	AGFG2	Arf-GAP domain and FG repeat-containing protein 2 (HIV-1 Rev-binding protein-like protein) (Rev/Rex activation domain-binding protein related) (RAB-R)
fragpipe	OGAmutant	enrich_frac	HCD-EThcD	Q7Z5L9	I2BP2_HUMAN	IRF2BP2	Interferon regulatory factor 2-binding protein 2 (IRF-2-binding protein 2) (IRF-2BP2)
fragpipe	OGAmutant	enrich_frac	HCD-EThcD	O75044	SRGP2_HUMAN	SRGAP2	SLIT-ROBO Rho GTPase-activating protein 2 (srGAP2) (Formin-binding protein 2) (Rho GTPase-activating protein 34)
fragpipe	OGAmutant	enrich_frac	HCD-EThcD	Q9UQ35	SRRM2_HUMAN	SRRM2	Serine/arginine repetitive matrix protein 2 (300 kDa nuclear matrix antigen) (Serine/arginine-rich splicing factor-related nuclear matrix protein of 300 kDa) (SR-related nuclear matrix protein of 300 kDa) (Ser/Arg-related nuclear matrix protein of 300 kDa) (Splicing coactivator subunit SRm300) (Tax-responsive enhancer element-binding protein 803) (TaxREB803)
fragpipe	OGAmutant	enrich_frac	HCD-EThcD	Q6P4R8	NFRKB_HUMAN	NFRKB	Nuclear factor related to kappa-B-binding protein (DNA-binding protein R kappa-B) (INO80 complex subunit G)
fragpipe	OGAmutant	enrich_frac	HCD-EThcD	P52948	NUP98_HUMAN	NUP98	Nuclear pore complex protein Nup98-Nup96 (EC 3.4.21.-) [Cleaved into: Nuclear pore complex protein Nup98 (98 kDa nucleoporin) (Nucleoporin Nup98) (Nup98); Nuclear pore complex protein Nup96 (96 kDa nucleoporin) (Nucleoporin Nup96) (Nup96)]
fragpipe	OGAmutant	enrich_frac	HCD-EThcD	Q8IVF2	AHNK2_HUMAN	AHNAK2	Protein AHNAK2
fragpipe	OGAmutant	enrich_frac	HCD-EThcD	O94979	SC31A_HUMAN	SEC31A	Protein transport protein Sec31A (ABP125) (ABP130) (SEC31-like protein 1) (SEC31-related protein A) (Web1-like protein)
fragpipe	OGAmutant	enrich_frac	HCD-EThcD	P05783	K1C18_HUMAN	KRT18	Keratin, type I cytoskeletal 18 (Cell proliferation-inducing gene 46 protein) (Cytokeratin-18) (CK-18) (Keratin-18) (K18)
fragpipe	OGAmutant	enrich_frac	HCD-EThcD	Q96KR1	ZFR_HUMAN	ZFR	Zinc finger RNA-binding protein (hZFR) (M-phase phosphoprotein homolog)
fragpipe	OGAmutant	enrich_frac	HCD-EThcD	Q92733	PRCC_HUMAN	PRCC	Proline-rich protein PRCC (Papillary renal cell carcinoma translocation-associated gene protein)
fragpipe	OGAmutant	enrich_frac	HCD-EThcD	Q9UPV9	TRAK1_HUMAN	TRAK1	Trafficking kinesin-binding protein 1 (106 kDa O-GlcNAc transferase-interacting protein) (Protein Milton)
fragpipe	OGAmutant	enrich_frac	HCD-EThcD	Q9BTA9	WAC_HUMAN	WAC	WW domain-containing adapter protein with coiled-coil
fragpipe	OGAmutant	enrich_frac	HCD-EThcD	Q96HC4	PDLI5_HUMAN	PDLIM5	PDZ and LIM domain protein 5 (Enigma homolog) (Enigma-like PDZ and LIM domains protein)
fragpipe	OGAmutant	enrich_frac	HCD-EThcD	Q8IWZ3	ANKH1_HUMAN	ANKHD1	Ankyrin repeat and KH domain-containing protein 1 (HIV-1 Vpr-binding ankyrin repeat protein) (Multiple ankyrin repeats single KH domain) (hMASK)
fragpipe	OGAmutant	enrich_frac	HCD-EThcD	Q9UGU0	TCF20_HUMAN	TCF20	Transcription factor 20 (TCF-20) (Nuclear factor SPBP) (Protein AR1) (Stromelysin-1 PDGF-responsive element-binding protein) (SPRE-binding protein)
fragpipe	OGAmutant	enrich_frac	HCD-EThcD	Q86UE4	LYRIC_HUMAN	MTDH	Protein LYRIC (3D3/LYRIC) (Astrocyte elevated gene-1 protein) (AEG-1) (Lysine-rich CEACAM1 co-isolated protein) (Metadherin) (Metastasis adhesion protein)
fragpipe	OGAmutant	enrich_frac	HCD-EThcD	O95835	LATS1_HUMAN	LATS1	Serine/threonine-protein kinase LATS1 (EC 2.7.11.1) (Large tumor suppressor homolog 1) (WARTS protein kinase) (h-warts)
fragpipe	OGAmutant	enrich_frac	HCD-EThcD	Q7Z3K3	POGZ_HUMAN	POGZ	Pogo transposable element with ZNF domain (Suppressor of hairy wing homolog 5) (Zinc finger protein 280E) (Zinc finger protein 635)
fragpipe	OGAmutant	enrich_frac	HCD-EThcD	Q8TBA6	GOGA5_HUMAN	GOLGA5	Golgin subfamily A member 5 (Cell proliferation-inducing gene 31 protein) (Golgin-84) (Protein Ret-II) (RET-fused gene 5 protein)
fragpipe	OGAmutant	enrich_frac	HCD-EThcD	Q8TEQ6	GEMI5_HUMAN	GEMIN5	Gem-associated protein 5 (Gemin5)
fragpipe	OGAmutant	enrich_frac	HCD-EThcD	O94842	TOX4_HUMAN	TOX4	TOX high mobility group box family member 4 (Epidermal Langerhans cell protein LCP1)
fragpipe	OGAmutant	enrich_frac	HCD-EThcD	Q9UMS4	PRP19_HUMAN	PRPF19	Pre-mRNA-processing factor 19 (EC 2.3.2.27) (Nuclear matrix protein 200) (PRP19/PSO4 homolog) (hPso4) (RING-type E3 ubiquitin transferase PRP19) (Senescence evasion factor)
fragpipe	OGAmutant	enrich_frac	HCD-EThcD	Q92797	SYMPK_HUMAN	SYMPK	Symplekin
fragpipe	OGAmutant	enrich_frac	HCD-EThcD	P78312	F193A_HUMAN	FAM193A	Protein FAM193A (Protein IT14)
fragpipe	OGAmutant	enrich_frac	HCD-EThcD	Q9NRA8	4ET_HUMAN	EIF4ENIF1	Eukaryotic translation initiation factor 4E transporter (4E-T) (eIF4E transporter) (Eukaryotic translation initiation factor 4E nuclear import factor 1)
fragpipe	OGAmutant	enrich_frac	HCD-EThcD	Q13625	ASPP2_HUMAN	TP53BP2	Apoptosis-stimulating of p53 protein 2 (Bcl2-binding protein) (Bbp) (Renal carcinoma antigen NY-REN-51) (Tumor suppressor p53-binding protein 2) (53BP2) (p53-binding protein 2) (p53BP2)
fragpipe	OGAmutant	enrich_frac	HCD-EThcD	Q15652	JHD2C_HUMAN	JMJD1C	Probable JmjC domain-containing histone demethylation protein 2C (EC 1.14.11.-) (Jumonji domain-containing protein 1C) (Thyroid receptor-interacting protein 8) (TR-interacting protein 8) (TRIP-8)
fragpipe	OGAmutant	enrich_frac	HCD-EThcD	O60664	PLIN3_HUMAN	PLIN3	Perilipin-3 (47 kDa mannose 6-phosphate receptor-binding protein) (47 kDa MPR-binding protein) (Cargo selection protein TIP47) (Mannose-6-phosphate receptor-binding protein 1) (Placental protein 17) (PP17)
fragpipe	OGAmutant	enrich_frac	HCD-EThcD	Q15942	ZYX_HUMAN	ZYX	Zyxin (Zyxin-2)
fragpipe	OGAmutant	enrich_frac	HCD-EThcD	P32519	ELF1_HUMAN	ELF1	ETS-related transcription factor Elf-1 (E74-like factor 1)
fragpipe	OGAmutant	enrich_frac	HCD-EThcD	Q12888	TP53B_HUMAN	TP53BP1	TP53-binding protein 1 (53BP1) (p53-binding protein 1) (p53BP1)
fragpipe	OGAmutant	enrich_frac	HCD-EThcD	Q9UHR5	S30BP_HUMAN	SAP30BP	SAP30-binding protein (Transcriptional regulator protein HCNGP)
fragpipe	OGAmutant	enrich_frac	HCD-EThcD	Q86XN7	PRSR1_HUMAN	PROSER1	Proline and serine-rich protein 1
fragpipe	OGAmutant	enrich_frac	HCD-EThcD	O60675	MAFK_HUMAN	MAFK	Transcription factor MafK (Erythroid transcription factor NF-E2 p18 subunit)
fragpipe	OGAmutant	enrich_frac	HCD-EThcD	Q8NEY1	NAV1_HUMAN	NAV1	Neuron navigator 1 (Pore membrane and/or filament-interacting-like protein 3) (Steerin-1) (Unc-53 homolog 1) (unc53H1)
fragpipe	OGAmutant	enrich_frac	HCD-EThcD	O43683	BUB1_HUMAN	BUB1	Mitotic checkpoint serine/threonine-protein kinase BUB1 (hBUB1) (EC 2.7.11.1) (BUB1A)
fragpipe	OGAmutant	enrich_frac	HCD-EThcD	Q4KMP7	TB10B_HUMAN	TBC1D10B	TBC1 domain family member 10B (Rab27A-GAP-beta)
fragpipe	OGAmutant	enrich_frac	HCD-EThcD	P58876	H2B1D_HUMAN	H2BC5	Histone H2B type 1-D (H2B-clustered histone 5) (HIRA-interacting protein 2) (Histone H2B.1 B) (Histone H2B.b) (H2B/b)
fragpipe	OGAmutant	enrich_frac	HCD-EThcD	Q13356	PPIL2_HUMAN	PPIL2	RING-type E3 ubiquitin-protein ligase PPIL2 (EC 2.3.2.27) (CYC4) (Cyclophilin-60) (Cyclophilin-like protein Cyp-60) (Cyp60) (hCyP-60) (Probable inactive peptidyl-prolyl cis-trans isomerase-like 2) (PPIase) (Rotamase PPIL2)
fragpipe	OGAmutant	enrich_frac	HCD-EThcD	Q6AI12	ANR40_HUMAN	ANKRD40	Ankyrin repeat domain-containing protein 40
fragpipe	OGAmutant	enrich_frac	HCD-EThcD	P49023	PAXI_HUMAN	PXN	Paxillin
fragpipe	OGAmutant	enrich_frac	HCD-EThcD	P04150	GCR_HUMAN	NR3C1	Glucocorticoid receptor (GR) (Nuclear receptor subfamily 3 group C member 1)
fragpipe	OGAmutant	enrich_frac	HCD-EThcD	Q07912	ACK1_HUMAN	TNK2	Activated CDC42 kinase 1 (ACK-1) (EC 2.7.10.2) (EC 2.7.11.1) (Tyrosine kinase non-receptor protein 2)
fragpipe	OGAmutant	enrich_frac	HCD-EThcD	Q8IZ21	PHAR4_HUMAN	PHACTR4	Phosphatase and actin regulator 4
fragpipe	OGAmutant	enrich_frac	HCD-EThcD	O95486	SC24A_HUMAN	SEC24A	Protein transport protein Sec24A (SEC24-related protein A)
fragpipe	OGAmutant	enrich_frac	HCD-EThcD	O14994	SYN3_HUMAN	SYN3	Synapsin-3 (Synapsin III)
fragpipe	OGAmutant	enrich_frac	HCD-EThcD	Q14119	VEZF1_HUMAN	VEZF1	Vascular endothelial zinc finger 1 (Putative transcription factor DB1) (Zinc finger protein 161)
fragpipe	OGAmutant	enrich_frac	HCD-EThcD	O75170	PP6R2_HUMAN	PPP6R2	Serine/threonine-protein phosphatase 6 regulatory subunit 2 (SAPS domain family member 2)
fragpipe	OGAmutant	enrich_frac	HCD-EThcD	Q9NXV6	CARF_HUMAN	CDKN2AIP	CDKN2A-interacting protein (Collaborator of ARF)
fragpipe	OGAmutant	enrich_frac	HCD-EThcD	Q9ULM3	YETS2_HUMAN	YEATS2	YEATS domain-containing protein 2
fragpipe	OGAmutant	enrich_frac	HCD-EThcD	O43670	ZN207_HUMAN	ZNF207	BUB3-interacting and GLEBS motif-containing protein ZNF207 (BuGZ) (hBuGZ) (Zinc finger protein 207)
fragpipe	OGAmutant	enrich_frac	HCD-EThcD	Q7Z434	MAVS_HUMAN	MAVS	Mitochondrial antiviral-signaling protein (MAVS) (CARD adapter inducing interferon beta) (Cardif) (Interferon beta promoter stimulator protein 1) (IPS-1) (Putative NF-kappa-B-activating protein 031N) (Virus-induced-signaling adapter) (VISA)
fragpipe	OGAmutant	enrich_frac	HCD-EThcD	O00468	AGRIN_HUMAN	AGRN	Agrin [Cleaved into: Agrin N-terminal 110 kDa subunit; Agrin C-terminal 110 kDa subunit; Agrin C-terminal 90 kDa fragment (C90); Agrin C-terminal 22 kDa fragment (C22)]
fragpipe	OGAmutant	enrich_frac	HCD-EThcD	P85037	FOXK1_HUMAN	FOXK1	Forkhead box protein K1 (Myocyte nuclear factor) (MNF)
fragpipe	OGAmutant	enrich_frac	HCD-EThcD	Q9Y4B4	ARIP4_HUMAN	RAD54L2	Helicase ARIP4 (EC 3.6.4.12) (Androgen receptor-interacting protein 4) (RAD54-like protein 2)
sequest	AANL6	enrich_frac	HCD-EThcD	P51610	HCFC1_HUMAN	HCFC1	Host cell factor 1 (HCF) (HCF-1) (C1 factor) (CFF) (VCAF) (VP16 accessory protein) [Cleaved into: HCF N-terminal chain 1; HCF N-terminal chain 2; HCF N-terminal chain 3; HCF N-terminal chain 4; HCF N-terminal chain 5; HCF N-terminal chain 6; HCF C-terminal chain 1; HCF C-terminal chain 2; HCF C-terminal chain 3; HCF C-terminal chain 4; HCF C-terminal chain 5; HCF C-terminal chain 6]
sequest	AANL6	enrich_frac	HCD-EThcD	Q05209	PTN12_HUMAN	PTPN12	Tyrosine-protein phosphatase non-receptor type 12 (EC 3.1.3.48) (PTP-PEST) (Protein-tyrosine phosphatase G1) (PTPG1)
sequest	AANL6	enrich_frac	HCD-EThcD	P78312	F193A_HUMAN	FAM193A	Protein FAM193A (Protein IT14)
sequest	AANL6	enrich_frac	HCD-EThcD	O60664	PLIN3_HUMAN	PLIN3	Perilipin-3 (47 kDa mannose 6-phosphate receptor-binding protein) (47 kDa MPR-binding protein) (Cargo selection protein TIP47) (Mannose-6-phosphate receptor-binding protein 1) (Placental protein 17) (PP17)
sequest	AANL6	enrich_frac	HCD-EThcD	Q8NEY1	NAV1_HUMAN	NAV1	Neuron navigator 1 (Pore membrane and/or filament-interacting-like protein 3) (Steerin-1) (Unc-53 homolog 1) (unc53H1)
sequest	AANL6	enrich_frac	HCD-EThcD	P12757	SKIL_HUMAN	SKIL	Ski-like protein (Ski-related oncogene) (Ski-related protein)
sequest	AANL6	enrich_frac	HCD-EThcD	Q5T0B9	ZN362_HUMAN	ZNF362	Zinc finger protein 362
sequest	AANL6	enrich_frac	HCD-EThcD	Q8TEQ6	GEMI5_HUMAN	GEMIN5	Gem-associated protein 5 (Gemin5)
sequest	AANL6	enrich_frac	HCD-EThcD	Q02086	SP2_HUMAN	SP2	Transcription factor Sp2
sequest	AANL6	enrich_frac	HCD-EThcD	Q6P4R8	NFRKB_HUMAN	NFRKB	Nuclear factor related to kappa-B-binding protein (DNA-binding protein R kappa-B) (INO80 complex subunit G)
sequest	AANL6	enrich_frac	HCD-EThcD	P02545	LMNA_HUMAN	LMNA	Prelamin-A/C [Cleaved into: Lamin-A/C (70 kDa lamin) (Renal carcinoma antigen NY-REN-32)]
sequest	AANL6	enrich_frac	HCD-EThcD	Q7LBC6	KDM3B_HUMAN	KDM3B	Lysine-specific demethylase 3B (EC 1.14.11.65) (JmjC domain-containing histone demethylation protein 2B) (Jumonji domain-containing protein 1B) (Nuclear protein 5qNCA) ([histone H3]-dimethyl-L-lysine(9) demethylase 3B)
sequest	AANL6	enrich_frac	HCD-EThcD	Q07912	ACK1_HUMAN	TNK2	Activated CDC42 kinase 1 (ACK-1) (EC 2.7.10.2) (EC 2.7.11.1) (Tyrosine kinase non-receptor protein 2)
sequest	AANL6	enrich_frac	HCD-EThcD	Q14119	VEZF1_HUMAN	VEZF1	Vascular endothelial zinc finger 1 (Putative transcription factor DB1) (Zinc finger protein 161)
sequest	AANL6	enrich_frac	HCD-EThcD	Q9H4A3	WNK1_HUMAN	WNK1	Serine/threonine-protein kinase WNK1 (EC 2.7.11.1) (Erythrocyte 65 kDa protein) (p65) (Kinase deficient protein) (Protein kinase lysine-deficient 1) (Protein kinase with no lysine 1) (hWNK1)
sequest	AANL6	enrich_frac	HCD-EThcD	O95081	AGFG2_HUMAN	AGFG2	Arf-GAP domain and FG repeat-containing protein 2 (HIV-1 Rev-binding protein-like protein) (Rev/Rex activation domain-binding protein related) (RAB-R)
sequest	AANL6	enrich_frac	HCD-EThcD	Q7Z3K3	POGZ_HUMAN	POGZ	Pogo transposable element with ZNF domain (Suppressor of hairy wing homolog 5) (Zinc finger protein 280E) (Zinc finger protein 635)
sequest	AANL6	enrich_frac	HCD-EThcD	O14974	MYPT1_HUMAN	PPP1R12A	Protein phosphatase 1 regulatory subunit 12A (Myosin phosphatase-targeting subunit 1) (Myosin phosphatase target subunit 1) (Protein phosphatase myosin-binding subunit)
sequest	AANL6	enrich_frac	HCD-EThcD	Q96T58	MINT_HUMAN	SPEN	Msx2-interacting protein (SMART/HDAC1-associated repressor protein) (SPEN homolog)
sequest	AANL6	enrich_frac	HCD-EThcD	Q5VT52	RPRD2_HUMAN	RPRD2	Regulation of nuclear pre-mRNA domain-containing protein 2
sequest	AANL6	enrich_frac	HCD-EThcD	Q14004	CDK13_HUMAN	CDK13	Cyclin-dependent kinase 13 (EC 2.7.11.22) (EC 2.7.11.23) (CDC2-related protein kinase 5) (Cell division cycle 2-like protein kinase 5) (Cell division protein kinase 13) (hCDK13) (Cholinesterase-related cell division controller)
sequest	AANL6	enrich_frac	HCD-EThcD	Q9ULU4	ZMYD8_HUMAN	ZMYND8	MYND-type zinc finger-containing chromatin reader ZMYND8 (Cutaneous T-cell lymphoma-associated antigen se14-3) (CTCL-associated antigen se14-3) (Protein kinase C-binding protein 1) (Rack7) (Transcription coregulator ZMYND8) (Zinc finger MYND domain-containing protein 8)
sequest	AANL6	enrich_frac	HCD-EThcD	Q5VUA4	ZN318_HUMAN	ZNF318	Zinc finger protein 318 (Endocrine regulatory protein)
sequest	AANL6	enrich_frac	HCD-EThcD	O95487	SC24B_HUMAN	SEC24B	Protein transport protein Sec24B (SEC24-related protein B)
sequest	AANL6	enrich_frac	HCD-EThcD	Q12830	BPTF_HUMAN	BPTF	Nucleosome-remodeling factor subunit BPTF (Bromodomain and PHD finger-containing transcription factor) (Fetal Alz-50 clone 1 protein) (Fetal Alzheimer antigen)
sequest	AANL6	enrich_frac	HCD-EThcD	P27540	ARNT_HUMAN	ARNT	Aryl hydrocarbon receptor nuclear translocator (ARNT protein) (Class E basic helix-loop-helix protein 2) (bHLHe2) (Dioxin receptor, nuclear translocator) (Hypoxia-inducible factor 1-beta) (HIF-1-beta) (HIF1-beta)
sequest	AANL6	enrich_frac	HCD-EThcD	Q96BD5	PF21A_HUMAN	PHF21A	PHD finger protein 21A (BHC80a) (BRAF35-HDAC complex protein BHC80)
sequest	AANL6	enrich_frac	HCD-EThcD	Q32P28	P3H1_HUMAN	P3H1	Prolyl 3-hydroxylase 1 (EC 1.14.11.7) (Growth suppressor 1) (Leucine- and proline-enriched proteoglycan 1) (Leprecan-1)
sequest	AANL6	enrich_frac	HCD-EThcD	Q9NYV4	CDK12_HUMAN	CDK12	Cyclin-dependent kinase 12 (EC 2.7.11.22) (EC 2.7.11.23) (Cdc2-related kinase, arginine/serine-rich) (CrkRS) (Cell division cycle 2-related protein kinase 7) (CDC2-related protein kinase 7) (Cell division protein kinase 12) (hCDK12)
sequest	AANL6	enrich_frac	HCD-EThcD	Q6PJT7	ZC3HE_HUMAN	ZC3H14	Zinc finger CCCH domain-containing protein 14 (Mammalian suppressor of tau pathology-2) (MSUT-2) (Renal carcinoma antigen NY-REN-37)
sequest	AANL6	enrich_frac	HCD-EThcD	Q96L91	EP400_HUMAN	EP400	E1A-binding protein p400 (EC 3.6.4.-) (CAG repeat protein 32) (Domino homolog) (hDomino) (Trinucleotide repeat-containing gene 12 protein) (p400 kDa SWI2/SNF2-related protein)
sequest	AANL6	enrich_frac	HCD-EThcD	Q8IWI9	MGAP_HUMAN	MGA	MAX gene-associated protein (MAX dimerization protein 5)
sequest	AANL6	enrich_frac	HCD-EThcD	Q7Z589	EMSY_HUMAN	EMSY	BRCA2-interacting transcriptional repressor EMSY
sequest	AANL6	enrich_frac	HCD-EThcD	Q5H9F3	BCORL_HUMAN	BCORL1	BCL-6 corepressor-like protein 1 (BCoR-L1) (BCoR-like protein 1)
sequest	AANL6	enrich_frac	HCD-EThcD	Q7Z417	NUFP2_HUMAN	NUFIP2	FMR1-interacting protein NUFIP2 (82 kDa FMRP-interacting protein) (82-FIP) (Cell proliferation-inducing gene 1 protein) (FMRP-interacting protein 2) (Nuclear FMR1-interacting protein 2)
sequest	AANL6	enrich_frac	HCD-EThcD	Q8WXI9	P66B_HUMAN	GATAD2B	Transcriptional repressor p66-beta (GATA zinc finger domain-containing protein 2B) (p66/p68)
sequest	AANL6	enrich_frac	HCD-EThcD	P49790	NU153_HUMAN	NUP153	Nuclear pore complex protein Nup153 (153 kDa nucleoporin) (Nucleoporin Nup153)
sequest	AANL6	enrich_frac	HCD-EThcD	Q9UHD9	UBQL2_HUMAN	UBQLN2	Ubiquilin-2 (Chap1) (DSK2 homolog) (Protein linking IAP with cytoskeleton 2) (PLIC-2) (hPLIC-2) (Ubiquitin-like product Chap1/Dsk2)
sequest	AANL6	enrich_frac	HCD-EThcD	Q15723	ELF2_HUMAN	ELF2	ETS-related transcription factor Elf-2 (E74-like factor 2) (New ETS-related factor)
sequest	AANL6	enrich_frac	HCD-EThcD	Q14157	UBP2L_HUMAN	UBAP2L	Ubiquitin-associated protein 2-like (Protein NICE-4) (RNA polymerase II degradation factor UBAP2L)
sequest	AANL6	enrich_frac	HCD-EThcD	Q9NZN8	CNOT2_HUMAN	CNOT2	CCR4-NOT transcription complex subunit 2 (CCR4-associated factor 2)
sequest	AANL6	enrich_frac	HCD-EThcD	Q9P2N5	RBM27_HUMAN	RBM27	RNA-binding protein 27 (RNA-binding motif protein 27)
sequest	AANL6	enrich_frac	HCD-EThcD	Q8WWM7	ATX2L_HUMAN	ATXN2L	Ataxin-2-like protein (Ataxin-2 domain protein) (Ataxin-2-related protein)
sequest	AANL6	enrich_frac	HCD-EThcD	P18846	ATF1_HUMAN	ATF1	Cyclic AMP-dependent transcription factor ATF-1 (cAMP-dependent transcription factor ATF-1) (Activating transcription factor 1) (Protein TREB36)
sequest	AANL6	enrich_frac	HCD-EThcD	Q07157	ZO1_HUMAN	TJP1	Tight junction protein ZO-1 (Tight junction protein 1) (Zona occludens protein 1) (Zonula occludens protein 1)
sequest	AANL6	enrich_frac	HCD-EThcD	P98171	RHG04_HUMAN	ARHGAP4	Rho GTPase-activating protein 4 (Rho-GAP hematopoietic protein C1) (Rho-type GTPase-activating protein 4) (p115)
sequest	AANL6	enrich_frac	HCD-EThcD	Q9H6B1	Z385D_HUMAN	ZNF385D	Zinc finger protein 385D (Zinc finger protein 659)
sequest	AANL6	enrich_frac	HCD-EThcD	Q9UQ35	SRRM2_HUMAN	SRRM2	Serine/arginine repetitive matrix protein 2 (300 kDa nuclear matrix antigen) (Serine/arginine-rich splicing factor-related nuclear matrix protein of 300 kDa) (SR-related nuclear matrix protein of 300 kDa) (Ser/Arg-related nuclear matrix protein of 300 kDa) (Splicing coactivator subunit SRm300) (Tax-responsive enhancer element-binding protein 803) (TaxREB803)
sequest	AANL6	enrich_frac	HCD-EThcD	Q9ULM3	YETS2_HUMAN	YEATS2	YEATS domain-containing protein 2
sequest	AANL6	enrich_frac	HCD-EThcD	Q8IZ21	PHAR4_HUMAN	PHACTR4	Phosphatase and actin regulator 4
sequest	AANL6	enrich_frac	HCD-EThcD	P12956	XRCC6_HUMAN	XRCC6	X-ray repair cross-complementing protein 6 (EC 3.6.4.-) (EC 4.2.99.-) (5'-deoxyribose-5-phosphate lyase Ku70) (5'-dRP lyase Ku70) (70 kDa subunit of Ku antigen) (ATP-dependent DNA helicase 2 subunit 1) (ATP-dependent DNA helicase II 70 kDa subunit) (CTC box-binding factor 75 kDa subunit) (CTC75) (CTCBF) (DNA repair protein XRCC6) (Lupus Ku autoantigen protein p70) (Ku70) (Thyroid-lupus autoantige…
sequest	AANL6	enrich_frac	HCD-EThcD	Q15459	SF3A1_HUMAN	SF3A1	Splicing factor 3A subunit 1 (SF3a120) (Spliceosome-associated protein 114) (SAP 114)
sequest	AANL6	enrich_frac	HCD-EThcD	A5YKK6	CNOT1_HUMAN	CNOT1	CCR4-NOT transcription complex subunit 1 (CCR4-associated factor 1) (Negative regulator of transcription subunit 1 homolog) (NOT1H) (hNOT1)
sequest	AANL6	enrich_frac	HCD-EThcD	O75376	NCOR1_HUMAN	NCOR1	Nuclear receptor corepressor 1 (N-CoR) (N-CoR1)
sequest	AANL6	enrich_frac	HCD-EThcD	Q8IVF2	AHNK2_HUMAN	AHNAK2	Protein AHNAK2
sequest	AANL6	enrich_frac	HCD-EThcD	Q86UE4	LYRIC_HUMAN	MTDH	Protein LYRIC (3D3/LYRIC) (Astrocyte elevated gene-1 protein) (AEG-1) (Lysine-rich CEACAM1 co-isolated protein) (Metadherin) (Metastasis adhesion protein)
sequest	AANL6	enrich_frac	HCD-EThcD	Q6AI12	ANR40_HUMAN	ANKRD40	Ankyrin repeat domain-containing protein 40
sequest	AANL6	enrich_frac	HCD-EThcD	P15586	GNS_HUMAN	GNS	N-acetylglucosamine-6-sulfatase (EC 3.1.6.14) (Glucosamine-6-sulfatase) (G6S)
sequest	AANL6	enrich_frac	HCD-EThcD	Q9UHR5	S30BP_HUMAN	SAP30BP	SAP30-binding protein (Transcriptional regulator protein HCNGP)
sequest	AANL6	enrich_frac	HCD-EThcD	Q8NG31	KNL1_HUMAN	KNL1	Kinetochore scaffold 1 (ALL1-fused gene from chromosome 15q14 protein) (AF15q14) (Bub-linking kinetochore protein) (Blinkin) (Cancer susceptibility candidate gene 5 protein) (Cancer/testis antigen 29) (CT29) (Kinetochore-null protein 1) (Protein CASC5) (Protein D40/AF15q14)
sequest	AANL6	enrich_frac	HCD-EThcD	Q01082	SPTB2_HUMAN	SPTBN1	Spectrin beta chain, non-erythrocytic 1 (Beta-II spectrin) (Fodrin beta chain) (Spectrin, non-erythroid beta chain 1)
sequest	AANL6	enrich_frac	HCD-EThcD	P0C7T5	ATX1L_HUMAN	ATXN1L	Ataxin-1-like (Brother of ataxin-1) (Brother of ATXN1)
sequest	AANL6	enrich_frac	HCD-EThcD	Q86UP2	KTN1_HUMAN	KTN1	Kinectin (CG-1 antigen) (Kinesin receptor)
sequest	AANL6	enrich_frac	HCD-EThcD	Q92733	PRCC_HUMAN	PRCC	Proline-rich protein PRCC (Papillary renal cell carcinoma translocation-associated gene protein)
sequest	AANL6	enrich_frac	HCD-EThcD	Q96QT6	PHF12_HUMAN	PHF12	PHD finger protein 12 (PHD factor 1) (Pf1)
sequest	AANL6	enrich_frac	HCD-EThcD	Q70E73	RAPH1_HUMAN	RAPH1	Ras-associated and pleckstrin homology domains-containing protein 1 (RAPH1) (Amyotrophic lateral sclerosis 2 chromosomal region candidate gene 18 protein) (Amyotrophic lateral sclerosis 2 chromosomal region candidate gene 9 protein) (Lamellipodin) (Proline-rich EVH1 ligand 2) (PREL-2) (Protein RMO1)
sequest	AANL6	enrich_frac	HCD-EThcD	Q9NPG3	UBN1_HUMAN	UBN1	Ubinuclein-1 (HIRA-binding protein) (Protein VT4) (Ubiquitously expressed nuclear protein)
sequest	AANL6	enrich_frac	HCD-EThcD	Q6AI39	BICRL_HUMAN	BICRAL	BRD4-interacting chromatin-remodeling complex-associated protein-like (Glioma tumor suppressor candidate region gene 1 protein-like)
sequest	AANL6	enrich_frac	HCD-EThcD	P48382	RFX5_HUMAN	RFX5	DNA-binding protein RFX5 (Regulatory factor X 5)
sequest	AANL6	enrich_frac	HCD-EThcD	Q8TDM6	DLG5_HUMAN	DLG5	Disks large homolog 5 (Discs large protein P-dlg) (Placenta and prostate DLG)
sequest	AANL6	enrich_frac	HCD-EThcD	Q6ZU65	UBN2_HUMAN	UBN2	Ubinuclein-2
sequest	AANL6	enrich_frac	HCD-EThcD	P46821	MAP1B_HUMAN	MAP1B	Microtubule-associated protein 1B (MAP-1B) [Cleaved into: MAP1B heavy chain; MAP1 light chain LC1]
sequest	AANL6	enrich_frac	HCD-EThcD	Q9HBD1	RC3H2_HUMAN	RC3H2	Roquin-2 (EC 2.3.2.27) (Membrane-associated nucleic acid-binding protein) (RING finger and CCCH-type zinc finger domain-containing protein 2) (RING finger protein 164) (RING-type E3 ubiquitin transferase Roquin-2)
sequest	AANL6	enrich_frac	HCD-EThcD	P05067	A4_HUMAN	APP	Amyloid-beta precursor protein (APP) (ABPP) (APPI) (Alzheimer disease amyloid A4 protein homolog) (Alzheimer disease amyloid protein) (Amyloid precursor protein) (Amyloid-beta (A4) precursor protein) (Amyloid-beta A4 protein) (Cerebral vascular amyloid peptide) (CVAP) (PreA4) (Protease nexin-II) (PN-II) [Cleaved into: N-APP; Soluble APP-alpha (S-APP-alpha); Soluble APP-beta (S-APP-beta); C99 (Bet…
sequest	AANL6	enrich_frac	HCD-EThcD	O43432	IF4G3_HUMAN	EIF4G3	Eukaryotic translation initiation factor 4 gamma 3 (eIF-4-gamma 3) (eIF-4G 3) (eIF4G 3) (eIF-4-gamma II) (eIF4GII)
sequest	AANL6	enrich_frac	HCD-EThcD	Q12815	TROAP_HUMAN	TROAP	Tastin (Trophinin-assisting protein) (Trophinin-associated protein)
sequest	AANL6	enrich_frac	HCD-EThcD	Q9UIU6	SIX4_HUMAN	SIX4	Homeobox protein SIX4 (Sine oculis homeobox homolog 4)
sequest	AANL6	enrich_frac	HCD-EThcD	O94842	TOX4_HUMAN	TOX4	TOX high mobility group box family member 4 (Epidermal Langerhans cell protein LCP1)
sequest	AANL6	enrich_frac	HCD-EThcD	Q9Y462	ZN711_HUMAN	ZNF711	Zinc finger protein 711 (Zinc finger protein 6)
sequest	AANL6	enrich_frac	HCD-EThcD	Q8NHY2	COP1_HUMAN	COP1	E3 ubiquitin-protein ligase COP1 (EC 2.3.2.27) (Constitutive photomorphogenesis protein 1 homolog) (hCOP1) (RING finger and WD repeat domain protein 2) (RING finger protein 200) (RING-type E3 ubiquitin transferase RFWD2)
sequest	AANL6	enrich_frac	HCD-EThcD	Q2KHR3	QSER1_HUMAN	QSER1	Glutamine and serine-rich protein 1
sequest	AANL6	enrich_frac	HCD-EThcD	P27105	STOM_HUMAN	STOM	Stomatin (Erythrocyte band 7 integral membrane protein) (Erythrocyte membrane protein band 7.2) (Protein 7.2b)
sequest	AANL6	enrich_frac	HCD-EThcD	O95789	ZMYM6_HUMAN	ZMYM6	Zinc finger MYM-type protein 6 (Transposon-derived Buster2 transposase-like protein) (Zinc finger protein 258)
sequest	AANL6	enrich_frac	HCD-EThcD	O95373	IPO7_HUMAN	IPO7	Importin-7 (Imp7) (Ran-binding protein 7) (RanBP7)
sequest	AANL6	enrich_frac	HCD-EThcD	P46977	STT3A_HUMAN	STT3A	Dolichyl-diphosphooligosaccharide--protein glycosyltransferase subunit STT3A (Oligosaccharyl transferase subunit STT3A) (STT3-A) (EC 2.4.99.18) (B5) (Integral membrane protein 1) (Transmembrane protein TMC)
sequest	AANL6	enrich_frac	HCD-EThcD	O60675	MAFK_HUMAN	MAFK	Transcription factor MafK (Erythroid transcription factor NF-E2 p18 subunit)
sequest	Ab	enrich_frac	EThcD	P0C7T5	ATX1L_HUMAN	ATXN1L	Ataxin-1-like (Brother of ataxin-1) (Brother of ATXN1)
sequest	Ab	enrich_frac	EThcD	Q5H9F3	BCORL_HUMAN	BCORL1	BCL-6 corepressor-like protein 1 (BCoR-L1) (BCoR-like protein 1)
sequest	Ab	enrich_frac	EThcD	Q8NFH5	NUP35_HUMAN	NUP35	Nucleoporin NUP35 (35 kDa nucleoporin) (Mitotic phosphoprotein 44) (MP-44) (Nuclear pore complex protein Nup53) (Nucleoporin NUP53)
sequest	Ab	enrich_frac	EThcD	Q15652	JHD2C_HUMAN	JMJD1C	Probable JmjC domain-containing histone demethylation protein 2C (EC 1.14.11.-) (Jumonji domain-containing protein 1C) (Thyroid receptor-interacting protein 8) (TR-interacting protein 8) (TRIP-8)
sequest	Ab	enrich_frac	EThcD	Q8IZ21	PHAR4_HUMAN	PHACTR4	Phosphatase and actin regulator 4
sequest	Ab	enrich_frac	EThcD	Q96BD5	PF21A_HUMAN	PHF21A	PHD finger protein 21A (BHC80a) (BRAF35-HDAC complex protein BHC80)
sequest	Ab	enrich_frac	EThcD	P51610	HCFC1_HUMAN	HCFC1	Host cell factor 1 (HCF) (HCF-1) (C1 factor) (CFF) (VCAF) (VP16 accessory protein) [Cleaved into: HCF N-terminal chain 1; HCF N-terminal chain 2; HCF N-terminal chain 3; HCF N-terminal chain 4; HCF N-terminal chain 5; HCF N-terminal chain 6; HCF C-terminal chain 1; HCF C-terminal chain 2; HCF C-terminal chain 3; HCF C-terminal chain 4; HCF C-terminal chain 5; HCF C-terminal chain 6]
sequest	Ab	enrich_frac	EThcD	P82979	SARNP_HUMAN	SARNP	SAP domain-containing ribonucleoprotein (Cytokine-induced protein of 29 kDa) (Nuclear protein Hcc-1) (Proliferation-associated cytokine-inducible protein CIP29)
sequest	Ab	enrich_frac	EThcD	Q12830	BPTF_HUMAN	BPTF	Nucleosome-remodeling factor subunit BPTF (Bromodomain and PHD finger-containing transcription factor) (Fetal Alz-50 clone 1 protein) (Fetal Alzheimer antigen)
sequest	Ab	enrich_frac	EThcD	Q12815	TROAP_HUMAN	TROAP	Tastin (Trophinin-assisting protein) (Trophinin-associated protein)
sequest	Ab	enrich_frac	EThcD	Q5VUA4	ZN318_HUMAN	ZNF318	Zinc finger protein 318 (Endocrine regulatory protein)
sequest	Ab	enrich_frac	EThcD	P04792	HSPB1_HUMAN	HSPB1	Heat shock protein beta-1 (HspB1) (28 kDa heat shock protein) (Estrogen-regulated 24 kDa protein) (Heat shock 27 kDa protein) (HSP 27) (Stress-responsive protein 27) (SRP27)
sequest	Ab	enrich_frac	EThcD	Q14119	VEZF1_HUMAN	VEZF1	Vascular endothelial zinc finger 1 (Putative transcription factor DB1) (Zinc finger protein 161)
sequest	Ab	enrich_frac	EThcD	Q96KR1	ZFR_HUMAN	ZFR	Zinc finger RNA-binding protein (hZFR) (M-phase phosphoprotein homolog)
sequest	Ab	enrich_frac	EThcD	Q86XN7	PRSR1_HUMAN	PROSER1	Proline and serine-rich protein 1
sequest	Ab	enrich_frac	EThcD	Q8IWI9	MGAP_HUMAN	MGA	MAX gene-associated protein (MAX dimerization protein 5)
sequest	Ab	enrich_frac	EThcD	A5YKK6	CNOT1_HUMAN	CNOT1	CCR4-NOT transcription complex subunit 1 (CCR4-associated factor 1) (Negative regulator of transcription subunit 1 homolog) (NOT1H) (hNOT1)
sequest	Ab	enrich_frac	EThcD	Q9UHD9	UBQL2_HUMAN	UBQLN2	Ubiquilin-2 (Chap1) (DSK2 homolog) (Protein linking IAP with cytoskeleton 2) (PLIC-2) (hPLIC-2) (Ubiquitin-like product Chap1/Dsk2)
sequest	Ab	enrich_frac	EThcD	Q7Z589	EMSY_HUMAN	EMSY	BRCA2-interacting transcriptional repressor EMSY
sequest	Ab	enrich_frac	HCD-EThcD	Q12830	BPTF_HUMAN	BPTF	Nucleosome-remodeling factor subunit BPTF (Bromodomain and PHD finger-containing transcription factor) (Fetal Alz-50 clone 1 protein) (Fetal Alzheimer antigen)
sequest	Ab	enrich_frac	HCD-EThcD	P51610	HCFC1_HUMAN	HCFC1	Host cell factor 1 (HCF) (HCF-1) (C1 factor) (CFF) (VCAF) (VP16 accessory protein) [Cleaved into: HCF N-terminal chain 1; HCF N-terminal chain 2; HCF N-terminal chain 3; HCF N-terminal chain 4; HCF N-terminal chain 5; HCF N-terminal chain 6; HCF C-terminal chain 1; HCF C-terminal chain 2; HCF C-terminal chain 3; HCF C-terminal chain 4; HCF C-terminal chain 5; HCF C-terminal chain 6]
sequest	Ab	enrich_frac	HCD-EThcD	Q6P4R8	NFRKB_HUMAN	NFRKB	Nuclear factor related to kappa-B-binding protein (DNA-binding protein R kappa-B) (INO80 complex subunit G)
sequest	Ab	enrich_frac	HCD-EThcD	Q14247	SRC8_HUMAN	CTTN	Src substrate cortactin (Amplaxin) (Oncogene EMS1)
sequest	Ab	enrich_frac	HCD-EThcD	Q9UHR5	S30BP_HUMAN	SAP30BP	SAP30-binding protein (Transcriptional regulator protein HCNGP)
sequest	Ab	enrich_frac	HCD-EThcD	Q96BD5	PF21A_HUMAN	PHF21A	PHD finger protein 21A (BHC80a) (BRAF35-HDAC complex protein BHC80)
sequest	Ab	enrich_frac	HCD-EThcD	Q5H9F3	BCORL_HUMAN	BCORL1	BCL-6 corepressor-like protein 1 (BCoR-L1) (BCoR-like protein 1)
sequest	Ab	enrich_frac	HCD-EThcD	Q99081	HTF4_HUMAN	TCF12	Transcription factor 12 (TCF-12) (Class B basic helix-loop-helix protein 20) (bHLHb20) (DNA-binding protein HTF4) (E-box-binding protein) (Transcription factor HTF-4)
sequest	Ab	enrich_frac	HCD-EThcD	Q8IZ21	PHAR4_HUMAN	PHACTR4	Phosphatase and actin regulator 4
sequest	Ab	enrich_frac	HCD-EThcD	P35269	T2FA_HUMAN	GTF2F1	General transcription factor IIF subunit 1 (General transcription factor IIF 74 kDa subunit) (Transcription initiation factor IIF subunit alpha) (TFIIF-alpha) (Transcription initiation factor RAP74)
sequest	Ab	enrich_frac	HCD-EThcD	Q14119	VEZF1_HUMAN	VEZF1	Vascular endothelial zinc finger 1 (Putative transcription factor DB1) (Zinc finger protein 161)
sequest	Ab	enrich_frac	HCD-EThcD	Q96RK0	CIC_HUMAN	CIC	Protein capicua homolog
sequest	Ab	enrich_frac	HCD-EThcD	P04792	HSPB1_HUMAN	HSPB1	Heat shock protein beta-1 (HspB1) (28 kDa heat shock protein) (Estrogen-regulated 24 kDa protein) (Heat shock 27 kDa protein) (HSP 27) (Stress-responsive protein 27) (SRP27)
sequest	Ab	enrich_frac	HCD-EThcD	Q15233	NONO_HUMAN	NONO	Non-POU domain-containing octamer-binding protein (NonO protein) (54 kDa nuclear RNA- and DNA-binding protein) (p54(nrb)) (p54nrb) (55 kDa nuclear protein) (NMT55) (DNA-binding p52/p100 complex, 52 kDa subunit)
sequest	Ab	enrich_frac	HCD-EThcD	Q9UQ35	SRRM2_HUMAN	SRRM2	Serine/arginine repetitive matrix protein 2 (300 kDa nuclear matrix antigen) (Serine/arginine-rich splicing factor-related nuclear matrix protein of 300 kDa) (SR-related nuclear matrix protein of 300 kDa) (Ser/Arg-related nuclear matrix protein of 300 kDa) (Splicing coactivator subunit SRm300) (Tax-responsive enhancer element-binding protein 803) (TaxREB803)
sequest	Ab	enrich_frac	HCD-EThcD	P49790	NU153_HUMAN	NUP153	Nuclear pore complex protein Nup153 (153 kDa nucleoporin) (Nucleoporin Nup153)
sequest	Ab	enrich_frac	HCD-EThcD	Q8IWI9	MGAP_HUMAN	MGA	MAX gene-associated protein (MAX dimerization protein 5)
sequest	Ab	enrich_frac	HCD-EThcD	Q86XP3	DDX42_HUMAN	DDX42	ATP-dependent RNA helicase DDX42 (EC 3.6.4.13) (DEAD box protein 42) (RNA helicase-like protein) (RHELP) (RNA helicase-related protein) (RNAHP) (SF3b DEAD box protein) (Splicing factor 3B-associated 125 kDa protein) (SF3b125)
sequest	Ab	enrich_frac	HCD-EThcD	Q09472	EP300_HUMAN	EP300	Histone acetyltransferase p300 (p300 HAT) (EC 2.3.1.48) (E1A-associated protein p300) (Histone butyryltransferase p300) (EC 2.3.1.-) (Histone crotonyltransferase p300) (EC 2.3.1.-) (Protein 2-hydroxyisobutyryltransferase p300) (EC 2.3.1.-) (Protein lactyltransferas p300) (EC 2.3.1.-) (Protein propionyltransferase p300) (EC 2.3.1.-)
sequest	Ab	enrich_frac	HCD-EThcD	Q86T24	KAISO_HUMAN	ZBTB33	Transcriptional regulator Kaiso (Zinc finger and BTB domain-containing protein 33)
sequest	Ab	enrich_frac	HCD-EThcD	P35658	NU214_HUMAN	NUP214	Nuclear pore complex protein Nup214 (214 kDa nucleoporin) (Nucleoporin Nup214) (Protein CAN)
sequest	Ab	enrich_frac	HCD-EThcD	P04632	CPNS1_HUMAN	CAPNS1	Calpain small subunit 1 (CSS1) (Calcium-activated neutral proteinase small subunit) (CANP small subunit) (Calcium-dependent protease small subunit) (CDPS) (Calcium-dependent protease small subunit 1) (Calpain regulatory subunit)
sequest	Ab	enrich_frac	HCD-EThcD	Q5T1R4	ZEP3_HUMAN	HIVEP3	Transcription factor HIVEP3 (Human immunodeficiency virus type I enhancer-binding protein 3) (Kappa-B and V(D)J recombination signal sequences-binding protein) (Kappa-binding protein 1) (KBP-1) (Zinc finger protein ZAS3)
sequest	Ab	enrich_frac	HCD-EThcD	O75030	MITF_HUMAN	MITF	Microphthalmia-associated transcription factor (Class E basic helix-loop-helix protein 32) (bHLHe32)
sequest	Ab	enrich_frac	HCD-EThcD	Q9UKD1	GMEB2_HUMAN	GMEB2	Glucocorticoid modulatory element-binding protein 2 (GMEB-2) (DNA-binding protein p79PIF) (Parvovirus initiation factor p79) (PIF p79)
sequest	Ab	enrich_frac	HCD-EThcD	Q9H0E3	SP130_HUMAN	SAP130	Histone deacetylase complex subunit SAP130 (130 kDa Sin3-associated polypeptide) (Sin3-associated polypeptide p130)
sequest	Ab	enrich_frac	HCD-EThcD	Q8NDV7	TNR6A_HUMAN	TNRC6A	Trinucleotide repeat-containing gene 6A protein (CAG repeat protein 26) (EMSY interactor protein) (GW182 autoantigen) (Protein GW1) (Glycine-tryptophan protein of 182 kDa)
sequest	Ab	enrich_frac	HCD-EThcD	Q5VUA4	ZN318_HUMAN	ZNF318	Zinc finger protein 318 (Endocrine regulatory protein)
sequest	Ab	enrich_frac	HCD-EThcD	Q15788	NCOA1_HUMAN	NCOA1	Nuclear receptor coactivator 1 (NCoA-1) (EC 2.3.1.48) (Class E basic helix-loop-helix protein 74) (bHLHe74) (Protein Hin-2) (RIP160) (Renal carcinoma antigen NY-REN-52) (Steroid receptor coactivator 1) (SRC-1)
sequest	Ab	enrich_frac	HCD-EThcD	Q5T6F2	UBAP2_HUMAN	UBAP2	Ubiquitin-associated protein 2 (UBAP-2) (RNA polymerase II degradation factor UBAP2)
sequest	Ab	enrich_frac	HCD-EThcD	A8CG34	P121C_HUMAN	POM121C	Nuclear envelope pore membrane protein POM 121C (Nuclear pore membrane protein 121-2) (POM121-2) (Pore membrane protein of 121 kDa C)
sequest	Ab	enrich_frac	HCD-EThcD	Q14004	CDK13_HUMAN	CDK13	Cyclin-dependent kinase 13 (EC 2.7.11.22) (EC 2.7.11.23) (CDC2-related protein kinase 5) (Cell division cycle 2-like protein kinase 5) (Cell division protein kinase 13) (hCDK13) (Cholinesterase-related cell division controller)
sequest	Ab	enrich_frac	HCD-EThcD	Q68CP9	ARID2_HUMAN	ARID2	AT-rich interactive domain-containing protein 2 (ARID domain-containing protein 2) (BRG1-associated factor 200) (BAF200) (Zinc finger protein with activation potential) (Zipzap/p200)
sequest	Ab	enrich_frac	HCD-EThcD	Q96KR1	ZFR_HUMAN	ZFR	Zinc finger RNA-binding protein (hZFR) (M-phase phosphoprotein homolog)
sequest	Ab	enrich_frac	HCD-EThcD	A5YKK6	CNOT1_HUMAN	CNOT1	CCR4-NOT transcription complex subunit 1 (CCR4-associated factor 1) (Negative regulator of transcription subunit 1 homolog) (NOT1H) (hNOT1)
sequest	Ab	enrich_frac	HCD-EThcD	O75179	ANR17_HUMAN	ANKRD17	Ankyrin repeat domain-containing protein 17 (Gene trap ankyrin repeat protein) (Serologically defined breast cancer antigen NY-BR-16)
sequest	Ab	enrich_frac	HCD-EThcD	Q6PJT7	ZC3HE_HUMAN	ZC3H14	Zinc finger CCCH domain-containing protein 14 (Mammalian suppressor of tau pathology-2) (MSUT-2) (Renal carcinoma antigen NY-REN-37)
sequest	Ab	enrich_frac	HCD-EThcD	P31629	ZEP2_HUMAN	HIVEP2	Transcription factor HIVEP2 (Human immunodeficiency virus type I enhancer-binding protein 2) (HIV-EP2) (MHC-binding protein 2) (MBP-2)
sequest	Ab	enrich_frac	HCD-EThcD	P27540	ARNT_HUMAN	ARNT	Aryl hydrocarbon receptor nuclear translocator (ARNT protein) (Class E basic helix-loop-helix protein 2) (bHLHe2) (Dioxin receptor, nuclear translocator) (Hypoxia-inducible factor 1-beta) (HIF-1-beta) (HIF1-beta)
sequest	Ab	enrich_frac	HCD-EThcD	Q86XN7	PRSR1_HUMAN	PROSER1	Proline and serine-rich protein 1
sequest	Ab	enrich_frac	HCD-EThcD	P0C7T5	ATX1L_HUMAN	ATXN1L	Ataxin-1-like (Brother of ataxin-1) (Brother of ATXN1)
sequest	Ab	enrich_frac	HCD-EThcD	Q7Z589	EMSY_HUMAN	EMSY	BRCA2-interacting transcriptional repressor EMSY
sequest	Ab	enrich_frac	HCD-EThcD	P82979	SARNP_HUMAN	SARNP	SAP domain-containing ribonucleoprotein (Cytokine-induced protein of 29 kDa) (Nuclear protein Hcc-1) (Proliferation-associated cytokine-inducible protein CIP29)
sequest	Ab	enrich_frac	HCD-EThcD	Q12815	TROAP_HUMAN	TROAP	Tastin (Trophinin-assisting protein) (Trophinin-associated protein)
sequest	Ab	enrich_frac	HCD-EThcD	A3KN83	SBNO1_HUMAN	SBNO1	Protein strawberry notch homolog 1 (Monocyte protein 3) (MOP-3)
sequest	Ab	enrich_frac	HCD-EThcD	Q04721	NOTC2_HUMAN	NOTCH2	Neurogenic locus notch homolog protein 2 (Notch 2) (hN2) [Cleaved into: Notch 2 extracellular truncation (N2ECD); Notch 2 intracellular domain (N2ICD)]
sequest	Ab	enrich_frac	HCD-EThcD	Q6MZP7	LIN54_HUMAN	LIN54	Protein lin-54 homolog (CXC domain-containing protein 1)
sequest	Ab	enrich_frac	HCD-EThcD	Q8NFH5	NUP35_HUMAN	NUP35	Nucleoporin NUP35 (35 kDa nucleoporin) (Mitotic phosphoprotein 44) (MP-44) (Nuclear pore complex protein Nup53) (Nucleoporin NUP53)
sequest	Ab	enrich_frac	HCD-EThcD	Q6VMQ6	MCAF1_HUMAN	ATF7IP	Activating transcription factor 7-interacting protein 1 (ATF-interacting protein) (ATF-IP) (ATF7-interacting protein) (ATFa-associated modulator) (hAM) (MBD1-containing chromatin-associated factor 1) (P621)
sequest	Ab	enrich_frac	HCD-EThcD	Q8IYB3	SRRM1_HUMAN	SRRM1	Serine/arginine repetitive matrix protein 1 (SR-related nuclear matrix protein of 160 kDa) (SRm160) (Ser/Arg-related nuclear matrix protein)
sequest	Ab	enrich_frac	HCD-EThcD	Q9Y6V0	PCLO_HUMAN	PCLO	Protein piccolo (Aczonin)
sequest	Ab	enrich_frac	HCD-EThcD	P02545	LMNA_HUMAN	LMNA	Prelamin-A/C [Cleaved into: Lamin-A/C (70 kDa lamin) (Renal carcinoma antigen NY-REN-32)]
sequest	Ab	enrich_frac	HCD-EThcD	Q14157	UBP2L_HUMAN	UBAP2L	Ubiquitin-associated protein 2-like (Protein NICE-4) (RNA polymerase II degradation factor UBAP2L)
sequest	Ab	enrich_frac	HCD-EThcD	O43303	CP110_HUMAN	CCP110	Centriolar coiled-coil protein of 110 kDa (Centrosomal protein of 110 kDa) (CP110) (Cep110)
sequest	Ab	enrich_frac	HCD-EThcD	Q8IVW6	ARI3B_HUMAN	ARID3B	AT-rich interactive domain-containing protein 3B (ARID domain-containing protein 3B) (Bright and dead ringer protein) (Bright-like protein)
sequest	Ab	enrich_frac	HCD-EThcD	Q9H3P2	NELFA_HUMAN	NELFA	Negative elongation factor A (NELF-A) (Wolf-Hirschhorn syndrome candidate 2 protein)
sequest	Ab	enrich_frac	HCD-EThcD	Q8IY33	MILK2_HUMAN	MICALL2	MICAL-like protein 2 (Junctional Rab13-binding protein) (Molecule interacting with CasL-like 2) (MICAL-L2)
sequest	Ab	enrich_frac	HCD-EThcD	O60664	PLIN3_HUMAN	PLIN3	Perilipin-3 (47 kDa mannose 6-phosphate receptor-binding protein) (47 kDa MPR-binding protein) (Cargo selection protein TIP47) (Mannose-6-phosphate receptor-binding protein 1) (Placental protein 17) (PP17)
sequest	Ab	enrich_frac	HCD-EThcD	Q96T58	MINT_HUMAN	SPEN	Msx2-interacting protein (SMART/HDAC1-associated repressor protein) (SPEN homolog)
sequest	Ab	enrich_frac	HCD-EThcD	Q7Z434	MAVS_HUMAN	MAVS	Mitochondrial antiviral-signaling protein (MAVS) (CARD adapter inducing interferon beta) (Cardif) (Interferon beta promoter stimulator protein 1) (IPS-1) (Putative NF-kappa-B-activating protein 031N) (Virus-induced-signaling adapter) (VISA)
sequest	Ab	enrich_frac	HCD-EThcD	P18146	EGR1_HUMAN	EGR1	Early growth response protein 1 (EGR-1) (AT225) (Nerve growth factor-induced protein A) (NGFI-A) (Transcription factor ETR103) (Transcription factor Zif268) (Zinc finger protein 225) (Zinc finger protein Krox-24)
sequest	Ab	enrich_frac	HCD-EThcD	Q9Y2X9	ZN281_HUMAN	ZNF281	Zinc finger protein 281 (GC-box-binding zinc finger protein 1) (Transcription factor ZBP-99) (Zinc finger DNA-binding protein 99)
sequest	Ab	enrich_frac	HCD-EThcD	P22670	RFX1_HUMAN	RFX1	MHC class II regulatory factor RFX1 (Enhancer factor C) (EF-C) (Regulatory factor X 1) (RFX) (Transcription factor RFX1)
sequest	Ab	enrich_frac	HCD-EThcD	P52272	HNRPM_HUMAN	HNRNPM	Heterogeneous nuclear ribonucleoprotein M (hnRNP M)
sequest	Ab	enrich_frac	HCD-EThcD	Q5TGY3	AHDC1_HUMAN	AHDC1	Transcription factor Gibbin (AT-hook DNA-binding motif-containing protein 1)
sequest	Ab	enrich_frac	HCD-EThcD	Q70E73	RAPH1_HUMAN	RAPH1	Ras-associated and pleckstrin homology domains-containing protein 1 (RAPH1) (Amyotrophic lateral sclerosis 2 chromosomal region candidate gene 18 protein) (Amyotrophic lateral sclerosis 2 chromosomal region candidate gene 9 protein) (Lamellipodin) (Proline-rich EVH1 ligand 2) (PREL-2) (Protein RMO1)
sequest	Ab	enrich_frac	HCD-EThcD	O95081	AGFG2_HUMAN	AGFG2	Arf-GAP domain and FG repeat-containing protein 2 (HIV-1 Rev-binding protein-like protein) (Rev/Rex activation domain-binding protein related) (RAB-R)
sequest	Ab	enrich_frac	HCD-EThcD	Q15652	JHD2C_HUMAN	JMJD1C	Probable JmjC domain-containing histone demethylation protein 2C (EC 1.14.11.-) (Jumonji domain-containing protein 1C) (Thyroid receptor-interacting protein 8) (TR-interacting protein 8) (TRIP-8)
sequest	Ab	enrich_frac	HCD-EThcD	Q9NTZ6	RBM12_HUMAN	RBM12	RNA-binding protein 12 (RNA-binding motif protein 12) (SH3/WW domain anchor protein in the nucleus) (SWAN)
sequest	Ab	enrich_frac	HCD-EThcD	Q7Z3K3	POGZ_HUMAN	POGZ	Pogo transposable element with ZNF domain (Suppressor of hairy wing homolog 5) (Zinc finger protein 280E) (Zinc finger protein 635)
sequest	Ab	enrich_frac	HCD-EThcD	Q6ZU64	CFA65_HUMAN	CFAP65	Cilia- and flagella-associated protein 65 (Coiled-coil domain-containing protein 108)
sequest	Ab	enrich_frac	HCD-EThcD	P78312	F193A_HUMAN	FAM193A	Protein FAM193A (Protein IT14)
sequest	Ab	enrich_frac	HCD-EThcD	O15056	SYNJ2_HUMAN	SYNJ2	Synaptojanin-2 (EC 3.1.3.36) (Synaptic inositol 1,4,5-trisphosphate 5-phosphatase 2)
sequest	Ab	enrich_frac	HCD-EThcD	Q96KC8	DNJC1_HUMAN	DNAJC1	DnaJ homolog subfamily C member 1 (DnaJ protein homolog MTJ1)
sequest	Ab	enrich_frac	HCD-EThcD	Q9Y4G8	RPGF2_HUMAN	RAPGEF2	Rap guanine nucleotide exchange factor 2 (Cyclic nucleotide ras GEF) (CNrasGEF) (Neural RAP guanine nucleotide exchange protein) (nRap GEP) (PDZ domain-containing guanine nucleotide exchange factor 1) (PDZ-GEF1) (RA-GEF-1) (Ras/Rap1-associating GEF-1)
sequest	Ab	enrich_frac	HCD-EThcD	Q9UIU6	SIX4_HUMAN	SIX4	Homeobox protein SIX4 (Sine oculis homeobox homolog 4)
sequest	Ab	enrich_frac	HCD-EThcD	Q9HBD1	RC3H2_HUMAN	RC3H2	Roquin-2 (EC 2.3.2.27) (Membrane-associated nucleic acid-binding protein) (RING finger and CCCH-type zinc finger domain-containing protein 2) (RING finger protein 164) (RING-type E3 ubiquitin transferase Roquin-2)
sequest	Ab	enrich_frac	HCD-EThcD	P54259	ATN1_HUMAN	ATN1	Atrophin-1 (Dentatorubral-pallidoluysian atrophy protein)
sequest	Ab	enrich_frac	HCD-EThcD	Q9H9D4	ZN408_HUMAN	ZNF408	Zinc finger protein 408 (PR domain zinc finger protein 17)
sequest	Ab	enrich_frac	HCD-EThcD	Q9BZC7	ABCA2_HUMAN	ABCA2	ATP-binding cassette sub-family A member 2 (EC 7.6.2.-) (ATP-binding cassette transporter 2) (ATP-binding cassette 2)
sequest	Ab	enrich_frac	HCD-EThcD	Q13428	TCOF_HUMAN	TCOF1	Treacle protein (Treacher Collins syndrome protein)
sequest	OGAmutant	enrich_frac	HCD-EThcD	P32519	ELF1_HUMAN	ELF1	ETS-related transcription factor Elf-1 (E74-like factor 1)
sequest	OGAmutant	enrich_frac	HCD-EThcD	Q7Z589	EMSY_HUMAN	EMSY	BRCA2-interacting transcriptional repressor EMSY
sequest	OGAmutant	enrich_frac	HCD-EThcD	P52594	AGFG1_HUMAN	AGFG1	Arf-GAP domain and FG repeat-containing protein 1 (HIV-1 Rev-binding protein) (Nucleoporin-like protein RIP) (Rev-interacting protein) (Rev/Rex activation domain-binding protein)
sequest	OGAmutant	enrich_frac	HCD-EThcD	P08670	VIME_HUMAN	VIM	Vimentin
sequest	OGAmutant	enrich_frac	HCD-EThcD	P02545	LMNA_HUMAN	LMNA	Prelamin-A/C [Cleaved into: Lamin-A/C (70 kDa lamin) (Renal carcinoma antigen NY-REN-32)]
sequest	OGAmutant	enrich_frac	HCD-EThcD	Q7Z417	NUFP2_HUMAN	NUFIP2	FMR1-interacting protein NUFIP2 (82 kDa FMRP-interacting protein) (82-FIP) (Cell proliferation-inducing gene 1 protein) (FMRP-interacting protein 2) (Nuclear FMR1-interacting protein 2)
sequest	OGAmutant	enrich_frac	HCD-EThcD	O95486	SC24A_HUMAN	SEC24A	Protein transport protein Sec24A (SEC24-related protein A)
sequest	OGAmutant	enrich_frac	HCD-EThcD	P51610	HCFC1_HUMAN	HCFC1	Host cell factor 1 (HCF) (HCF-1) (C1 factor) (CFF) (VCAF) (VP16 accessory protein) [Cleaved into: HCF N-terminal chain 1; HCF N-terminal chain 2; HCF N-terminal chain 3; HCF N-terminal chain 4; HCF N-terminal chain 5; HCF N-terminal chain 6; HCF C-terminal chain 1; HCF C-terminal chain 2; HCF C-terminal chain 3; HCF C-terminal chain 4; HCF C-terminal chain 5; HCF C-terminal chain 6]
sequest	OGAmutant	enrich_frac	HCD-EThcD	Q09666	AHNK_HUMAN	AHNAK	Neuroblast differentiation-associated protein AHNAK (Desmoyokin)
sequest	OGAmutant	enrich_frac	HCD-EThcD	P49790	NU153_HUMAN	NUP153	Nuclear pore complex protein Nup153 (153 kDa nucleoporin) (Nucleoporin Nup153)
sequest	OGAmutant	enrich_frac	HCD-EThcD	Q9BTC0	DIDO1_HUMAN	DIDO1	Death-inducer obliterator 1 (DIO-1) (hDido1) (Death-associated transcription factor 1) (DATF-1)
sequest	OGAmutant	enrich_frac	HCD-EThcD	Q7Z434	MAVS_HUMAN	MAVS	Mitochondrial antiviral-signaling protein (MAVS) (CARD adapter inducing interferon beta) (Cardif) (Interferon beta promoter stimulator protein 1) (IPS-1) (Putative NF-kappa-B-activating protein 031N) (Virus-induced-signaling adapter) (VISA)
sequest	OGAmutant	enrich_frac	HCD-EThcD	Q9H4A3	WNK1_HUMAN	WNK1	Serine/threonine-protein kinase WNK1 (EC 2.7.11.1) (Erythrocyte 65 kDa protein) (p65) (Kinase deficient protein) (Protein kinase lysine-deficient 1) (Protein kinase with no lysine 1) (hWNK1)
sequest	OGAmutant	enrich_frac	HCD-EThcD	O95081	AGFG2_HUMAN	AGFG2	Arf-GAP domain and FG repeat-containing protein 2 (HIV-1 Rev-binding protein-like protein) (Rev/Rex activation domain-binding protein related) (RAB-R)
sequest	OGAmutant	enrich_frac	HCD-EThcD	Q5VT52	RPRD2_HUMAN	RPRD2	Regulation of nuclear pre-mRNA domain-containing protein 2
sequest	OGAmutant	enrich_frac	HCD-EThcD	Q14119	VEZF1_HUMAN	VEZF1	Vascular endothelial zinc finger 1 (Putative transcription factor DB1) (Zinc finger protein 161)
sequest	OGAmutant	enrich_frac	HCD-EThcD	O75044	SRGP2_HUMAN	SRGAP2	SLIT-ROBO Rho GTPase-activating protein 2 (srGAP2) (Formin-binding protein 2) (Rho GTPase-activating protein 34)
sequest	OGAmutant	enrich_frac	HCD-EThcD	Q99700	ATX2_HUMAN	ATXN2	Ataxin-2 (Spinocerebellar ataxia type 2 protein) (Trinucleotide repeat-containing gene 13 protein)
sequest	OGAmutant	enrich_frac	HCD-EThcD	Q9UGU0	TCF20_HUMAN	TCF20	Transcription factor 20 (TCF-20) (Nuclear factor SPBP) (Protein AR1) (Stromelysin-1 PDGF-responsive element-binding protein) (SPRE-binding protein)
sequest	OGAmutant	enrich_frac	HCD-EThcD	O60664	PLIN3_HUMAN	PLIN3	Perilipin-3 (47 kDa mannose 6-phosphate receptor-binding protein) (47 kDa MPR-binding protein) (Cargo selection protein TIP47) (Mannose-6-phosphate receptor-binding protein 1) (Placental protein 17) (PP17)
sequest	OGAmutant	enrich_frac	HCD-EThcD	Q9HCD6	TANC2_HUMAN	TANC2	Protein TANC2 (Tetratricopeptide repeat, ankyrin repeat and coiled-coil domain-containing protein 2)
sequest	OGAmutant	enrich_frac	HCD-EThcD	Q9Y618	NCOR2_HUMAN	NCOR2	Nuclear receptor corepressor 2 (N-CoR2) (CTG repeat protein 26) (SMAP270) (Silencing mediator of retinoic acid and thyroid hormone receptor) (SMRT) (T3 receptor-associating factor) (TRAC) (Thyroid-, retinoic-acid-receptor-associated corepressor)
sequest	OGAmutant	enrich_frac	HCD-EThcD	Q14004	CDK13_HUMAN	CDK13	Cyclin-dependent kinase 13 (EC 2.7.11.22) (EC 2.7.11.23) (CDC2-related protein kinase 5) (Cell division cycle 2-like protein kinase 5) (Cell division protein kinase 13) (hCDK13) (Cholinesterase-related cell division controller)
sequest	OGAmutant	enrich_frac	HCD-EThcD	Q8TEQ6	GEMI5_HUMAN	GEMIN5	Gem-associated protein 5 (Gemin5)
sequest	OGAmutant	enrich_frac	HCD-EThcD	Q14157	UBP2L_HUMAN	UBAP2L	Ubiquitin-associated protein 2-like (Protein NICE-4) (RNA polymerase II degradation factor UBAP2L)
sequest	OGAmutant	enrich_frac	HCD-EThcD	Q86UE4	LYRIC_HUMAN	MTDH	Protein LYRIC (3D3/LYRIC) (Astrocyte elevated gene-1 protein) (AEG-1) (Lysine-rich CEACAM1 co-isolated protein) (Metadherin) (Metastasis adhesion protein)
sequest	OGAmutant	enrich_frac	HCD-EThcD	O95487	SC24B_HUMAN	SEC24B	Protein transport protein Sec24B (SEC24-related protein B)
sequest	OGAmutant	enrich_frac	HCD-EThcD	Q96KR1	ZFR_HUMAN	ZFR	Zinc finger RNA-binding protein (hZFR) (M-phase phosphoprotein homolog)
sequest	OGAmutant	enrich_frac	HCD-EThcD	Q9BTA9	WAC_HUMAN	WAC	WW domain-containing adapter protein with coiled-coil
sequest	OGAmutant	enrich_frac	HCD-EThcD	Q96L91	EP400_HUMAN	EP400	E1A-binding protein p400 (EC 3.6.4.-) (CAG repeat protein 32) (Domino homolog) (hDomino) (Trinucleotide repeat-containing gene 12 protein) (p400 kDa SWI2/SNF2-related protein)
sequest	OGAmutant	enrich_frac	HCD-EThcD	Q96M27	PRRC1_HUMAN	PRRC1	Protein PRRC1 (Proline-rich and coiled-coil-containing protein 1)
sequest	OGAmutant	enrich_frac	HCD-EThcD	Q9P2N5	RBM27_HUMAN	RBM27	RNA-binding protein 27 (RNA-binding motif protein 27)
sequest	OGAmutant	enrich_frac	HCD-EThcD	Q8NEY1	NAV1_HUMAN	NAV1	Neuron navigator 1 (Pore membrane and/or filament-interacting-like protein 3) (Steerin-1) (Unc-53 homolog 1) (unc53H1)
sequest	OGAmutant	enrich_frac	HCD-EThcD	O14974	MYPT1_HUMAN	PPP1R12A	Protein phosphatase 1 regulatory subunit 12A (Myosin phosphatase-targeting subunit 1) (Myosin phosphatase target subunit 1) (Protein phosphatase myosin-binding subunit)
sequest	OGAmutant	enrich_frac	HCD-EThcD	O43823	AKAP8_HUMAN	AKAP8	A-kinase anchor protein 8 (AKAP-8) (A-kinase anchor protein 95 kDa) (AKAP 95)
sequest	OGAmutant	enrich_frac	HCD-EThcD	Q6UUV7	CRTC3_HUMAN	CRTC3	CREB-regulated transcription coactivator 3 (Transducer of regulated cAMP response element-binding protein 3) (TORC-3) (Transducer of CREB protein 3)
sequest	OGAmutant	enrich_frac	HCD-EThcD	P49792	RBP2_HUMAN	RANBP2	E3 SUMO-protein ligase RanBP2 (EC 2.3.2.-) (358 kDa nucleoporin) (Nuclear pore complex protein Nup358) (Nucleoporin Nup358) (Ran-binding protein 2) (RanBP2) (p270)
sequest	OGAmutant	enrich_frac	HCD-EThcD	O15164	TIF1A_HUMAN	TRIM24	Transcription intermediary factor 1-alpha (TIF1-alpha) (EC 2.3.2.27) (E3 ubiquitin-protein ligase TRIM24) (RING finger protein 82) (RING-type E3 ubiquitin transferase TIF1-alpha) (Tripartite motif-containing protein 24)
sequest	OGAmutant	enrich_frac	HCD-EThcD	P18846	ATF1_HUMAN	ATF1	Cyclic AMP-dependent transcription factor ATF-1 (cAMP-dependent transcription factor ATF-1) (Activating transcription factor 1) (Protein TREB36)
sequest	OGAmutant	enrich_frac	HCD-EThcD	Q6PJT7	ZC3HE_HUMAN	ZC3H14	Zinc finger CCCH domain-containing protein 14 (Mammalian suppressor of tau pathology-2) (MSUT-2) (Renal carcinoma antigen NY-REN-37)
sequest	OGAmutant	enrich_frac	HCD-EThcD	Q9NPG3	UBN1_HUMAN	UBN1	Ubinuclein-1 (HIRA-binding protein) (Protein VT4) (Ubiquitously expressed nuclear protein)
sequest	OGAmutant	enrich_frac	HCD-EThcD	Q9NYV4	CDK12_HUMAN	CDK12	Cyclin-dependent kinase 12 (EC 2.7.11.22) (EC 2.7.11.23) (Cdc2-related kinase, arginine/serine-rich) (CrkRS) (Cell division cycle 2-related protein kinase 7) (CDC2-related protein kinase 7) (Cell division protein kinase 12) (hCDK12)
sequest	OGAmutant	enrich_frac	HCD-EThcD	A8CG34	P121C_HUMAN	POM121C	Nuclear envelope pore membrane protein POM 121C (Nuclear pore membrane protein 121-2) (POM121-2) (Pore membrane protein of 121 kDa C)
sequest	OGAmutant	enrich_frac	HCD-EThcD	Q12815	TROAP_HUMAN	TROAP	Tastin (Trophinin-assisting protein) (Trophinin-associated protein)
sequest	OGAmutant	enrich_frac	HCD-EThcD	P35658	NU214_HUMAN	NUP214	Nuclear pore complex protein Nup214 (214 kDa nucleoporin) (Nucleoporin Nup214) (Protein CAN)
sequest	OGAmutant	enrich_frac	HCD-EThcD	Q9HCD5	NCOA5_HUMAN	NCOA5	Nuclear receptor coactivator 5 (NCoA-5) (Coactivator independent of AF-2) (CIA)
sequest	OGAmutant	enrich_frac	HCD-EThcD	Q9HBM6	TAF9B_HUMAN	TAF9B	Transcription initiation factor TFIID subunit 9B (Neuronal cell death-related protein 7) (DN-7) (Transcription initiation factor TFIID subunit 9-like) (Transcription-associated factor TAFII31L)
sequest	OGAmutant	enrich_frac	HCD-EThcD	P12757	SKIL_HUMAN	SKIL	Ski-like protein (Ski-related oncogene) (Ski-related protein)
sequest	OGAmutant	enrich_frac	HCD-EThcD	Q7LBC6	KDM3B_HUMAN	KDM3B	Lysine-specific demethylase 3B (EC 1.14.11.65) (JmjC domain-containing histone demethylation protein 2B) (Jumonji domain-containing protein 1B) (Nuclear protein 5qNCA) ([histone H3]-dimethyl-L-lysine(9) demethylase 3B)
sequest	OGAmutant	enrich_frac	HCD-EThcD	O15027	SC16A_HUMAN	SEC16A	Protein transport protein Sec16A (SEC16 homolog A) (p250)
sequest	OGAmutant	enrich_frac	HCD-EThcD	Q2KHR3	QSER1_HUMAN	QSER1	Glutamine and serine-rich protein 1
sequest	OGAmutant	enrich_frac	HCD-EThcD	Q9NZN8	CNOT2_HUMAN	CNOT2	CCR4-NOT transcription complex subunit 2 (CCR4-associated factor 2)
sequest	OGAmutant	enrich_frac	HCD-EThcD	Q9UGP4	LIMD1_HUMAN	LIMD1	LIM domain-containing protein 1
sequest	OGAmutant	enrich_frac	HCD-EThcD	Q9ULU4	ZMYD8_HUMAN	ZMYND8	MYND-type zinc finger-containing chromatin reader ZMYND8 (Cutaneous T-cell lymphoma-associated antigen se14-3) (CTCL-associated antigen se14-3) (Protein kinase C-binding protein 1) (Rack7) (Transcription coregulator ZMYND8) (Zinc finger MYND domain-containing protein 8)
sequest	OGAmutant	enrich_frac	HCD-EThcD	Q8WY36	BBX_HUMAN	BBX	HMG box transcription factor BBX (Bobby sox homolog) (HMG box-containing protein 2)
sequest	OGAmutant	enrich_frac	HCD-EThcD	Q86YP4	P66A_HUMAN	GATAD2A	Transcriptional repressor p66-alpha (Hp66alpha) (GATA zinc finger domain-containing protein 2A)
sequest	OGAmutant	enrich_frac	HCD-EThcD	Q8WXI9	P66B_HUMAN	GATAD2B	Transcriptional repressor p66-beta (GATA zinc finger domain-containing protein 2B) (p66/p68)
sequest	OGAmutant	enrich_frac	HCD-EThcD	Q12830	BPTF_HUMAN	BPTF	Nucleosome-remodeling factor subunit BPTF (Bromodomain and PHD finger-containing transcription factor) (Fetal Alz-50 clone 1 protein) (Fetal Alzheimer antigen)
sequest	OGAmutant	enrich_frac	HCD-EThcD	Q14814	MEF2D_HUMAN	MEF2D	Myocyte-specific enhancer factor 2D
sequest	OGAmutant	enrich_frac	HCD-EThcD	Q15459	SF3A1_HUMAN	SF3A1	Splicing factor 3A subunit 1 (SF3a120) (Spliceosome-associated protein 114) (SAP 114)
sequest	OGAmutant	enrich_frac	HCD-EThcD	O43683	BUB1_HUMAN	BUB1	Mitotic checkpoint serine/threonine-protein kinase BUB1 (hBUB1) (EC 2.7.11.1) (BUB1A)
sequest	OGAmutant	enrich_frac	HCD-EThcD	Q7Z5L9	I2BP2_HUMAN	IRF2BP2	Interferon regulatory factor 2-binding protein 2 (IRF-2-binding protein 2) (IRF-2BP2)
sequest	OGAmutant	enrich_frac	HCD-EThcD	Q6AI12	ANR40_HUMAN	ANKRD40	Ankyrin repeat domain-containing protein 40
sequest	OGAmutant	enrich_frac	HCD-EThcD	Q8IZ21	PHAR4_HUMAN	PHACTR4	Phosphatase and actin regulator 4
sequest	OGAmutant	enrich_frac	HCD-EThcD	Q9Y520	PRC2C_HUMAN	PRRC2C	Protein PRRC2C (BAT2 domain-containing protein 1) (HBV X-transactivated gene 2 protein) (HBV XAg-transactivated protein 2) (HLA-B-associated transcript 2-like 2) (Proline-rich and coiled-coil-containing protein 2C)
sequest	OGAmutant	enrich_frac	HCD-EThcD	Q9NRA8	4ET_HUMAN	EIF4ENIF1	Eukaryotic translation initiation factor 4E transporter (4E-T) (eIF4E transporter) (Eukaryotic translation initiation factor 4E nuclear import factor 1)
sequest	OGAmutant	enrich_frac	HCD-EThcD	P49336	CDK8_HUMAN	CDK8	Cyclin-dependent kinase 8 (EC 2.7.11.22) (EC 2.7.11.23) (Cell division protein kinase 8) (Mediator complex subunit CDK8) (Mediator of RNA polymerase II transcription subunit CDK8) (Protein kinase K35)
sequest	OGAmutant	enrich_frac	HCD-EThcD	Q9Y6Q9	NCOA3_HUMAN	NCOA3	Nuclear receptor coactivator 3 (NCoA-3) (EC 2.3.1.48) (ACTR) (Amplified in breast cancer 1 protein) (AIB-1) (CBP-interacting protein) (pCIP) (Class E basic helix-loop-helix protein 42) (bHLHe42) (Receptor-associated coactivator 3) (RAC-3) (Steroid receptor coactivator protein 3) (SRC-3) (Thyroid hormone receptor activator molecule 1) (TRAM-1)
sequest	OGAmutant	enrich_frac	HCD-EThcD	Q9UM82	SPAT2_HUMAN	SPATA2	Spermatogenesis-associated protein 2
sequest	OGAmutant	enrich_frac	HCD-EThcD	P31629	ZEP2_HUMAN	HIVEP2	Transcription factor HIVEP2 (Human immunodeficiency virus type I enhancer-binding protein 2) (HIV-EP2) (MHC-binding protein 2) (MBP-2)
sequest	OGAmutant	enrich_frac	HCD-EThcD	Q9HB21	PKHA1_HUMAN	PLEKHA1	Pleckstrin homology domain-containing family A member 1 (PH domain-containing family A member 1) (Tandem PH domain-containing protein 1) (TAPP-1)
sequest	OGAmutant	enrich_frac	HCD-EThcD	O95835	LATS1_HUMAN	LATS1	Serine/threonine-protein kinase LATS1 (EC 2.7.11.1) (Large tumor suppressor homolog 1) (WARTS protein kinase) (h-warts)
sequest	OGAmutant	enrich_frac	HCD-EThcD	O94979	SC31A_HUMAN	SEC31A	Protein transport protein Sec31A (ABP125) (ABP130) (SEC31-like protein 1) (SEC31-related protein A) (Web1-like protein)
sequest	OGAmutant	enrich_frac	HCD-EThcD	P49023	PAXI_HUMAN	PXN	Paxillin
sequest	OGAmutant	enrich_frac	HCD-EThcD	Q6P4R8	NFRKB_HUMAN	NFRKB	Nuclear factor related to kappa-B-binding protein (DNA-binding protein R kappa-B) (INO80 complex subunit G)
sequest	OGAmutant	enrich_frac	HCD-EThcD	P0C7T5	ATX1L_HUMAN	ATXN1L	Ataxin-1-like (Brother of ataxin-1) (Brother of ATXN1)
sequest	OGAmutant	enrich_frac	HCD-EThcD	Q9UPV9	TRAK1_HUMAN	TRAK1	Trafficking kinesin-binding protein 1 (106 kDa O-GlcNAc transferase-interacting protein) (Protein Milton)
sequest	OGAmutant	enrich_frac	HCD-EThcD	P42166	LAP2A_HUMAN	TMPO	Lamina-associated polypeptide 2, isoform alpha (Thymopoietin isoform alpha) (TP alpha) (Thymopoietin-related peptide isoform alpha) (TPRP isoform alpha) [Cleaved into: Thymopoietin (TP) (Splenin); Thymopentin (TP5)]
sequest	OGAmutant	enrich_frac	HCD-EThcD	Q09472	EP300_HUMAN	EP300	Histone acetyltransferase p300 (p300 HAT) (EC 2.3.1.48) (E1A-associated protein p300) (Histone butyryltransferase p300) (EC 2.3.1.-) (Histone crotonyltransferase p300) (EC 2.3.1.-) (Protein 2-hydroxyisobutyryltransferase p300) (EC 2.3.1.-) (Protein lactyltransferas p300) (EC 2.3.1.-) (Protein propionyltransferase p300) (EC 2.3.1.-)
sequest	OGAmutant	enrich_frac	HCD-EThcD	Q9HCK8	CHD8_HUMAN	CHD8	Chromodomain-helicase-DNA-binding protein 8 (CHD-8) (EC 3.6.4.12) (ATP-dependent helicase CHD8) (Helicase with SNF2 domain 1)
sequest	OGAmutant	enrich_frac	HCD-EThcD	P22670	RFX1_HUMAN	RFX1	MHC class II regulatory factor RFX1 (Enhancer factor C) (EF-C) (Regulatory factor X 1) (RFX) (Transcription factor RFX1)
sequest	OGAmutant	enrich_frac	HCD-EThcD	Q9UHR5	S30BP_HUMAN	SAP30BP	SAP30-binding protein (Transcriptional regulator protein HCNGP)
sequest	OGAmutant	enrich_frac	HCD-EThcD	Q8IVF2	AHNK2_HUMAN	AHNAK2	Protein AHNAK2
sequest	OGAmutant	enrich_frac	HCD-EThcD	Q6MZP7	LIN54_HUMAN	LIN54	Protein lin-54 homolog (CXC domain-containing protein 1)
sequest	OGAmutant	enrich_frac	HCD-EThcD	O75376	NCOR1_HUMAN	NCOR1	Nuclear receptor corepressor 1 (N-CoR) (N-CoR1)
sequest	OGAmutant	enrich_frac	HCD-EThcD	O94842	TOX4_HUMAN	TOX4	TOX high mobility group box family member 4 (Epidermal Langerhans cell protein LCP1)
sequest	OGAmutant	enrich_frac	HCD-EThcD	Q14847	LASP1_HUMAN	LASP1	LIM and SH3 domain protein 1 (LASP-1) (Metastatic lymph node gene 50 protein) (MLN 50)
sequest	OGAmutant	enrich_frac	HCD-EThcD	Q15652	JHD2C_HUMAN	JMJD1C	Probable JmjC domain-containing histone demethylation protein 2C (EC 1.14.11.-) (Jumonji domain-containing protein 1C) (Thyroid receptor-interacting protein 8) (TR-interacting protein 8) (TRIP-8)
sequest	OGAmutant	enrich_frac	HCD-EThcD	Q9UQ35	SRRM2_HUMAN	SRRM2	Serine/arginine repetitive matrix protein 2 (300 kDa nuclear matrix antigen) (Serine/arginine-rich splicing factor-related nuclear matrix protein of 300 kDa) (SR-related nuclear matrix protein of 300 kDa) (Ser/Arg-related nuclear matrix protein of 300 kDa) (Splicing coactivator subunit SRm300) (Tax-responsive enhancer element-binding protein 803) (TaxREB803)
sequest	OGAmutant	enrich_frac	HCD-EThcD	P27540	ARNT_HUMAN	ARNT	Aryl hydrocarbon receptor nuclear translocator (ARNT protein) (Class E basic helix-loop-helix protein 2) (bHLHe2) (Dioxin receptor, nuclear translocator) (Hypoxia-inducible factor 1-beta) (HIF-1-beta) (HIF1-beta)
sequest	OGAmutant	enrich_frac	HCD-EThcD	Q9UKZ1	CNO11_HUMAN	CNOT11	CCR4-NOT transcription complex subunit 11
sequest	OGAmutant	enrich_frac	HCD-EThcD	C9JLW8	MCRI1_HUMAN	MCRIP1	Mapk-regulated corepressor-interacting protein 1 (Granulin-2) (Protein FAM195B)
sequest	OGAmutant	enrich_frac	HCD-EThcD	Q05209	PTN12_HUMAN	PTPN12	Tyrosine-protein phosphatase non-receptor type 12 (EC 3.1.3.48) (PTP-PEST) (Protein-tyrosine phosphatase G1) (PTPG1)
sequest	OGAmutant	enrich_frac	HCD-EThcD	P49848	TAF6_HUMAN	TAF6	Transcription initiation factor TFIID subunit 6 (RNA polymerase II TBP-associated factor subunit E) (Transcription initiation factor TFIID 70 kDa subunit) (TAF(II)70) (TAFII-70) (TAFII70) (Transcription initiation factor TFIID 80 kDa subunit) (TAF(II)80) (TAFII-80) (TAFII80)
sequest	OGAmutant	enrich_frac	HCD-EThcD	Q96ST3	SIN3A_HUMAN	SIN3A	Paired amphipathic helix protein Sin3a (Histone deacetylase complex subunit Sin3a) (Transcriptional corepressor Sin3a)
sequest	OGAmutant	enrich_frac	HCD-EThcD	Q14684	RRP1B_HUMAN	RRP1B	Ribosomal RNA processing protein 1 homolog B (RRP1-like protein B)
sequest	OGAmutant	enrich_frac	HCD-EThcD	Q9H1B7	I2BPL_HUMAN	IRF2BPL	Probable E3 ubiquitin-protein ligase IRF2BPL (EC 2.3.2.27) (Enhanced at puberty protein 1) (Interferon regulatory factor 2-binding protein-like)
sequest	OGAmutant	enrich_frac	HCD-EThcD	Q5VUA4	ZN318_HUMAN	ZNF318	Zinc finger protein 318 (Endocrine regulatory protein)
sequest	OGAmutant	enrich_frac	HCD-EThcD	P78312	F193A_HUMAN	FAM193A	Protein FAM193A (Protein IT14)
sequest	OGAmutant	enrich_frac	HCD-EThcD	Q13356	PPIL2_HUMAN	PPIL2	RING-type E3 ubiquitin-protein ligase PPIL2 (EC 2.3.2.27) (CYC4) (Cyclophilin-60) (Cyclophilin-like protein Cyp-60) (Cyp60) (hCyP-60) (Probable inactive peptidyl-prolyl cis-trans isomerase-like 2) (PPIase) (Rotamase PPIL2)
sequest	OGAmutant	enrich_frac	HCD-EThcD	Q9NXV6	CARF_HUMAN	CDKN2AIP	CDKN2A-interacting protein (Collaborator of ARF)
sequest	OGAmutant	enrich_frac	HCD-EThcD	Q68CZ2	TENS3_HUMAN	TNS3	Tensin-3 (EC 3.1.3.-) (Tensin-like SH2 domain-containing protein 1) (Tumor endothelial marker 6)
sequest	OGAmutant	enrich_frac	HCD-EThcD	Q14676	MDC1_HUMAN	MDC1	Mediator of DNA damage checkpoint protein 1 (Nuclear factor with BRCT domains 1)
sequest	OGAmutant	enrich_frac	HCD-EThcD	Q8IWZ3	ANKH1_HUMAN	ANKHD1	Ankyrin repeat and KH domain-containing protein 1 (HIV-1 Vpr-binding ankyrin repeat protein) (Multiple ankyrin repeats single KH domain) (hMASK)
sequest	OGAmutant	enrich_frac	HCD-EThcD	O75170	PP6R2_HUMAN	PPP6R2	Serine/threonine-protein phosphatase 6 regulatory subunit 2 (SAPS domain family member 2)
sequest	OGAmutant	enrich_frac	HCD-EThcD	P04150	GCR_HUMAN	NR3C1	Glucocorticoid receptor (GR) (Nuclear receptor subfamily 3 group C member 1)
sequest	OGAmutant	enrich_frac	HCD-EThcD	Q9Y4K1	CRBG1_HUMAN	CRYBG1	Beta/gamma crystallin domain-containing protein 1 (Absent in melanoma 1 protein)
sequest	OGAmutant	enrich_frac	HCD-EThcD	P21333	FLNA_HUMAN	FLNA	Filamin-A (FLN-A) (Actin-binding protein 280) (ABP-280) (Alpha-filamin) (Endothelial actin-binding protein) (Filamin-1) (Non-muscle filamin)
sequest	OGAmutant	enrich_frac	HCD-EThcD	Q8NBS9	TXND5_HUMAN	TXNDC5	Thioredoxin domain-containing protein 5 (EC 1.8.4.-) (EC 5.3.4.1) (Endoplasmic reticulum resident protein 46) (ER protein 46) (ERp46) (Thioredoxin-like protein p46)
sequest	OGAmutant	enrich_frac	HCD-EThcD	P27816	MAP4_HUMAN	MAP4	Microtubule-associated protein 4 (MAP-4)
sequest	OGAmutant	enrich_frac	HCD-EThcD	A6NG13	MGT4D_HUMAN	MGAT4D	Alpha-1,3-mannosyl-glycoprotein 4-beta-N-acetylglucosaminyltransferase-like protein MGAT4D (N-acetylglucosaminyltransferase MGAT1 inhibitory protein) (GlcNAcT-I inhibitory protein) (GnT1IP)
sequest	OGAmutant	enrich_frac	HCD-EThcD	Q6ZU64	CFA65_HUMAN	CFAP65	Cilia- and flagella-associated protein 65 (Coiled-coil domain-containing protein 108)
sequest	OGAmutant	enrich_frac	HCD-EThcD	Q9ULM3	YETS2_HUMAN	YEATS2	YEATS domain-containing protein 2
sequest	OGAmutant	enrich_frac	HCD-EThcD	Q8N3J3	HROB_HUMAN	HROB	Homologous recombination OB-fold protein
sequest	OGAmutant	enrich_frac	HCD-EThcD	Q8NHM4	TRY6_HUMAN	PRSS3P2	Putative trypsin-6 (EC 3.4.21.4) (Serine protease 3 pseudogene 2) (Trypsinogen C)
sequest	OGAmutant	enrich_frac	HCD-EThcD	Q96PK6	RBM14_HUMAN	RBM14	RNA-binding protein 14 (Paraspeckle protein 2) (PSP2) (RNA-binding motif protein 14) (RRM-containing coactivator activator/modulator) (Synaptotagmin-interacting protein) (SYT-interacting protein)
sequest	OGAmutant	enrich_frac	HCD-EThcD	Q96T58	MINT_HUMAN	SPEN	Msx2-interacting protein (SMART/HDAC1-associated repressor protein) (SPEN homolog)
sequest	OGAmutant	enrich_frac	HCD-EThcD	Q9HB29	ILRL2_HUMAN	IL1RL2	Interleukin-1 receptor-like 2 (EC 3.2.2.6) (IL-36 receptor) (IL-36R) (Interleukin-1 receptor-related protein 2) (IL-1Rrp2) (IL1R-rp2)
sequest	OGAmutant	enrich_frac	HCD-EThcD	Q8WWM7	ATX2L_HUMAN	ATXN2L	Ataxin-2-like protein (Ataxin-2 domain protein) (Ataxin-2-related protein)
sequest	OGAmutant	enrich_frac	HCD-EThcD	Q5H9F3	BCORL_HUMAN	BCORL1	BCL-6 corepressor-like protein 1 (BCoR-L1) (BCoR-like protein 1)
sequest	OGAmutant	enrich_frac	HCD-EThcD	Q9NSI5	IGSF5_HUMAN	IGSF5	Immunoglobulin superfamily member 5 (IgSF5) (Junctional adhesion molecule 4) (JAM-4)
sequest	OGAmutant	enrich_frac	HCD-EThcD	Q12888	TP53B_HUMAN	TP53BP1	TP53-binding protein 1 (53BP1) (p53-binding protein 1) (p53BP1)
sequest	OGAmutant	enrich_frac	HCD-EThcD	Q8NGI0	O52N2_HUMAN	OR52N2	Olfactory receptor 52N2 (Olfactory receptor OR11-57)
sequest	OGAmutant	enrich_frac	HCD-EThcD	O94901	SUN1_HUMAN	SUN1	SUN domain-containing protein 1 (Protein unc-84 homolog A) (Sad1/unc-84 protein-like 1)
sequest	OGAmutant	enrich_frac	HCD-EThcD	P0CG12	DERPC_HUMAN	DERPC	Decreased expression in renal and prostate cancer protein
sequest	OGAmutant	enrich_frac	HCD-EThcD	Q14694	UBP10_HUMAN	USP10	Ubiquitin carboxyl-terminal hydrolase 10 (EC 3.4.19.12) (Deubiquitinating enzyme 10) (Ubiquitin thioesterase 10) (Ubiquitin-specific-processing protease 10)
sequest	OGAmutant	enrich_frac	HCD-EThcD	P30622	CLIP1_HUMAN	CLIP1	CAP-Gly domain-containing linker protein 1 (Cytoplasmic linker protein 1) (Cytoplasmic linker protein 170 alpha-2) (CLIP-170) (Reed-Sternberg intermediate filament-associated protein) (Restin)
sequest	OGAmutant	enrich_frac	HCD-EThcD	Q9H910	JUPI2_HUMAN	JPT2	Jupiter microtubule associated homolog 2 (Hematological and neurological expressed 1-like protein) (HN1-like protein)
sequest	OGAmutant	enrich_frac	HCD-EThcD	P07900	HS90A_HUMAN	HSP90AA1	Heat shock protein HSP 90-alpha (EC 3.6.4.10) (Heat shock 86 kDa) (HSP 86) (HSP86) (Lipopolysaccharide-associated protein 2) (LAP-2) (LPS-associated protein 2) (Renal carcinoma antigen NY-REN-38)
sequest	OGAmutant	enrich_frac	HCD-EThcD	Q96PY6	NEK1_HUMAN	NEK1	Serine/threonine-protein kinase Nek1 (EC 2.7.11.1) (Never in mitosis A-related kinase 1) (NimA-related protein kinase 1) (Renal carcinoma antigen NY-REN-55)
sequest	OGAmutant	enrich_frac	HCD-EThcD	Q13625	ASPP2_HUMAN	TP53BP2	Apoptosis-stimulating of p53 protein 2 (Bcl2-binding protein) (Bbp) (Renal carcinoma antigen NY-REN-51) (Tumor suppressor p53-binding protein 2) (53BP2) (p53-binding protein 2) (p53BP2)
sequest	OGAmutant	enrich_frac	HCD-EThcD	Q96JG6	VPS50_HUMAN	VPS50	Syndetin (Coiled-coil domain-containing protein 132) (EARP/GARPII complex subunit VPS50)
sequest	OGAmutant	enrich_frac	HCD-EThcD	P40763	STAT3_HUMAN	STAT3	Signal transducer and activator of transcription 3 (Acute-phase response factor)
sequest	OGAmutant	enrich_frac	HCD-EThcD	Q9UHD9	UBQL2_HUMAN	UBQLN2	Ubiquilin-2 (Chap1) (DSK2 homolog) (Protein linking IAP with cytoskeleton 2) (PLIC-2) (hPLIC-2) (Ubiquitin-like product Chap1/Dsk2)
sequest	OGAmutant	enrich_frac	HCD-EThcD	Q8IWZ8	SUGP1_HUMAN	SUGP1	SURP and G-patch domain-containing protein 1 (RNA-binding protein RBP) (Splicing factor 4)
sequest	OGAmutant	enrich_frac	HCD-EThcD	A4D1T9	PRS37_HUMAN	PRSS37	Probable inactive serine protease 37 (Probable inactive trypsin-X2)
sequest	OGAmutant	enrich_frac	HCD-EThcD	O75143	ATG13_HUMAN	ATG13	Autophagy-related protein 13
sequest	OGAmutant	enrich_frac	HCD-EThcD	O95800	GPR75_HUMAN	GPR75	Probable G-protein coupled receptor 75
sequest	OGAmutant	enrich_frac	HCD-EThcD	Q92736	RYR2_HUMAN	RYR2	Ryanodine receptor 2 (RYR-2) (RyR2) (hRYR-2) (Cardiac muscle ryanodine receptor) (Cardiac muscle ryanodine receptor-calcium release channel) (Type 2 ryanodine receptor)
sequest	OGAmutant	enrich_frac	HCD-EThcD	Q9H444	CHM4B_HUMAN	CHMP4B	Charged multivesicular body protein 4b (Chromatin-modifying protein 4b) (CHMP4b) (SNF7 homolog associated with Alix 1) (SNF7-2) (hSnf7-2) (Vacuolar protein sorting-associated protein 32-2) (Vps32-2) (hVps32-2)
sequest	Ab	frac_enrich	EThcD	A8CG34	P121C_HUMAN	POM121C	Nuclear envelope pore membrane protein POM 121C (Nuclear pore membrane protein 121-2) (POM121-2) (Pore membrane protein of 121 kDa C)
sequest	Ab	frac_enrich	EThcD	Q5H9F3	BCORL_HUMAN	BCORL1	BCL-6 corepressor-like protein 1 (BCoR-L1) (BCoR-like protein 1)
sequest	Ab	frac_enrich	EThcD	P51610	HCFC1_HUMAN	HCFC1	Host cell factor 1 (HCF) (HCF-1) (C1 factor) (CFF) (VCAF) (VP16 accessory protein) [Cleaved into: HCF N-terminal chain 1; HCF N-terminal chain 2; HCF N-terminal chain 3; HCF N-terminal chain 4; HCF N-terminal chain 5; HCF N-terminal chain 6; HCF C-terminal chain 1; HCF C-terminal chain 2; HCF C-terminal chain 3; HCF C-terminal chain 4; HCF C-terminal chain 5; HCF C-terminal chain 6]
sequest	Ab	frac_enrich	EThcD	Q9UKD1	GMEB2_HUMAN	GMEB2	Glucocorticoid modulatory element-binding protein 2 (GMEB-2) (DNA-binding protein p79PIF) (Parvovirus initiation factor p79) (PIF p79)
sequest	Ab	frac_enrich	EThcD	Q8IWI9	MGAP_HUMAN	MGA	MAX gene-associated protein (MAX dimerization protein 5)
sequest	Ab	frac_enrich	EThcD	Q14119	VEZF1_HUMAN	VEZF1	Vascular endothelial zinc finger 1 (Putative transcription factor DB1) (Zinc finger protein 161)
sequest	Ab	frac_enrich	EThcD	Q70E73	RAPH1_HUMAN	RAPH1	Ras-associated and pleckstrin homology domains-containing protein 1 (RAPH1) (Amyotrophic lateral sclerosis 2 chromosomal region candidate gene 18 protein) (Amyotrophic lateral sclerosis 2 chromosomal region candidate gene 9 protein) (Lamellipodin) (Proline-rich EVH1 ligand 2) (PREL-2) (Protein RMO1)
sequest	Ab	frac_enrich	EThcD	P04792	HSPB1_HUMAN	HSPB1	Heat shock protein beta-1 (HspB1) (28 kDa heat shock protein) (Estrogen-regulated 24 kDa protein) (Heat shock 27 kDa protein) (HSP 27) (Stress-responsive protein 27) (SRP27)
sequest	Ab	frac_enrich	EThcD	Q6KC79	NIPBL_HUMAN	NIPBL	Nipped-B-like protein (Delangin) (SCC2 homolog)
sequest	Ab	frac_enrich	EThcD	Q13492	PICAL_HUMAN	PICALM	Phosphatidylinositol-binding clathrin assembly protein (Clathrin assembly lymphoid myeloid leukemia protein)
sequest	Ab	frac_enrich	EThcD	O43303	CP110_HUMAN	CCP110	Centriolar coiled-coil protein of 110 kDa (Centrosomal protein of 110 kDa) (CP110) (Cep110)
sequest	Ab	frac_enrich	EThcD	O94979	SC31A_HUMAN	SEC31A	Protein transport protein Sec31A (ABP125) (ABP130) (SEC31-like protein 1) (SEC31-related protein A) (Web1-like protein)
sequest	Ab	frac_enrich	EThcD	Q7LBC6	KDM3B_HUMAN	KDM3B	Lysine-specific demethylase 3B (EC 1.14.11.65) (JmjC domain-containing histone demethylation protein 2B) (Jumonji domain-containing protein 1B) (Nuclear protein 5qNCA) ([histone H3]-dimethyl-L-lysine(9) demethylase 3B)
sequest	Ab	frac_enrich	EThcD	Q96BD5	PF21A_HUMAN	PHF21A	PHD finger protein 21A (BHC80a) (BRAF35-HDAC complex protein BHC80)
sequest	Ab	frac_enrich	EThcD	Q86XN7	PRSR1_HUMAN	PROSER1	Proline and serine-rich protein 1
sequest	Ab	frac_enrich	EThcD	Q09666	AHNK_HUMAN	AHNAK	Neuroblast differentiation-associated protein AHNAK (Desmoyokin)
sequest	Ab	frac_enrich	EThcD	Q96RK0	CIC_HUMAN	CIC	Protein capicua homolog
sequest	Ab	frac_enrich	EThcD	Q9UIU6	SIX4_HUMAN	SIX4	Homeobox protein SIX4 (Sine oculis homeobox homolog 4)
sequest	Ab	frac_enrich	EThcD	Q86TC9	MYPN_HUMAN	MYPN	Myopalladin (145 kDa sarcomeric protein)
sequest	Ab	frac_enrich	HCD-EThcD	A8CG34	P121C_HUMAN	POM121C	Nuclear envelope pore membrane protein POM 121C (Nuclear pore membrane protein 121-2) (POM121-2) (Pore membrane protein of 121 kDa C)
sequest	Ab	frac_enrich	HCD-EThcD	O75030	MITF_HUMAN	MITF	Microphthalmia-associated transcription factor (Class E basic helix-loop-helix protein 32) (bHLHe32)
sequest	Ab	frac_enrich	HCD-EThcD	P51610	HCFC1_HUMAN	HCFC1	Host cell factor 1 (HCF) (HCF-1) (C1 factor) (CFF) (VCAF) (VP16 accessory protein) [Cleaved into: HCF N-terminal chain 1; HCF N-terminal chain 2; HCF N-terminal chain 3; HCF N-terminal chain 4; HCF N-terminal chain 5; HCF N-terminal chain 6; HCF C-terminal chain 1; HCF C-terminal chain 2; HCF C-terminal chain 3; HCF C-terminal chain 4; HCF C-terminal chain 5; HCF C-terminal chain 6]
sequest	Ab	frac_enrich	HCD-EThcD	Q9UIU6	SIX4_HUMAN	SIX4	Homeobox protein SIX4 (Sine oculis homeobox homolog 4)
sequest	Ab	frac_enrich	HCD-EThcD	Q9UHR5	S30BP_HUMAN	SAP30BP	SAP30-binding protein (Transcriptional regulator protein HCNGP)
sequest	Ab	frac_enrich	HCD-EThcD	Q8IWI9	MGAP_HUMAN	MGA	MAX gene-associated protein (MAX dimerization protein 5)
sequest	Ab	frac_enrich	HCD-EThcD	Q9UKD1	GMEB2_HUMAN	GMEB2	Glucocorticoid modulatory element-binding protein 2 (GMEB-2) (DNA-binding protein p79PIF) (Parvovirus initiation factor p79) (PIF p79)
sequest	Ab	frac_enrich	HCD-EThcD	Q5H9F3	BCORL_HUMAN	BCORL1	BCL-6 corepressor-like protein 1 (BCoR-L1) (BCoR-like protein 1)
sequest	Ab	frac_enrich	HCD-EThcD	O75179	ANR17_HUMAN	ANKRD17	Ankyrin repeat domain-containing protein 17 (Gene trap ankyrin repeat protein) (Serologically defined breast cancer antigen NY-BR-16)
sequest	Ab	frac_enrich	HCD-EThcD	Q14119	VEZF1_HUMAN	VEZF1	Vascular endothelial zinc finger 1 (Putative transcription factor DB1) (Zinc finger protein 161)
sequest	Ab	frac_enrich	HCD-EThcD	Q70E73	RAPH1_HUMAN	RAPH1	Ras-associated and pleckstrin homology domains-containing protein 1 (RAPH1) (Amyotrophic lateral sclerosis 2 chromosomal region candidate gene 18 protein) (Amyotrophic lateral sclerosis 2 chromosomal region candidate gene 9 protein) (Lamellipodin) (Proline-rich EVH1 ligand 2) (PREL-2) (Protein RMO1)
sequest	Ab	frac_enrich	HCD-EThcD	Q14247	SRC8_HUMAN	CTTN	Src substrate cortactin (Amplaxin) (Oncogene EMS1)
sequest	Ab	frac_enrich	HCD-EThcD	Q6P4R8	NFRKB_HUMAN	NFRKB	Nuclear factor related to kappa-B-binding protein (DNA-binding protein R kappa-B) (INO80 complex subunit G)
sequest	Ab	frac_enrich	HCD-EThcD	P35658	NU214_HUMAN	NUP214	Nuclear pore complex protein Nup214 (214 kDa nucleoporin) (Nucleoporin Nup214) (Protein CAN)
sequest	Ab	frac_enrich	HCD-EThcD	P85037	FOXK1_HUMAN	FOXK1	Forkhead box protein K1 (Myocyte nuclear factor) (MNF)
sequest	Ab	frac_enrich	HCD-EThcD	P49790	NU153_HUMAN	NUP153	Nuclear pore complex protein Nup153 (153 kDa nucleoporin) (Nucleoporin Nup153)
sequest	Ab	frac_enrich	HCD-EThcD	Q12830	BPTF_HUMAN	BPTF	Nucleosome-remodeling factor subunit BPTF (Bromodomain and PHD finger-containing transcription factor) (Fetal Alz-50 clone 1 protein) (Fetal Alzheimer antigen)
sequest	Ab	frac_enrich	HCD-EThcD	Q12815	TROAP_HUMAN	TROAP	Tastin (Trophinin-assisting protein) (Trophinin-associated protein)
sequest	Ab	frac_enrich	HCD-EThcD	Q6KC79	NIPBL_HUMAN	NIPBL	Nipped-B-like protein (Delangin) (SCC2 homolog)
sequest	Ab	frac_enrich	HCD-EThcD	Q13492	PICAL_HUMAN	PICALM	Phosphatidylinositol-binding clathrin assembly protein (Clathrin assembly lymphoid myeloid leukemia protein)
sequest	Ab	frac_enrich	HCD-EThcD	Q9H4A3	WNK1_HUMAN	WNK1	Serine/threonine-protein kinase WNK1 (EC 2.7.11.1) (Erythrocyte 65 kDa protein) (p65) (Kinase deficient protein) (Protein kinase lysine-deficient 1) (Protein kinase with no lysine 1) (hWNK1)
sequest	Ab	frac_enrich	HCD-EThcD	Q8IZ21	PHAR4_HUMAN	PHACTR4	Phosphatase and actin regulator 4
sequest	Ab	frac_enrich	HCD-EThcD	Q9Y520	PRC2C_HUMAN	PRRC2C	Protein PRRC2C (BAT2 domain-containing protein 1) (HBV X-transactivated gene 2 protein) (HBV XAg-transactivated protein 2) (HLA-B-associated transcript 2-like 2) (Proline-rich and coiled-coil-containing protein 2C)
sequest	Ab	frac_enrich	HCD-EThcD	P04792	HSPB1_HUMAN	HSPB1	Heat shock protein beta-1 (HspB1) (28 kDa heat shock protein) (Estrogen-regulated 24 kDa protein) (Heat shock 27 kDa protein) (HSP 27) (Stress-responsive protein 27) (SRP27)
sequest	Ab	frac_enrich	HCD-EThcD	Q8NFH5	NUP35_HUMAN	NUP35	Nucleoporin NUP35 (35 kDa nucleoporin) (Mitotic phosphoprotein 44) (MP-44) (Nuclear pore complex protein Nup53) (Nucleoporin NUP53)
sequest	Ab	frac_enrich	HCD-EThcD	Q7LBC6	KDM3B_HUMAN	KDM3B	Lysine-specific demethylase 3B (EC 1.14.11.65) (JmjC domain-containing histone demethylation protein 2B) (Jumonji domain-containing protein 1B) (Nuclear protein 5qNCA) ([histone H3]-dimethyl-L-lysine(9) demethylase 3B)
sequest	Ab	frac_enrich	HCD-EThcD	Q96HA1	P121A_HUMAN	POM121	Nuclear envelope pore membrane protein POM 121 (Nuclear envelope pore membrane protein POM 121A) (Nucleoporin Nup121) (Pore membrane protein of 121 kDa)
sequest	Ab	frac_enrich	HCD-EThcD	Q08211	DHX9_HUMAN	DHX9	ATP-dependent RNA helicase A (EC 3.6.4.13) (DEAH box protein 9) (DExH-box helicase 9) (Leukophysin) (LKP) (Nuclear DNA helicase II) (NDH II) (RNA helicase A)
sequest	Ab	frac_enrich	HCD-EThcD	O94979	SC31A_HUMAN	SEC31A	Protein transport protein Sec31A (ABP125) (ABP130) (SEC31-like protein 1) (SEC31-related protein A) (Web1-like protein)
sequest	Ab	frac_enrich	HCD-EThcD	Q13495	MAMD1_HUMAN	MAMLD1	Mastermind-like domain-containing protein 1 (F18) (Protein CG1)
sequest	Ab	frac_enrich	HCD-EThcD	Q96T58	MINT_HUMAN	SPEN	Msx2-interacting protein (SMART/HDAC1-associated repressor protein) (SPEN homolog)
sequest	Ab	frac_enrich	HCD-EThcD	Q9H3P2	NELFA_HUMAN	NELFA	Negative elongation factor A (NELF-A) (Wolf-Hirschhorn syndrome candidate 2 protein)
sequest	Ab	frac_enrich	HCD-EThcD	Q86TC9	MYPN_HUMAN	MYPN	Myopalladin (145 kDa sarcomeric protein)
sequest	Ab	frac_enrich	HCD-EThcD	Q9NPI6	DCP1A_HUMAN	DCP1A	mRNA-decapping enzyme 1A (EC 3.6.1.62) (Smad4-interacting transcriptional co-activator) (Transcription factor SMIF)
sequest	Ab	frac_enrich	HCD-EThcD	Q15459	SF3A1_HUMAN	SF3A1	Splicing factor 3A subunit 1 (SF3a120) (Spliceosome-associated protein 114) (SAP 114)
sequest	Ab	frac_enrich	HCD-EThcD	O95487	SC24B_HUMAN	SEC24B	Protein transport protein Sec24B (SEC24-related protein B)
sequest	Ab	frac_enrich	HCD-EThcD	Q86XN7	PRSR1_HUMAN	PROSER1	Proline and serine-rich protein 1
sequest	Ab	frac_enrich	HCD-EThcD	O43303	CP110_HUMAN	CCP110	Centriolar coiled-coil protein of 110 kDa (Centrosomal protein of 110 kDa) (CP110) (Cep110)
sequest	Ab	frac_enrich	HCD-EThcD	Q9NTZ6	RBM12_HUMAN	RBM12	RNA-binding protein 12 (RNA-binding motif protein 12) (SH3/WW domain anchor protein in the nucleus) (SWAN)
sequest	Ab	frac_enrich	HCD-EThcD	A5YKK6	CNOT1_HUMAN	CNOT1	CCR4-NOT transcription complex subunit 1 (CCR4-associated factor 1) (Negative regulator of transcription subunit 1 homolog) (NOT1H) (hNOT1)
sequest	Ab	frac_enrich	HCD-EThcD	Q9UQ35	SRRM2_HUMAN	SRRM2	Serine/arginine repetitive matrix protein 2 (300 kDa nuclear matrix antigen) (Serine/arginine-rich splicing factor-related nuclear matrix protein of 300 kDa) (SR-related nuclear matrix protein of 300 kDa) (Ser/Arg-related nuclear matrix protein of 300 kDa) (Splicing coactivator subunit SRm300) (Tax-responsive enhancer element-binding protein 803) (TaxREB803)
sequest	Ab	frac_enrich	HCD-EThcD	Q96BD5	PF21A_HUMAN	PHF21A	PHD finger protein 21A (BHC80a) (BRAF35-HDAC complex protein BHC80)
sequest	Ab	frac_enrich	HCD-EThcD	P54253	ATX1_HUMAN	ATXN1	Ataxin-1 (Spinocerebellar ataxia type 1 protein)
sequest	Ab	frac_enrich	HCD-EThcD	P37198	NUP62_HUMAN	NUP62	Nuclear pore glycoprotein p62 (62 kDa nucleoporin) (Nucleoporin Nup62)
sequest	Ab	frac_enrich	HCD-EThcD	P23246	SFPQ_HUMAN	SFPQ	Splicing factor, proline- and glutamine-rich (100 kDa DNA-pairing protein) (hPOMp100) (DNA-binding p52/p100 complex, 100 kDa subunit) (Polypyrimidine tract-binding protein-associated-splicing factor) (PSF) (PTB-associated-splicing factor)
sequest	Ab	frac_enrich	HCD-EThcD	Q9Y2X9	ZN281_HUMAN	ZNF281	Zinc finger protein 281 (GC-box-binding zinc finger protein 1) (Transcription factor ZBP-99) (Zinc finger DNA-binding protein 99)
sequest	Ab	frac_enrich	HCD-EThcD	Q6VMQ6	MCAF1_HUMAN	ATF7IP	Activating transcription factor 7-interacting protein 1 (ATF-interacting protein) (ATF-IP) (ATF7-interacting protein) (ATFa-associated modulator) (hAM) (MBD1-containing chromatin-associated factor 1) (P621)
sequest	Ab	frac_enrich	HCD-EThcD	P0C7T5	ATX1L_HUMAN	ATXN1L	Ataxin-1-like (Brother of ataxin-1) (Brother of ATXN1)
sequest	Ab	frac_enrich	HCD-EThcD	Q5T1R4	ZEP3_HUMAN	HIVEP3	Transcription factor HIVEP3 (Human immunodeficiency virus type I enhancer-binding protein 3) (Kappa-B and V(D)J recombination signal sequences-binding protein) (Kappa-binding protein 1) (KBP-1) (Zinc finger protein ZAS3)
sequest	Ab	frac_enrich	HCD-EThcD	P15822	ZEP1_HUMAN	HIVEP1	Zinc finger protein 40 (Cirhin interaction protein) (CIRIP) (Gate keeper of apoptosis-activating protein) (GAAP) (Human immunodeficiency virus type I enhancer-binding protein 1) (HIV-EP1) (Major histocompatibility complex-binding protein 1) (MBP-1) (Positive regulatory domain II-binding factor 1) (PRDII-BF1)
sequest	Ab	frac_enrich	HCD-EThcD	P54259	ATN1_HUMAN	ATN1	Atrophin-1 (Dentatorubral-pallidoluysian atrophy protein)
sequest	Ab	frac_enrich	HCD-EThcD	Q15652	JHD2C_HUMAN	JMJD1C	Probable JmjC domain-containing histone demethylation protein 2C (EC 1.14.11.-) (Jumonji domain-containing protein 1C) (Thyroid receptor-interacting protein 8) (TR-interacting protein 8) (TRIP-8)
sequest	Ab	frac_enrich	HCD-EThcD	P04632	CPNS1_HUMAN	CAPNS1	Calpain small subunit 1 (CSS1) (Calcium-activated neutral proteinase small subunit) (CANP small subunit) (Calcium-dependent protease small subunit) (CDPS) (Calcium-dependent protease small subunit 1) (Calpain regulatory subunit)
sequest	Ab	frac_enrich	HCD-EThcD	P68104	EF1A1_HUMAN	EEF1A1	Elongation factor 1-alpha 1 (EF-1-alpha-1) (EC 3.6.5.-) (Elongation factor Tu) (EF-Tu) (Eukaryotic elongation factor 1 A-1) (eEF1A-1) (Leukocyte receptor cluster member 7)
sequest	Ab	frac_enrich	HCD-EThcD	Q5VUA4	ZN318_HUMAN	ZNF318	Zinc finger protein 318 (Endocrine regulatory protein)
sequest	Ab	frac_enrich	HCD-EThcD	Q96RK0	CIC_HUMAN	CIC	Protein capicua homolog
sequest	Ab	frac_enrich	HCD-EThcD	P43694	GATA4_HUMAN	GATA4	Transcription factor GATA-4 (GATA-binding factor 4)
sequest	Ab	frac_enrich	HCD-EThcD	P42167	LAP2B_HUMAN	TMPO	Lamina-associated polypeptide 2, isoforms beta/gamma (Thymopoietin, isoforms beta/gamma) (TP beta/gamma) (Thymopoietin-related peptide isoforms beta/gamma) (TPRP isoforms beta/gamma) [Cleaved into: Thymopoietin (TP) (Splenin); Thymopentin (TP5)]
sequest	Ab	frac_enrich	HCD-EThcD	Q09666	AHNK_HUMAN	AHNAK	Neuroblast differentiation-associated protein AHNAK (Desmoyokin)
sequest	Ab	frac_enrich	HCD-EThcD	Q09472	EP300_HUMAN	EP300	Histone acetyltransferase p300 (p300 HAT) (EC 2.3.1.48) (E1A-associated protein p300) (Histone butyryltransferase p300) (EC 2.3.1.-) (Histone crotonyltransferase p300) (EC 2.3.1.-) (Protein 2-hydroxyisobutyryltransferase p300) (EC 2.3.1.-) (Protein lactyltransferas p300) (EC 2.3.1.-) (Protein propionyltransferase p300) (EC 2.3.1.-)
sequest	Ab	frac_enrich	HCD-EThcD	Q5HYC2	BRD10_HUMAN	BRD10	Uncharacterized bromodomain-containing protein 10
sequest	Ab	frac_enrich	HCD-EThcD	Q96KR1	ZFR_HUMAN	ZFR	Zinc finger RNA-binding protein (hZFR) (M-phase phosphoprotein homolog)
sequest	Ab	frac_enrich	HCD-EThcD	P09012	SNRPA_HUMAN	SNRPA	U1 small nuclear ribonucleoprotein A (U1 snRNP A) (U1-A) (U1A)
sequest	Ab	frac_enrich	HCD-EThcD	Q9UGP4	LIMD1_HUMAN	LIMD1	LIM domain-containing protein 1
sequest	Ab	frac_enrich	HCD-EThcD	Q04726	TLE3_HUMAN	TLE3	Transducin-like enhancer protein 3 (Enhancer of split groucho-like protein 3) (ESG3)
sequest	Ab	frac_enrich	HCD-EThcD	Q53EP0	FND3B_HUMAN	FNDC3B	Fibronectin type III domain-containing protein 3B (Factor for adipocyte differentiation 104) (HCV NS5A-binding protein 37)
sequest	Ab	frac_enrich	HCD-EThcD	Q9Y6V0	PCLO_HUMAN	PCLO	Protein piccolo (Aczonin)
sequest	Ab	frac_enrich	HCD-EThcD	Q9UPN3	MACF1_HUMAN	MACF1	Microtubule-actin cross-linking factor 1, isoforms 1/2/3/4/5 (620 kDa actin-binding protein) (ABP620) (Actin cross-linking family protein 7) (Macrophin-1) (Trabeculin-alpha)
sequest	Ab	frac_enrich	HCD-EThcD	Q8N3J3	HROB_HUMAN	HROB	Homologous recombination OB-fold protein
sequest	Ab	frac_enrich	HCD-EThcD	Q9NUL3	STAU2_HUMAN	STAU2	Double-stranded RNA-binding protein Staufen homolog 2
sequest	Ab	frac_enrich	HCD-EThcD	Q9NQG7	HPS4_HUMAN	HPS4	BLOC-3 complex member HPS4 (Hermansky-Pudlak syndrome 4 protein) (Light-ear protein homolog)
sequest	Ab	frac_enrich	HCD-EThcD	P30613	KPYR_HUMAN	PKLR	Pyruvate kinase PKLR (EC 2.7.1.40) (Pyruvate kinase 1) (Pyruvate kinase isozymes L/R) (R-type/L-type pyruvate kinase) (Red cell/liver pyruvate kinase)
sequest	Ab	frac_enrich	HCD-EThcD	O14686	KMT2D_HUMAN	KMT2D	Histone-lysine N-methyltransferase 2D (Lysine N-methyltransferase 2D) (EC 2.1.1.364) (ALL1-related protein) (Myeloid/lymphoid or mixed-lineage leukemia protein 2)
sequest	Ab	frac_enrich	HCD-EThcD	Q9UHX1	PUF60_HUMAN	PUF60	Poly(U)-binding-splicing factor PUF60 (60 kDa poly(U)-binding-splicing factor) (FUSE-binding protein-interacting repressor) (FBP-interacting repressor) (Ro-binding protein 1) (RoBP1) (Siah-binding protein 1) (Siah-BP1)
sequest	Ab	frac_enrich	HCD-EThcD	O60296	TRAK2_HUMAN	TRAK2	Trafficking kinesin-binding protein 2 (Amyotrophic lateral sclerosis 2 chromosomal region candidate gene 3 protein)
sequest	Ab	frac_enrich	HCD-EThcD	Q04721	NOTC2_HUMAN	NOTCH2	Neurogenic locus notch homolog protein 2 (Notch 2) (hN2) [Cleaved into: Notch 2 extracellular truncation (N2ECD); Notch 2 intracellular domain (N2ICD)]
sequest	Ab	frac_enrich	HCD-EThcD	Q99081	HTF4_HUMAN	TCF12	Transcription factor 12 (TCF-12) (Class B basic helix-loop-helix protein 20) (bHLHb20) (DNA-binding protein HTF4) (E-box-binding protein) (Transcription factor HTF-4)
sequest	Ab	frac_enrich	HCD-EThcD	Q92900	RENT1_HUMAN	UPF1	Regulator of nonsense transcripts 1 (EC 3.6.4.12) (EC 3.6.4.13) (ATP-dependent helicase RENT1) (Nonsense mRNA reducing factor 1) (NORF1) (Up-frameshift suppressor 1 homolog) (hUpf1)
sequest	Ab	frac_enrich	HCD-EThcD	Q9NRG0	CHRC1_HUMAN	CHRAC1	Chromatin accessibility complex protein 1 (CHRAC-1) (Chromatin accessibility complex 15 kDa protein) (CHRAC-15) (HuCHRAC15) (DNA polymerase epsilon subunit p15)
sequest	Ab	frac_enrich	HCD-EThcD	Q9NR12	PDLI7_HUMAN	PDLIM7	PDZ and LIM domain protein 7 (LIM mineralization protein) (LMP) (Protein enigma)
