# Supplementary material for: Systematic Evaluation of Affinity Enrichment Methods for O-GlcNAc Proteomics
Source: J Proteome Res. 2024 Sep 20;23(10):4422–32. doi: 10.1021/acs.jproteome.4c00388 (PMC11459509; doi:10.1021/acs.jproteome.4c00388)
Supplement: Supplementary file 4 — pr4c00388_si_004.xlsx [file pr4c00388_si_004.xlsx]

## Sheet: Table S3
Table S3. List of unambiguous O-GlcNAc sites identified by different approaches.
search_engine	enrichment	workflow	fragmentation	position_in_peptide	position_in_protein	residue	accession	entry name	gene names (primary)	protein names
sequest	AANL6	enrich_frac	HCD_EThcD	4	75	S	P12757	SKIL_HUMAN	SKIL	Ski-like protein (Ski-related oncogene) (Ski-related protein)
sequest	AANL6	enrich_frac	HCD_EThcD	16	643	T	P27540	ARNT_HUMAN	ARNT	Aryl hydrocarbon receptor nuclear translocator (ARNT protein) (Class E basic helix-loop-helix protein 2) (bHLHe2) (Dioxin receptor, nuclear translocator) (Hypoxia-inducible factor 1-beta) (HIF-1-beta) (HIF1-beta)
sequest	AANL6	enrich_frac	HCD_EThcD	8	546	T	P46977	STT3A_HUMAN	STT3A	Dolichyl-diphosphooligosaccharide--protein glycosyltransferase subunit STT3A (Oligosaccharyl transferase subunit STT3A) (STT3-A) (EC 2.4.99.18) (B5) (Integral membrane protein 1) (Transmembrane protein TMC)
sequest	AANL6	enrich_frac	HCD_EThcD	8	381	T	O14974	MYPT1_HUMAN	PPP1R12A	Protein phosphatase 1 regulatory subunit 12A (Myosin phosphatase-targeting subunit 1) (Myosin phosphatase target subunit 1) (Protein phosphatase myosin-binding subunit)
sequest	AANL6	enrich_frac	HCD_EThcD	4	125	T	Q96BD5	PF21A_HUMAN	PHF21A	PHD finger protein 21A (BHC80a) (BRAF35-HDAC complex protein BHC80)
sequest	AANL6	enrich_frac	HCD_EThcD	3	124	T	Q96BD5	PF21A_HUMAN	PHF21A	PHD finger protein 21A (BHC80a) (BRAF35-HDAC complex protein BHC80)
sequest	AANL6	enrich_frac	HCD_EThcD	6	861	T	P51610	HCFC1_HUMAN	HCFC1	Host cell factor 1 (HCF) (HCF-1) (C1 factor) (CFF) (VCAF) (VP16 accessory protein) [Cleaved into: HCF N-terminal chain 1; HCF N-terminal chain 2; HCF N-terminal chain 3; HCF N-terminal chain 4; HCF N-terminal chain 5; HCF N-terminal chain 6; HCF C-terminal chain 1; HCF C-terminal chain 2; HCF C-terminal chain 3; HCF C-terminal chain 4; HCF C-terminal chain 5; HCF C-terminal chain 6]
sequest	AANL6	enrich_frac	HCD_EThcD	21	658	T	P51610	HCFC1_HUMAN	HCFC1	Host cell factor 1 (HCF) (HCF-1) (C1 factor) (CFF) (VCAF) (VP16 accessory protein) [Cleaved into: HCF N-terminal chain 1; HCF N-terminal chain 2; HCF N-terminal chain 3; HCF N-terminal chain 4; HCF N-terminal chain 5; HCF N-terminal chain 6; HCF C-terminal chain 1; HCF C-terminal chain 2; HCF C-terminal chain 3; HCF C-terminal chain 4; HCF C-terminal chain 5; HCF C-terminal chain 6]
sequest	AANL6	enrich_frac	HCD_EThcD	8	801	T	P51610	HCFC1_HUMAN	HCFC1	Host cell factor 1 (HCF) (HCF-1) (C1 factor) (CFF) (VCAF) (VP16 accessory protein) [Cleaved into: HCF N-terminal chain 1; HCF N-terminal chain 2; HCF N-terminal chain 3; HCF N-terminal chain 4; HCF N-terminal chain 5; HCF N-terminal chain 6; HCF C-terminal chain 1; HCF C-terminal chain 2; HCF C-terminal chain 3; HCF C-terminal chain 4; HCF C-terminal chain 5; HCF C-terminal chain 6]
sequest	AANL6	enrich_frac	HCD_EThcD	1	612	T	P51610	HCFC1_HUMAN	HCFC1	Host cell factor 1 (HCF) (HCF-1) (C1 factor) (CFF) (VCAF) (VP16 accessory protein) [Cleaved into: HCF N-terminal chain 1; HCF N-terminal chain 2; HCF N-terminal chain 3; HCF N-terminal chain 4; HCF N-terminal chain 5; HCF N-terminal chain 6; HCF C-terminal chain 1; HCF C-terminal chain 2; HCF C-terminal chain 3; HCF C-terminal chain 4; HCF C-terminal chain 5; HCF C-terminal chain 6]
sequest	AANL6	enrich_frac	HCD_EThcD	9	779	T	P51610	HCFC1_HUMAN	HCFC1	Host cell factor 1 (HCF) (HCF-1) (C1 factor) (CFF) (VCAF) (VP16 accessory protein) [Cleaved into: HCF N-terminal chain 1; HCF N-terminal chain 2; HCF N-terminal chain 3; HCF N-terminal chain 4; HCF N-terminal chain 5; HCF N-terminal chain 6; HCF C-terminal chain 1; HCF C-terminal chain 2; HCF C-terminal chain 3; HCF C-terminal chain 4; HCF C-terminal chain 5; HCF C-terminal chain 6]
sequest	AANL6	enrich_frac	HCD_EThcD	19	789	S	P51610	HCFC1_HUMAN	HCFC1	Host cell factor 1 (HCF) (HCF-1) (C1 factor) (CFF) (VCAF) (VP16 accessory protein) [Cleaved into: HCF N-terminal chain 1; HCF N-terminal chain 2; HCF N-terminal chain 3; HCF N-terminal chain 4; HCF N-terminal chain 5; HCF N-terminal chain 6; HCF C-terminal chain 1; HCF C-terminal chain 2; HCF C-terminal chain 3; HCF C-terminal chain 4; HCF C-terminal chain 5; HCF C-terminal chain 6]
sequest	AANL6	enrich_frac	HCD_EThcD	10	588	T	P51610	HCFC1_HUMAN	HCFC1	Host cell factor 1 (HCF) (HCF-1) (C1 factor) (CFF) (VCAF) (VP16 accessory protein) [Cleaved into: HCF N-terminal chain 1; HCF N-terminal chain 2; HCF N-terminal chain 3; HCF N-terminal chain 4; HCF N-terminal chain 5; HCF N-terminal chain 6; HCF C-terminal chain 1; HCF C-terminal chain 2; HCF C-terminal chain 3; HCF C-terminal chain 4; HCF C-terminal chain 5; HCF C-terminal chain 6]
sequest	AANL6	enrich_frac	HCD_EThcD	1	579	T	P51610	HCFC1_HUMAN	HCFC1	Host cell factor 1 (HCF) (HCF-1) (C1 factor) (CFF) (VCAF) (VP16 accessory protein) [Cleaved into: HCF N-terminal chain 1; HCF N-terminal chain 2; HCF N-terminal chain 3; HCF N-terminal chain 4; HCF N-terminal chain 5; HCF N-terminal chain 6; HCF C-terminal chain 1; HCF C-terminal chain 2; HCF C-terminal chain 3; HCF C-terminal chain 4; HCF C-terminal chain 5; HCF C-terminal chain 6]
sequest	AANL6	enrich_frac	HCD_EThcD	15	191	S	O95081	AGFG2_HUMAN	AGFG2	Arf-GAP domain and FG repeat-containing protein 2 (HIV-1 Rev-binding protein-like protein) (Rev/Rex activation domain-binding protein related) (RAB-R)
sequest	AANL6	enrich_frac	HCD_EThcD	16	192	T	O95081	AGFG2_HUMAN	AGFG2	Arf-GAP domain and FG repeat-containing protein 2 (HIV-1 Rev-binding protein-like protein) (Rev/Rex activation domain-binding protein related) (RAB-R)
sequest	AANL6	enrich_frac	HCD_EThcD	6	2591	T	Q96T58	MINT_HUMAN	SPEN	Msx2-interacting protein (SMART/HDAC1-associated repressor protein) (SPEN homolog)
sequest	AANL6	enrich_frac	HCD_EThcD	1	369	T	Q7Z417	NUFP2_HUMAN	NUFIP2	FMR1-interacting protein NUFIP2 (82 kDa FMRP-interacting protein) (82-FIP) (Cell proliferation-inducing gene 1 protein) (FMRP-interacting protein 2) (Nuclear FMR1-interacting protein 2)
sequest	AANL6	enrich_frac	HCD_EThcD	7	540	T	Q8NEY1	NAV1_HUMAN	NAV1	Neuron navigator 1 (Pore membrane and/or filament-interacting-like protein 3) (Steerin-1) (Unc-53 homolog 1) (unc53H1)
sequest	AANL6	enrich_frac	HCD_EThcD	4	399	S	Q5VT52	RPRD2_HUMAN	RPRD2	Regulation of nuclear pre-mRNA domain-containing protein 2
sequest	AANL6	enrich_frac	HCD_EThcD	5	400	T	Q5VT52	RPRD2_HUMAN	RPRD2	Regulation of nuclear pre-mRNA domain-containing protein 2
sequest	AANL6	enrich_frac	HCD_EThcD	16	411	S	Q5VT52	RPRD2_HUMAN	RPRD2	Regulation of nuclear pre-mRNA domain-containing protein 2
sequest	AANL6	enrich_frac	HCD_EThcD	7	501	T	Q5VT52	RPRD2_HUMAN	RPRD2	Regulation of nuclear pre-mRNA domain-containing protein 2
sequest	AANL6	enrich_frac	HCD_EThcD	3	1053	T	A5YKK6	CNOT1_HUMAN	CNOT1	CCR4-NOT transcription complex subunit 1 (CCR4-associated factor 1) (Negative regulator of transcription subunit 1 homolog) (NOT1H) (hNOT1)
sequest	AANL6	enrich_frac	HCD_EThcD	7	236	S	Q7Z589	EMSY_HUMAN	EMSY	BRCA2-interacting transcriptional repressor EMSY
sequest	AANL6	enrich_frac	HCD_EThcD	3	536	S	Q7Z589	EMSY_HUMAN	EMSY	BRCA2-interacting transcriptional repressor EMSY
sequest	AANL6	enrich_frac	HCD_EThcD	6	751	T	Q9ULU4	ZMYD8_HUMAN	ZMYND8	MYND-type zinc finger-containing chromatin reader ZMYND8 (Cutaneous T-cell lymphoma-associated antigen se14-3) (CTCL-associated antigen se14-3) (Protein kinase C-binding protein 1) (Rack7) (Transcription coregulator ZMYND8) (Zinc finger MYND domain-containing protein 8)
sequest	AANL6	enrich_frac	HCD_EThcD	5	750	T	Q9ULU4	ZMYD8_HUMAN	ZMYND8	MYND-type zinc finger-containing chromatin reader ZMYND8 (Cutaneous T-cell lymphoma-associated antigen se14-3) (CTCL-associated antigen se14-3) (Protein kinase C-binding protein 1) (Rack7) (Transcription coregulator ZMYND8) (Zinc finger MYND domain-containing protein 8)
sequest	AANL6	enrich_frac	HCD_EThcD	1	746	T	Q9ULU4	ZMYD8_HUMAN	ZMYND8	MYND-type zinc finger-containing chromatin reader ZMYND8 (Cutaneous T-cell lymphoma-associated antigen se14-3) (CTCL-associated antigen se14-3) (Protein kinase C-binding protein 1) (Rack7) (Transcription coregulator ZMYND8) (Zinc finger MYND domain-containing protein 8)
sequest	AANL6	enrich_frac	HCD_EThcD	8	76	S	O60664	PLIN3_HUMAN	PLIN3	Perilipin-3 (47 kDa mannose 6-phosphate receptor-binding protein) (47 kDa MPR-binding protein) (Cargo selection protein TIP47) (Mannose-6-phosphate receptor-binding protein 1) (Placental protein 17) (PP17)
sequest	AANL6	enrich_frac	HCD_EThcD	4	708	T	P78312	F193A_HUMAN	FAM193A	Protein FAM193A (Protein IT14)
sequest	AANL6	enrich_frac	HCD_EThcD	13	2259	S	Q9UQ35	SRRM2_HUMAN	SRRM2	Serine/arginine repetitive matrix protein 2 (300 kDa nuclear matrix antigen) (Serine/arginine-rich splicing factor-related nuclear matrix protein of 300 kDa) (SR-related nuclear matrix protein of 300 kDa) (Ser/Arg-related nuclear matrix protein of 300 kDa) (Splicing coactivator subunit SRm300) (Tax-responsive enhancer element-binding protein 803) (TaxREB803)
sequest	AANL6	enrich_frac	HCD_EThcD	7	2335	S	Q9UQ35	SRRM2_HUMAN	SRRM2	Serine/arginine repetitive matrix protein 2 (300 kDa nuclear matrix antigen) (Serine/arginine-rich splicing factor-related nuclear matrix protein of 300 kDa) (SR-related nuclear matrix protein of 300 kDa) (Ser/Arg-related nuclear matrix protein of 300 kDa) (Splicing coactivator subunit SRm300) (Tax-responsive enhancer element-binding protein 803) (TaxREB803)
sequest	AANL6	enrich_frac	HCD_EThcD	5	329	S	Q6PJT7	ZC3HE_HUMAN	ZC3H14	Zinc finger CCCH domain-containing protein 14 (Mammalian suppressor of tau pathology-2) (MSUT-2) (Renal carcinoma antigen NY-REN-37)
sequest	AANL6	enrich_frac	HCD_EThcD	16	643	T	P02545	LMNA_HUMAN	LMNA	Prelamin-A/C [Cleaved into: Lamin-A/C (70 kDa lamin) (Renal carcinoma antigen NY-REN-32)]
sequest	AANL6	enrich_frac	HCD_EThcD	25	207	T	P18846	ATF1_HUMAN	ATF1	Cyclic AMP-dependent transcription factor ATF-1 (cAMP-dependent transcription factor ATF-1) (Activating transcription factor 1) (Protein TREB36)
sequest	AANL6	enrich_frac	HCD_EThcD	5	818	T	Q07912	ACK1_HUMAN	TNK2	Activated CDC42 kinase 1 (ACK-1) (EC 2.7.10.2) (EC 2.7.11.1) (Tyrosine kinase non-receptor protein 2)
sequest	AANL6	enrich_frac	HCD_EThcD	14	342	S	O95487	SC24B_HUMAN	SEC24B	Protein transport protein Sec24B (SEC24-related protein B)
sequest	AANL6	enrich_frac	HCD_EThcD	1	329	T	O95487	SC24B_HUMAN	SEC24B	Protein transport protein Sec24B (SEC24-related protein B)
sequest	AANL6	enrich_frac	HCD_EThcD	9	1287	T	Q14004	CDK13_HUMAN	CDK13	Cyclin-dependent kinase 13 (EC 2.7.11.22) (EC 2.7.11.23) (CDC2-related protein kinase 5) (Cell division cycle 2-like protein kinase 5) (Cell division protein kinase 13) (hCDK13) (Cholinesterase-related cell division controller)
sequest	AANL6	enrich_frac	HCD_EThcD	11	1289	S	Q14004	CDK13_HUMAN	CDK13	Cyclin-dependent kinase 13 (EC 2.7.11.22) (EC 2.7.11.23) (CDC2-related protein kinase 5) (Cell division cycle 2-like protein kinase 5) (Cell division protein kinase 13) (hCDK13) (Cholinesterase-related cell division controller)
sequest	AANL6	enrich_frac	HCD_EThcD	32	4856	S	Q8IVF2	AHNK2_HUMAN	AHNAK2	Protein AHNAK2
sequest	AANL6	enrich_frac	HCD_EThcD	16	4840	S	Q8IVF2	AHNK2_HUMAN	AHNAK2	Protein AHNAK2
sequest	AANL6	enrich_frac	HCD_EThcD	42	493	S	Q8WWM7	ATX2L_HUMAN	ATXN2L	Ataxin-2-like protein (Ataxin-2 domain protein) (Ataxin-2-related protein)
sequest	AANL6	enrich_frac	HCD_EThcD	45	496	S	Q8WWM7	ATX2L_HUMAN	ATXN2L	Ataxin-2-like protein (Ataxin-2 domain protein) (Ataxin-2-related protein)
sequest	AANL6	enrich_frac	HCD_EThcD	10	1672	S	Q8IWI9	MGAP_HUMAN	MGA	MAX gene-associated protein (MAX dimerization protein 5)
sequest	AANL6	enrich_frac	HCD_EThcD	6	1186	T	Q8TDM6	DLG5_HUMAN	DLG5	Disks large homolog 5 (Discs large protein P-dlg) (Placenta and prostate DLG)
sequest	AANL6	enrich_frac	HCD_EThcD	7	100	S	P27105	STOM_HUMAN	STOM	Stomatin (Erythrocyte band 7 integral membrane protein) (Erythrocyte membrane protein band 7.2) (Protein 7.2b)
sequest	AANL6	enrich_frac	HCD_EThcD	11	1813	S	Q9H4A3	WNK1_HUMAN	WNK1	Serine/threonine-protein kinase WNK1 (EC 2.7.11.1) (Erythrocyte 65 kDa protein) (p65) (Kinase deficient protein) (Protein kinase lysine-deficient 1) (Protein kinase with no lysine 1) (hWNK1)
sequest	AANL6	enrich_frac	HCD_EThcD	10	1812	T	Q9H4A3	WNK1_HUMAN	WNK1	Serine/threonine-protein kinase WNK1 (EC 2.7.11.1) (Erythrocyte 65 kDa protein) (p65) (Kinase deficient protein) (Protein kinase lysine-deficient 1) (Protein kinase with no lysine 1) (hWNK1)
sequest	AANL6	enrich_frac	HCD_EThcD	25	1827	T	Q9H4A3	WNK1_HUMAN	WNK1	Serine/threonine-protein kinase WNK1 (EC 2.7.11.1) (Erythrocyte 65 kDa protein) (p65) (Kinase deficient protein) (Protein kinase lysine-deficient 1) (Protein kinase with no lysine 1) (hWNK1)
sequest	AANL6	enrich_frac	HCD_EThcD	17	1819	S	Q9H4A3	WNK1_HUMAN	WNK1	Serine/threonine-protein kinase WNK1 (EC 2.7.11.1) (Erythrocyte 65 kDa protein) (p65) (Kinase deficient protein) (Protein kinase lysine-deficient 1) (Protein kinase with no lysine 1) (hWNK1)
sequest	AANL6	enrich_frac	HCD_EThcD	8	2342	T	Q12830	BPTF_HUMAN	BPTF	Nucleosome-remodeling factor subunit BPTF (Bromodomain and PHD finger-containing transcription factor) (Fetal Alz-50 clone 1 protein) (Fetal Alzheimer antigen)
sequest	AANL6	enrich_frac	HCD_EThcD	9	2343	T	Q12830	BPTF_HUMAN	BPTF	Nucleosome-remodeling factor subunit BPTF (Bromodomain and PHD finger-containing transcription factor) (Fetal Alz-50 clone 1 protein) (Fetal Alzheimer antigen)
sequest	AANL6	enrich_frac	HCD_EThcD	12	2346	T	Q12830	BPTF_HUMAN	BPTF	Nucleosome-remodeling factor subunit BPTF (Bromodomain and PHD finger-containing transcription factor) (Fetal Alz-50 clone 1 protein) (Fetal Alzheimer antigen)
sequest	AANL6	enrich_frac	HCD_EThcD	4	1712	T	Q12830	BPTF_HUMAN	BPTF	Nucleosome-remodeling factor subunit BPTF (Bromodomain and PHD finger-containing transcription factor) (Fetal Alz-50 clone 1 protein) (Fetal Alzheimer antigen)
sequest	AANL6	enrich_frac	HCD_EThcD	5	592	S	Q15459	SF3A1_HUMAN	SF3A1	Splicing factor 3A subunit 1 (SF3a120) (Spliceosome-associated protein 114) (SAP 114)
sequest	AANL6	enrich_frac	HCD_EThcD	4	979	T	Q07157	ZO1_HUMAN	TJP1	Tight junction protein ZO-1 (Tight junction protein 1) (Zona occludens protein 1) (Zonula occludens protein 1)
sequest	AANL6	enrich_frac	HCD_EThcD	17	425	T	Q7LBC6	KDM3B_HUMAN	KDM3B	Lysine-specific demethylase 3B (EC 1.14.11.65) (JmjC domain-containing histone demethylation protein 2B) (Jumonji domain-containing protein 1B) (Nuclear protein 5qNCA) ([histone H3]-dimethyl-L-lysine(9) demethylase 3B)
sequest	AANL6	enrich_frac	HCD_EThcD	18	426	T	Q7LBC6	KDM3B_HUMAN	KDM3B	Lysine-specific demethylase 3B (EC 1.14.11.65) (JmjC domain-containing histone demethylation protein 2B) (Jumonji domain-containing protein 1B) (Nuclear protein 5qNCA) ([histone H3]-dimethyl-L-lysine(9) demethylase 3B)
sequest	AANL6	enrich_frac	HCD_EThcD	13	1173	S	Q6ZU65	UBN2_HUMAN	UBN2	Ubinuclein-2
sequest	AANL6	enrich_frac	HCD_EThcD	6	597	S	Q9NYV4	CDK12_HUMAN	CDK12	Cyclin-dependent kinase 12 (EC 2.7.11.22) (EC 2.7.11.23) (Cdc2-related kinase, arginine/serine-rich) (CrkRS) (Cell division cycle 2-related protein kinase 7) (CDC2-related protein kinase 7) (Cell division protein kinase 12) (hCDK12)
sequest	AANL6	enrich_frac	HCD_EThcD	12	652	T	Q5H9F3	BCORL_HUMAN	BCORL1	BCL-6 corepressor-like protein 1 (BCoR-L1) (BCoR-like protein 1)
sequest	AANL6	enrich_frac	HCD_EThcD	7	445	S	Q14157	UBP2L_HUMAN	UBAP2L	Ubiquitin-associated protein 2-like (Protein NICE-4) (RNA polymerase II degradation factor UBAP2L)
sequest	AANL6	enrich_frac	HCD_EThcD	16	92	S	Q32P28	P3H1_HUMAN	P3H1	Prolyl 3-hydroxylase 1 (EC 1.14.11.7) (Growth suppressor 1) (Leucine- and proline-enriched proteoglycan 1) (Leprecan-1)
sequest	AANL6	enrich_frac	HCD_EThcD	14	427	T	Q8NG31	KNL1_HUMAN	KNL1	Kinetochore scaffold 1 (ALL1-fused gene from chromosome 15q14 protein) (AF15q14) (Bub-linking kinetochore protein) (Blinkin) (Cancer susceptibility candidate gene 5 protein) (Cancer/testis antigen 29) (CT29) (Kinetochore-null protein 1) (Protein CASC5) (Protein D40/AF15q14)
sequest	AANL6	enrich_frac	HCD_EThcD	14	282	S	P05067	A4_HUMAN	APP	Amyloid-beta precursor protein (APP) (ABPP) (APPI) (Alzheimer disease amyloid A4 protein homolog) (Alzheimer disease amyloid protein) (Amyloid precursor protein) (Amyloid-beta (A4) precursor protein) (Amyloid-beta A4 protein) (Cerebral vascular amyloid peptide) (CVAP) (PreA4) (Protease nexin-II) (PN-II) [Cleaved into: N-APP; Soluble APP-alpha (S-APP-alpha); Soluble APP-beta (S-APP-beta); C99 (Bet…
sequest	AANL6	enrich_frac	HCD_EThcD	12	280	T	P05067	A4_HUMAN	APP	Amyloid-beta precursor protein (APP) (ABPP) (APPI) (Alzheimer disease amyloid A4 protein homolog) (Alzheimer disease amyloid protein) (Amyloid precursor protein) (Amyloid-beta (A4) precursor protein) (Amyloid-beta A4 protein) (Cerebral vascular amyloid peptide) (CVAP) (PreA4) (Protease nexin-II) (PN-II) [Cleaved into: N-APP; Soluble APP-alpha (S-APP-alpha); Soluble APP-beta (S-APP-beta); C99 (Bet…
sequest	AANL6	enrich_frac	HCD_EThcD	9	572	S	Q15723	ELF2_HUMAN	ELF2	ETS-related transcription factor Elf-2 (E74-like factor 2) (New ETS-related factor)
sequest	Ab	enrich_frac	EThcD	6	644	S	Q12815	TROAP_HUMAN	TROAP	Tastin (Trophinin-assisting protein) (Trophinin-associated protein)
sequest	Ab	enrich_frac	EThcD	10	648	T	Q12815	TROAP_HUMAN	TROAP	Tastin (Trophinin-assisting protein) (Trophinin-associated protein)
sequest	Ab	enrich_frac	EThcD	9	277	S	Q96BD5	PF21A_HUMAN	PHF21A	PHD finger protein 21A (BHC80a) (BRAF35-HDAC complex protein BHC80)
sequest	Ab	enrich_frac	EThcD	5	273	T	Q96BD5	PF21A_HUMAN	PHF21A	PHD finger protein 21A (BHC80a) (BRAF35-HDAC complex protein BHC80)
sequest	Ab	enrich_frac	EThcD	6	861	T	P51610	HCFC1_HUMAN	HCFC1	Host cell factor 1 (HCF) (HCF-1) (C1 factor) (CFF) (VCAF) (VP16 accessory protein) [Cleaved into: HCF N-terminal chain 1; HCF N-terminal chain 2; HCF N-terminal chain 3; HCF N-terminal chain 4; HCF N-terminal chain 5; HCF N-terminal chain 6; HCF C-terminal chain 1; HCF C-terminal chain 2; HCF C-terminal chain 3; HCF C-terminal chain 4; HCF C-terminal chain 5; HCF C-terminal chain 6]
sequest	Ab	enrich_frac	EThcD	8	801	T	P51610	HCFC1_HUMAN	HCFC1	Host cell factor 1 (HCF) (HCF-1) (C1 factor) (CFF) (VCAF) (VP16 accessory protein) [Cleaved into: HCF N-terminal chain 1; HCF N-terminal chain 2; HCF N-terminal chain 3; HCF N-terminal chain 4; HCF N-terminal chain 5; HCF N-terminal chain 6; HCF C-terminal chain 1; HCF C-terminal chain 2; HCF C-terminal chain 3; HCF C-terminal chain 4; HCF C-terminal chain 5; HCF C-terminal chain 6]
sequest	Ab	enrich_frac	EThcD	9	779	T	P51610	HCFC1_HUMAN	HCFC1	Host cell factor 1 (HCF) (HCF-1) (C1 factor) (CFF) (VCAF) (VP16 accessory protein) [Cleaved into: HCF N-terminal chain 1; HCF N-terminal chain 2; HCF N-terminal chain 3; HCF N-terminal chain 4; HCF N-terminal chain 5; HCF N-terminal chain 6; HCF C-terminal chain 1; HCF C-terminal chain 2; HCF C-terminal chain 3; HCF C-terminal chain 4; HCF C-terminal chain 5; HCF C-terminal chain 6]
sequest	Ab	enrich_frac	EThcD	1	579	T	P51610	HCFC1_HUMAN	HCFC1	Host cell factor 1 (HCF) (HCF-1) (C1 factor) (CFF) (VCAF) (VP16 accessory protein) [Cleaved into: HCF N-terminal chain 1; HCF N-terminal chain 2; HCF N-terminal chain 3; HCF N-terminal chain 4; HCF N-terminal chain 5; HCF N-terminal chain 6; HCF C-terminal chain 1; HCF C-terminal chain 2; HCF C-terminal chain 3; HCF C-terminal chain 4; HCF C-terminal chain 5; HCF C-terminal chain 6]
sequest	Ab	enrich_frac	EThcD	10	588	T	P51610	HCFC1_HUMAN	HCFC1	Host cell factor 1 (HCF) (HCF-1) (C1 factor) (CFF) (VCAF) (VP16 accessory protein) [Cleaved into: HCF N-terminal chain 1; HCF N-terminal chain 2; HCF N-terminal chain 3; HCF N-terminal chain 4; HCF N-terminal chain 5; HCF N-terminal chain 6; HCF C-terminal chain 1; HCF C-terminal chain 2; HCF C-terminal chain 3; HCF C-terminal chain 4; HCF C-terminal chain 5; HCF C-terminal chain 6]
sequest	Ab	enrich_frac	EThcD	9	587	T	P51610	HCFC1_HUMAN	HCFC1	Host cell factor 1 (HCF) (HCF-1) (C1 factor) (CFF) (VCAF) (VP16 accessory protein) [Cleaved into: HCF N-terminal chain 1; HCF N-terminal chain 2; HCF N-terminal chain 3; HCF N-terminal chain 4; HCF N-terminal chain 5; HCF N-terminal chain 6; HCF C-terminal chain 1; HCF C-terminal chain 2; HCF C-terminal chain 3; HCF C-terminal chain 4; HCF C-terminal chain 5; HCF C-terminal chain 6]
sequest	Ab	enrich_frac	EThcD	13	184	T	P04792	HSPB1_HUMAN	HSPB1	Heat shock protein beta-1 (HspB1) (28 kDa heat shock protein) (Estrogen-regulated 24 kDa protein) (Heat shock 27 kDa protein) (HSP 27) (Stress-responsive protein 27) (SRP27)
sequest	Ab	enrich_frac	EThcD	9	1038	T	A5YKK6	CNOT1_HUMAN	CNOT1	CCR4-NOT transcription complex subunit 1 (CCR4-associated factor 1) (Negative regulator of transcription subunit 1 homolog) (NOT1H) (hNOT1)
sequest	Ab	enrich_frac	EThcD	13	1042	T	A5YKK6	CNOT1_HUMAN	CNOT1	CCR4-NOT transcription complex subunit 1 (CCR4-associated factor 1) (Negative regulator of transcription subunit 1 homolog) (NOT1H) (hNOT1)
sequest	Ab	enrich_frac	EThcD	12	1041	T	A5YKK6	CNOT1_HUMAN	CNOT1	CCR4-NOT transcription complex subunit 1 (CCR4-associated factor 1) (Negative regulator of transcription subunit 1 homolog) (NOT1H) (hNOT1)
sequest	Ab	enrich_frac	EThcD	14	1043	S	A5YKK6	CNOT1_HUMAN	CNOT1	CCR4-NOT transcription complex subunit 1 (CCR4-associated factor 1) (Negative regulator of transcription subunit 1 homolog) (NOT1H) (hNOT1)
sequest	Ab	enrich_frac	EThcD	5	282	T	Q7Z589	EMSY_HUMAN	EMSY	BRCA2-interacting transcriptional repressor EMSY
sequest	Ab	enrich_frac	EThcD	6	283	T	Q7Z589	EMSY_HUMAN	EMSY	BRCA2-interacting transcriptional repressor EMSY
sequest	Ab	enrich_frac	EThcD	14	1341	T	Q5VUA4	ZN318_HUMAN	ZNF318	Zinc finger protein 318 (Endocrine regulatory protein)
sequest	Ab	enrich_frac	EThcD	15	1342	T	Q5VUA4	ZN318_HUMAN	ZNF318	Zinc finger protein 318 (Endocrine regulatory protein)
sequest	Ab	enrich_frac	EThcD	6	115	S	P82979	SARNP_HUMAN	SARNP	SAP domain-containing ribonucleoprotein (Cytokine-induced protein of 29 kDa) (Nuclear protein Hcc-1) (Proliferation-associated cytokine-inducible protein CIP29)
sequest	Ab	enrich_frac	EThcD	4	201	S	Q8IZ21	PHAR4_HUMAN	PHACTR4	Phosphatase and actin regulator 4
sequest	Ab	enrich_frac	EThcD	5	202	T	Q8IZ21	PHAR4_HUMAN	PHACTR4	Phosphatase and actin regulator 4
sequest	Ab	enrich_frac	EThcD	8	205	T	Q8IZ21	PHAR4_HUMAN	PHACTR4	Phosphatase and actin regulator 4
sequest	Ab	enrich_frac	EThcD	14	211	T	Q8IZ21	PHAR4_HUMAN	PHACTR4	Phosphatase and actin regulator 4
sequest	Ab	enrich_frac	EThcD	5	111	T	Q14119	VEZF1_HUMAN	VEZF1	Vascular endothelial zinc finger 1 (Putative transcription factor DB1) (Zinc finger protein 161)
sequest	Ab	enrich_frac	EThcD	12	118	T	Q14119	VEZF1_HUMAN	VEZF1	Vascular endothelial zinc finger 1 (Putative transcription factor DB1) (Zinc finger protein 161)
sequest	Ab	enrich_frac	EThcD	5	1557	S	Q8IWI9	MGAP_HUMAN	MGA	MAX gene-associated protein (MAX dimerization protein 5)
sequest	Ab	enrich_frac	EThcD	9	1561	T	Q8IWI9	MGAP_HUMAN	MGA	MAX gene-associated protein (MAX dimerization protein 5)
sequest	Ab	enrich_frac	EThcD	8	2342	T	Q12830	BPTF_HUMAN	BPTF	Nucleosome-remodeling factor subunit BPTF (Bromodomain and PHD finger-containing transcription factor) (Fetal Alz-50 clone 1 protein) (Fetal Alzheimer antigen)
sequest	Ab	enrich_frac	EThcD	9	2343	T	Q12830	BPTF_HUMAN	BPTF	Nucleosome-remodeling factor subunit BPTF (Bromodomain and PHD finger-containing transcription factor) (Fetal Alz-50 clone 1 protein) (Fetal Alzheimer antigen)
sequest	Ab	enrich_frac	EThcD	12	2346	T	Q12830	BPTF_HUMAN	BPTF	Nucleosome-remodeling factor subunit BPTF (Bromodomain and PHD finger-containing transcription factor) (Fetal Alz-50 clone 1 protein) (Fetal Alzheimer antigen)
sequest	Ab	enrich_frac	EThcD	8	1457	T	Q15652	JHD2C_HUMAN	JMJD1C	Probable JmjC domain-containing histone demethylation protein 2C (EC 1.14.11.-) (Jumonji domain-containing protein 1C) (Thyroid receptor-interacting protein 8) (TR-interacting protein 8) (TRIP-8)
sequest	Ab	enrich_frac	EThcD	12	135	T	Q96KR1	ZFR_HUMAN	ZFR	Zinc finger RNA-binding protein (hZFR) (M-phase phosphoprotein homolog)
sequest	Ab	enrich_frac	EThcD	13	136	T	Q96KR1	ZFR_HUMAN	ZFR	Zinc finger RNA-binding protein (hZFR) (M-phase phosphoprotein homolog)
sequest	Ab	enrich_frac	EThcD	13	652	T	Q5H9F3	BCORL_HUMAN	BCORL1	BCL-6 corepressor-like protein 1 (BCoR-L1) (BCoR-like protein 1)
sequest	Ab	enrich_frac	HCD_EThcD	10	648	T	Q12815	TROAP_HUMAN	TROAP	Tastin (Trophinin-assisting protein) (Trophinin-associated protein)
sequest	Ab	enrich_frac	HCD_EThcD	6	644	S	Q12815	TROAP_HUMAN	TROAP	Tastin (Trophinin-assisting protein) (Trophinin-associated protein)
sequest	Ab	enrich_frac	HCD_EThcD	9	277	S	Q96BD5	PF21A_HUMAN	PHF21A	PHD finger protein 21A (BHC80a) (BRAF35-HDAC complex protein BHC80)
sequest	Ab	enrich_frac	HCD_EThcD	5	273	T	Q96BD5	PF21A_HUMAN	PHF21A	PHD finger protein 21A (BHC80a) (BRAF35-HDAC complex protein BHC80)
sequest	Ab	enrich_frac	HCD_EThcD	5	233	T	Q9UHR5	S30BP_HUMAN	SAP30BP	SAP30-binding protein (Transcriptional regulator protein HCNGP)
sequest	Ab	enrich_frac	HCD_EThcD	7	518	S	P51610	HCFC1_HUMAN	HCFC1	Host cell factor 1 (HCF) (HCF-1) (C1 factor) (CFF) (VCAF) (VP16 accessory protein) [Cleaved into: HCF N-terminal chain 1; HCF N-terminal chain 2; HCF N-terminal chain 3; HCF N-terminal chain 4; HCF N-terminal chain 5; HCF N-terminal chain 6; HCF C-terminal chain 1; HCF C-terminal chain 2; HCF C-terminal chain 3; HCF C-terminal chain 4; HCF C-terminal chain 5; HCF C-terminal chain 6]
sequest	Ab	enrich_frac	HCD_EThcD	34	592	T	P51610	HCFC1_HUMAN	HCFC1	Host cell factor 1 (HCF) (HCF-1) (C1 factor) (CFF) (VCAF) (VP16 accessory protein) [Cleaved into: HCF N-terminal chain 1; HCF N-terminal chain 2; HCF N-terminal chain 3; HCF N-terminal chain 4; HCF N-terminal chain 5; HCF N-terminal chain 6; HCF C-terminal chain 1; HCF C-terminal chain 2; HCF C-terminal chain 3; HCF C-terminal chain 4; HCF C-terminal chain 5; HCF C-terminal chain 6]
sequest	Ab	enrich_frac	HCD_EThcD	21	658	T	P51610	HCFC1_HUMAN	HCFC1	Host cell factor 1 (HCF) (HCF-1) (C1 factor) (CFF) (VCAF) (VP16 accessory protein) [Cleaved into: HCF N-terminal chain 1; HCF N-terminal chain 2; HCF N-terminal chain 3; HCF N-terminal chain 4; HCF N-terminal chain 5; HCF N-terminal chain 6; HCF C-terminal chain 1; HCF C-terminal chain 2; HCF C-terminal chain 3; HCF C-terminal chain 4; HCF C-terminal chain 5; HCF C-terminal chain 6]
sequest	Ab	enrich_frac	HCD_EThcD	14	651	T	P51610	HCFC1_HUMAN	HCFC1	Host cell factor 1 (HCF) (HCF-1) (C1 factor) (CFF) (VCAF) (VP16 accessory protein) [Cleaved into: HCF N-terminal chain 1; HCF N-terminal chain 2; HCF N-terminal chain 3; HCF N-terminal chain 4; HCF N-terminal chain 5; HCF N-terminal chain 6; HCF C-terminal chain 1; HCF C-terminal chain 2; HCF C-terminal chain 3; HCF C-terminal chain 4; HCF C-terminal chain 5; HCF C-terminal chain 6]
sequest	Ab	enrich_frac	HCD_EThcD	15	652	T	P51610	HCFC1_HUMAN	HCFC1	Host cell factor 1 (HCF) (HCF-1) (C1 factor) (CFF) (VCAF) (VP16 accessory protein) [Cleaved into: HCF N-terminal chain 1; HCF N-terminal chain 2; HCF N-terminal chain 3; HCF N-terminal chain 4; HCF N-terminal chain 5; HCF N-terminal chain 6; HCF C-terminal chain 1; HCF C-terminal chain 2; HCF C-terminal chain 3; HCF C-terminal chain 4; HCF C-terminal chain 5; HCF C-terminal chain 6]
sequest	Ab	enrich_frac	HCD_EThcD	40	466	T	P51610	HCFC1_HUMAN	HCFC1	Host cell factor 1 (HCF) (HCF-1) (C1 factor) (CFF) (VCAF) (VP16 accessory protein) [Cleaved into: HCF N-terminal chain 1; HCF N-terminal chain 2; HCF N-terminal chain 3; HCF N-terminal chain 4; HCF N-terminal chain 5; HCF N-terminal chain 6; HCF C-terminal chain 1; HCF C-terminal chain 2; HCF C-terminal chain 3; HCF C-terminal chain 4; HCF C-terminal chain 5; HCF C-terminal chain 6]
sequest	Ab	enrich_frac	HCD_EThcD	8	801	T	P51610	HCFC1_HUMAN	HCFC1	Host cell factor 1 (HCF) (HCF-1) (C1 factor) (CFF) (VCAF) (VP16 accessory protein) [Cleaved into: HCF N-terminal chain 1; HCF N-terminal chain 2; HCF N-terminal chain 3; HCF N-terminal chain 4; HCF N-terminal chain 5; HCF N-terminal chain 6; HCF C-terminal chain 1; HCF C-terminal chain 2; HCF C-terminal chain 3; HCF C-terminal chain 4; HCF C-terminal chain 5; HCF C-terminal chain 6]
sequest	Ab	enrich_frac	HCD_EThcD	4	797	T	P51610	HCFC1_HUMAN	HCFC1	Host cell factor 1 (HCF) (HCF-1) (C1 factor) (CFF) (VCAF) (VP16 accessory protein) [Cleaved into: HCF N-terminal chain 1; HCF N-terminal chain 2; HCF N-terminal chain 3; HCF N-terminal chain 4; HCF N-terminal chain 5; HCF N-terminal chain 6; HCF C-terminal chain 1; HCF C-terminal chain 2; HCF C-terminal chain 3; HCF C-terminal chain 4; HCF C-terminal chain 5; HCF C-terminal chain 6]
sequest	Ab	enrich_frac	HCD_EThcD	23	634	T	P51610	HCFC1_HUMAN	HCFC1	Host cell factor 1 (HCF) (HCF-1) (C1 factor) (CFF) (VCAF) (VP16 accessory protein) [Cleaved into: HCF N-terminal chain 1; HCF N-terminal chain 2; HCF N-terminal chain 3; HCF N-terminal chain 4; HCF N-terminal chain 5; HCF N-terminal chain 6; HCF C-terminal chain 1; HCF C-terminal chain 2; HCF C-terminal chain 3; HCF C-terminal chain 4; HCF C-terminal chain 5; HCF C-terminal chain 6]
sequest	Ab	enrich_frac	HCD_EThcD	9	779	T	P51610	HCFC1_HUMAN	HCFC1	Host cell factor 1 (HCF) (HCF-1) (C1 factor) (CFF) (VCAF) (VP16 accessory protein) [Cleaved into: HCF N-terminal chain 1; HCF N-terminal chain 2; HCF N-terminal chain 3; HCF N-terminal chain 4; HCF N-terminal chain 5; HCF N-terminal chain 6; HCF C-terminal chain 1; HCF C-terminal chain 2; HCF C-terminal chain 3; HCF C-terminal chain 4; HCF C-terminal chain 5; HCF C-terminal chain 6]
sequest	Ab	enrich_frac	HCD_EThcD	1	771	T	P51610	HCFC1_HUMAN	HCFC1	Host cell factor 1 (HCF) (HCF-1) (C1 factor) (CFF) (VCAF) (VP16 accessory protein) [Cleaved into: HCF N-terminal chain 1; HCF N-terminal chain 2; HCF N-terminal chain 3; HCF N-terminal chain 4; HCF N-terminal chain 5; HCF N-terminal chain 6; HCF C-terminal chain 1; HCF C-terminal chain 2; HCF C-terminal chain 3; HCF C-terminal chain 4; HCF C-terminal chain 5; HCF C-terminal chain 6]
sequest	Ab	enrich_frac	HCD_EThcD	1	579	T	P51610	HCFC1_HUMAN	HCFC1	Host cell factor 1 (HCF) (HCF-1) (C1 factor) (CFF) (VCAF) (VP16 accessory protein) [Cleaved into: HCF N-terminal chain 1; HCF N-terminal chain 2; HCF N-terminal chain 3; HCF N-terminal chain 4; HCF N-terminal chain 5; HCF N-terminal chain 6; HCF C-terminal chain 1; HCF C-terminal chain 2; HCF C-terminal chain 3; HCF C-terminal chain 4; HCF C-terminal chain 5; HCF C-terminal chain 6]
sequest	Ab	enrich_frac	HCD_EThcD	9	587	T	P51610	HCFC1_HUMAN	HCFC1	Host cell factor 1 (HCF) (HCF-1) (C1 factor) (CFF) (VCAF) (VP16 accessory protein) [Cleaved into: HCF N-terminal chain 1; HCF N-terminal chain 2; HCF N-terminal chain 3; HCF N-terminal chain 4; HCF N-terminal chain 5; HCF N-terminal chain 6; HCF C-terminal chain 1; HCF C-terminal chain 2; HCF C-terminal chain 3; HCF C-terminal chain 4; HCF C-terminal chain 5; HCF C-terminal chain 6]
sequest	Ab	enrich_frac	HCD_EThcD	10	588	T	P51610	HCFC1_HUMAN	HCFC1	Host cell factor 1 (HCF) (HCF-1) (C1 factor) (CFF) (VCAF) (VP16 accessory protein) [Cleaved into: HCF N-terminal chain 1; HCF N-terminal chain 2; HCF N-terminal chain 3; HCF N-terminal chain 4; HCF N-terminal chain 5; HCF N-terminal chain 6; HCF C-terminal chain 1; HCF C-terminal chain 2; HCF C-terminal chain 3; HCF C-terminal chain 4; HCF C-terminal chain 5; HCF C-terminal chain 6]
sequest	Ab	enrich_frac	HCD_EThcD	13	184	T	P04792	HSPB1_HUMAN	HSPB1	Heat shock protein beta-1 (HspB1) (28 kDa heat shock protein) (Estrogen-regulated 24 kDa protein) (Heat shock 27 kDa protein) (HSP 27) (Stress-responsive protein 27) (SRP27)
sequest	Ab	enrich_frac	HCD_EThcD	20	781	S	Q86XP3	DDX42_HUMAN	DDX42	ATP-dependent RNA helicase DDX42 (EC 3.6.4.13) (DEAD box protein 42) (RNA helicase-like protein) (RHELP) (RNA helicase-related protein) (RNAHP) (SF3b DEAD box protein) (Splicing factor 3B-associated 125 kDa protein) (SF3b125)
sequest	Ab	enrich_frac	HCD_EThcD	24	345	S	Q9H9D4	ZN408_HUMAN	ZNF408	Zinc finger protein 408 (PR domain zinc finger protein 17)
sequest	Ab	enrich_frac	HCD_EThcD	25	346	S	Q9H9D4	ZN408_HUMAN	ZNF408	Zinc finger protein 408 (PR domain zinc finger protein 17)
sequest	Ab	enrich_frac	HCD_EThcD	5	2001	T	O75179	ANR17_HUMAN	ANKRD17	Ankyrin repeat domain-containing protein 17 (Gene trap ankyrin repeat protein) (Serologically defined breast cancer antigen NY-BR-16)
sequest	Ab	enrich_frac	HCD_EThcD	23	880	S	Q6VMQ6	MCAF1_HUMAN	ATF7IP	Activating transcription factor 7-interacting protein 1 (ATF-interacting protein) (ATF-IP) (ATF7-interacting protein) (ATFa-associated modulator) (hAM) (MBD1-containing chromatin-associated factor 1) (P621)
sequest	Ab	enrich_frac	HCD_EThcD	28	885	T	Q6VMQ6	MCAF1_HUMAN	ATF7IP	Activating transcription factor 7-interacting protein 1 (ATF-interacting protein) (ATF-IP) (ATF7-interacting protein) (ATFa-associated modulator) (hAM) (MBD1-containing chromatin-associated factor 1) (P621)
sequest	Ab	enrich_frac	HCD_EThcD	10	307	T	Q7Z434	MAVS_HUMAN	MAVS	Mitochondrial antiviral-signaling protein (MAVS) (CARD adapter inducing interferon beta) (Cardif) (Interferon beta promoter stimulator protein 1) (IPS-1) (Putative NF-kappa-B-activating protein 031N) (Virus-induced-signaling adapter) (VISA)
sequest	Ab	enrich_frac	HCD_EThcD	25	244	T	P22670	RFX1_HUMAN	RFX1	MHC class II regulatory factor RFX1 (Enhancer factor C) (EF-C) (Regulatory factor X 1) (RFX) (Transcription factor RFX1)
sequest	Ab	enrich_frac	HCD_EThcD	8	1037	S	A5YKK6	CNOT1_HUMAN	CNOT1	CCR4-NOT transcription complex subunit 1 (CCR4-associated factor 1) (Negative regulator of transcription subunit 1 homolog) (NOT1H) (hNOT1)
sequest	Ab	enrich_frac	HCD_EThcD	9	1038	T	A5YKK6	CNOT1_HUMAN	CNOT1	CCR4-NOT transcription complex subunit 1 (CCR4-associated factor 1) (Negative regulator of transcription subunit 1 homolog) (NOT1H) (hNOT1)
sequest	Ab	enrich_frac	HCD_EThcD	28	411	S	Q8IY33	MILK2_HUMAN	MICALL2	MICAL-like protein 2 (Junctional Rab13-binding protein) (Molecule interacting with CasL-like 2) (MICAL-L2)
sequest	Ab	enrich_frac	HCD_EThcD	3	588	T	Q6ZU64	CFA65_HUMAN	CFAP65	Cilia- and flagella-associated protein 65 (Coiled-coil domain-containing protein 108)
sequest	Ab	enrich_frac	HCD_EThcD	4	404	T	Q9UKD1	GMEB2_HUMAN	GMEB2	Glucocorticoid modulatory element-binding protein 2 (GMEB-2) (DNA-binding protein p79PIF) (Parvovirus initiation factor p79) (PIF p79)
sequest	Ab	enrich_frac	HCD_EThcD	4	126	T	A3KN83	SBNO1_HUMAN	SBNO1	Protein strawberry notch homolog 1 (Monocyte protein 3) (MOP-3)
sequest	Ab	enrich_frac	HCD_EThcD	8	130	T	A3KN83	SBNO1_HUMAN	SBNO1	Protein strawberry notch homolog 1 (Monocyte protein 3) (MOP-3)
sequest	Ab	enrich_frac	HCD_EThcD	4	2388	S	Q9UQ35	SRRM2_HUMAN	SRRM2	Serine/arginine repetitive matrix protein 2 (300 kDa nuclear matrix antigen) (Serine/arginine-rich splicing factor-related nuclear matrix protein of 300 kDa) (SR-related nuclear matrix protein of 300 kDa) (Ser/Arg-related nuclear matrix protein of 300 kDa) (Splicing coactivator subunit SRm300) (Tax-responsive enhancer element-binding protein 803) (TaxREB803)
sequest	Ab	enrich_frac	HCD_EThcD	11	1230	T	Q6P4R8	NFRKB_HUMAN	NFRKB	Nuclear factor related to kappa-B-binding protein (DNA-binding protein R kappa-B) (INO80 complex subunit G)
sequest	Ab	enrich_frac	HCD_EThcD	10	304	S	Q8NFH5	NUP35_HUMAN	NUP35	Nucleoporin NUP35 (35 kDa nucleoporin) (Mitotic phosphoprotein 44) (MP-44) (Nuclear pore complex protein Nup53) (Nucleoporin NUP53)
sequest	Ab	enrich_frac	HCD_EThcD	9	257	T	Q86T24	KAISO_HUMAN	ZBTB33	Transcriptional regulator Kaiso (Zinc finger and BTB domain-containing protein 33)
sequest	Ab	enrich_frac	HCD_EThcD	6	115	S	P82979	SARNP_HUMAN	SARNP	SAP domain-containing ribonucleoprotein (Cytokine-induced protein of 29 kDa) (Nuclear protein Hcc-1) (Proliferation-associated cytokine-inducible protein CIP29)
sequest	Ab	enrich_frac	HCD_EThcD	14	211	T	Q8IZ21	PHAR4_HUMAN	PHACTR4	Phosphatase and actin regulator 4
sequest	Ab	enrich_frac	HCD_EThcD	8	205	T	Q8IZ21	PHAR4_HUMAN	PHACTR4	Phosphatase and actin regulator 4
sequest	Ab	enrich_frac	HCD_EThcD	6	689	S	Q68CP9	ARID2_HUMAN	ARID2	AT-rich interactive domain-containing protein 2 (ARID domain-containing protein 2) (BRG1-associated factor 200) (BAF200) (Zinc finger protein with activation potential) (Zipzap/p200)
sequest	Ab	enrich_frac	HCD_EThcD	12	118	T	Q14119	VEZF1_HUMAN	VEZF1	Vascular endothelial zinc finger 1 (Putative transcription factor DB1) (Zinc finger protein 161)
sequest	Ab	enrich_frac	HCD_EThcD	5	111	T	Q14119	VEZF1_HUMAN	VEZF1	Vascular endothelial zinc finger 1 (Putative transcription factor DB1) (Zinc finger protein 161)
sequest	Ab	enrich_frac	HCD_EThcD	11	117	S	Q14119	VEZF1_HUMAN	VEZF1	Vascular endothelial zinc finger 1 (Putative transcription factor DB1) (Zinc finger protein 161)
sequest	Ab	enrich_frac	HCD_EThcD	8	1911	S	Q8IWI9	MGAP_HUMAN	MGA	MAX gene-associated protein (MAX dimerization protein 5)
sequest	Ab	enrich_frac	HCD_EThcD	4	1401	T	Q5T1R4	ZEP3_HUMAN	HIVEP3	Transcription factor HIVEP3 (Human immunodeficiency virus type I enhancer-binding protein 3) (Kappa-B and V(D)J recombination signal sequences-binding protein) (Kappa-binding protein 1) (KBP-1) (Zinc finger protein ZAS3)
sequest	Ab	enrich_frac	HCD_EThcD	27	2361	T	Q12830	BPTF_HUMAN	BPTF	Nucleosome-remodeling factor subunit BPTF (Bromodomain and PHD finger-containing transcription factor) (Fetal Alz-50 clone 1 protein) (Fetal Alzheimer antigen)
sequest	Ab	enrich_frac	HCD_EThcD	8	2342	T	Q12830	BPTF_HUMAN	BPTF	Nucleosome-remodeling factor subunit BPTF (Bromodomain and PHD finger-containing transcription factor) (Fetal Alz-50 clone 1 protein) (Fetal Alzheimer antigen)
sequest	Ab	enrich_frac	HCD_EThcD	11	2056	T	Q12830	BPTF_HUMAN	BPTF	Nucleosome-remodeling factor subunit BPTF (Bromodomain and PHD finger-containing transcription factor) (Fetal Alz-50 clone 1 protein) (Fetal Alzheimer antigen)
sequest	Ab	enrich_frac	HCD_EThcD	8	2103	T	Q12830	BPTF_HUMAN	BPTF	Nucleosome-remodeling factor subunit BPTF (Bromodomain and PHD finger-containing transcription factor) (Fetal Alz-50 clone 1 protein) (Fetal Alzheimer antigen)
sequest	Ab	enrich_frac	HCD_EThcD	8	1457	T	Q15652	JHD2C_HUMAN	JMJD1C	Probable JmjC domain-containing histone demethylation protein 2C (EC 1.14.11.-) (Jumonji domain-containing protein 1C) (Thyroid receptor-interacting protein 8) (TR-interacting protein 8) (TRIP-8)
sequest	Ab	enrich_frac	HCD_EThcD	6	1134	S	P49790	NU153_HUMAN	NUP153	Nuclear pore complex protein Nup153 (153 kDa nucleoporin) (Nucleoporin Nup153)
sequest	Ab	enrich_frac	HCD_EThcD	8	640	T	Q15788	NCOA1_HUMAN	NCOA1	Nuclear receptor coactivator 1 (NCoA-1) (EC 2.3.1.48) (Class E basic helix-loop-helix protein 74) (bHLHe74) (Protein Hin-2) (RIP160) (Renal carcinoma antigen NY-REN-52) (Steroid receptor coactivator 1) (SRC-1)
sequest	Ab	enrich_frac	HCD_EThcD	7	1098	T	P54259	ATN1_HUMAN	ATN1	Atrophin-1 (Dentatorubral-pallidoluysian atrophy protein)
sequest	Ab	enrich_frac	HCD_EThcD	19	142	S	Q96KR1	ZFR_HUMAN	ZFR	Zinc finger RNA-binding protein (hZFR) (M-phase phosphoprotein homolog)
sequest	Ab	enrich_frac	HCD_EThcD	21	144	S	Q96KR1	ZFR_HUMAN	ZFR	Zinc finger RNA-binding protein (hZFR) (M-phase phosphoprotein homolog)
sequest	Ab	enrich_frac	HCD_EThcD	12	652	T	Q5H9F3	BCORL_HUMAN	BCORL1	BCL-6 corepressor-like protein 1 (BCoR-L1) (BCoR-like protein 1)
sequest	Ab	enrich_frac	HCD_EThcD	6	408	T	Q8IVW6	ARI3B_HUMAN	ARID3B	AT-rich interactive domain-containing protein 3B (ARID domain-containing protein 3B) (Bright and dead ringer protein) (Bright-like protein)
sequest	Ab	enrich_frac	HCD_EThcD	19	752	T	Q96RK0	CIC_HUMAN	CIC	Protein capicua homolog
sequest	Ab	enrich_frac	HCD_EThcD	10	675	T	Q04721	NOTC2_HUMAN	NOTCH2	Neurogenic locus notch homolog protein 2 (Notch 2) (hN2) [Cleaved into: Notch 2 extracellular truncation (N2ECD); Notch 2 intracellular domain (N2ICD)]
sequest	Ab	frac_enrich	EThcD	9	277	S	Q96BD5	PF21A_HUMAN	PHF21A	PHD finger protein 21A (BHC80a) (BRAF35-HDAC complex protein BHC80)
sequest	Ab	frac_enrich	EThcD	5	273	T	Q96BD5	PF21A_HUMAN	PHF21A	PHD finger protein 21A (BHC80a) (BRAF35-HDAC complex protein BHC80)
sequest	Ab	frac_enrich	EThcD	16	871	T	P51610	HCFC1_HUMAN	HCFC1	Host cell factor 1 (HCF) (HCF-1) (C1 factor) (CFF) (VCAF) (VP16 accessory protein) [Cleaved into: HCF N-terminal chain 1; HCF N-terminal chain 2; HCF N-terminal chain 3; HCF N-terminal chain 4; HCF N-terminal chain 5; HCF N-terminal chain 6; HCF C-terminal chain 1; HCF C-terminal chain 2; HCF C-terminal chain 3; HCF C-terminal chain 4; HCF C-terminal chain 5; HCF C-terminal chain 6]
sequest	Ab	frac_enrich	EThcD	40	466	T	P51610	HCFC1_HUMAN	HCFC1	Host cell factor 1 (HCF) (HCF-1) (C1 factor) (CFF) (VCAF) (VP16 accessory protein) [Cleaved into: HCF N-terminal chain 1; HCF N-terminal chain 2; HCF N-terminal chain 3; HCF N-terminal chain 4; HCF N-terminal chain 5; HCF N-terminal chain 6; HCF C-terminal chain 1; HCF C-terminal chain 2; HCF C-terminal chain 3; HCF C-terminal chain 4; HCF C-terminal chain 5; HCF C-terminal chain 6]
sequest	Ab	frac_enrich	EThcD	8	586	T	P51610	HCFC1_HUMAN	HCFC1	Host cell factor 1 (HCF) (HCF-1) (C1 factor) (CFF) (VCAF) (VP16 accessory protein) [Cleaved into: HCF N-terminal chain 1; HCF N-terminal chain 2; HCF N-terminal chain 3; HCF N-terminal chain 4; HCF N-terminal chain 5; HCF N-terminal chain 6; HCF C-terminal chain 1; HCF C-terminal chain 2; HCF C-terminal chain 3; HCF C-terminal chain 4; HCF C-terminal chain 5; HCF C-terminal chain 6]
sequest	Ab	frac_enrich	EThcD	1	579	T	P51610	HCFC1_HUMAN	HCFC1	Host cell factor 1 (HCF) (HCF-1) (C1 factor) (CFF) (VCAF) (VP16 accessory protein) [Cleaved into: HCF N-terminal chain 1; HCF N-terminal chain 2; HCF N-terminal chain 3; HCF N-terminal chain 4; HCF N-terminal chain 5; HCF N-terminal chain 6; HCF C-terminal chain 1; HCF C-terminal chain 2; HCF C-terminal chain 3; HCF C-terminal chain 4; HCF C-terminal chain 5; HCF C-terminal chain 6]
sequest	Ab	frac_enrich	EThcD	10	588	T	P51610	HCFC1_HUMAN	HCFC1	Host cell factor 1 (HCF) (HCF-1) (C1 factor) (CFF) (VCAF) (VP16 accessory protein) [Cleaved into: HCF N-terminal chain 1; HCF N-terminal chain 2; HCF N-terminal chain 3; HCF N-terminal chain 4; HCF N-terminal chain 5; HCF N-terminal chain 6; HCF C-terminal chain 1; HCF C-terminal chain 2; HCF C-terminal chain 3; HCF C-terminal chain 4; HCF C-terminal chain 5; HCF C-terminal chain 6]
sequest	Ab	frac_enrich	EThcD	9	587	T	P51610	HCFC1_HUMAN	HCFC1	Host cell factor 1 (HCF) (HCF-1) (C1 factor) (CFF) (VCAF) (VP16 accessory protein) [Cleaved into: HCF N-terminal chain 1; HCF N-terminal chain 2; HCF N-terminal chain 3; HCF N-terminal chain 4; HCF N-terminal chain 5; HCF N-terminal chain 6; HCF C-terminal chain 1; HCF C-terminal chain 2; HCF C-terminal chain 3; HCF C-terminal chain 4; HCF C-terminal chain 5; HCF C-terminal chain 6]
sequest	Ab	frac_enrich	EThcD	13	184	T	P04792	HSPB1_HUMAN	HSPB1	Heat shock protein beta-1 (HspB1) (28 kDa heat shock protein) (Estrogen-regulated 24 kDa protein) (Heat shock 27 kDa protein) (HSP 27) (Stress-responsive protein 27) (SRP27)
sequest	Ab	frac_enrich	EThcD	19	602	T	Q86XN7	PRSR1_HUMAN	PROSER1	Proline and serine-rich protein 1
sequest	Ab	frac_enrich	EThcD	15	546	T	A8CG34	P121C_HUMAN	POM121C	Nuclear envelope pore membrane protein POM 121C (Nuclear pore membrane protein 121-2) (POM121-2) (Pore membrane protein of 121 kDa C)
sequest	Ab	frac_enrich	EThcD	4	404	T	Q9UKD1	GMEB2_HUMAN	GMEB2	Glucocorticoid modulatory element-binding protein 2 (GMEB-2) (DNA-binding protein p79PIF) (Parvovirus initiation factor p79) (PIF p79)
sequest	Ab	frac_enrich	EThcD	4	247	T	Q09666	AHNK_HUMAN	AHNAK	Neuroblast differentiation-associated protein AHNAK (Desmoyokin)
sequest	Ab	frac_enrich	EThcD	36	784	T	Q70E73	RAPH1_HUMAN	RAPH1	Ras-associated and pleckstrin homology domains-containing protein 1 (RAPH1) (Amyotrophic lateral sclerosis 2 chromosomal region candidate gene 18 protein) (Amyotrophic lateral sclerosis 2 chromosomal region candidate gene 9 protein) (Lamellipodin) (Proline-rich EVH1 ligand 2) (PREL-2) (Protein RMO1)
sequest	Ab	frac_enrich	EThcD	12	118	T	Q14119	VEZF1_HUMAN	VEZF1	Vascular endothelial zinc finger 1 (Putative transcription factor DB1) (Zinc finger protein 161)
sequest	Ab	frac_enrich	EThcD	5	111	T	Q14119	VEZF1_HUMAN	VEZF1	Vascular endothelial zinc finger 1 (Putative transcription factor DB1) (Zinc finger protein 161)
sequest	Ab	frac_enrich	EThcD	11	117	S	Q14119	VEZF1_HUMAN	VEZF1	Vascular endothelial zinc finger 1 (Putative transcription factor DB1) (Zinc finger protein 161)
sequest	Ab	frac_enrich	EThcD	8	1911	S	Q8IWI9	MGAP_HUMAN	MGA	MAX gene-associated protein (MAX dimerization protein 5)
sequest	Ab	frac_enrich	EThcD	8	732	T	Q86TC9	MYPN_HUMAN	MYPN	Myopalladin (145 kDa sarcomeric protein)
sequest	Ab	frac_enrich	EThcD	9	733	T	Q86TC9	MYPN_HUMAN	MYPN	Myopalladin (145 kDa sarcomeric protein)
sequest	Ab	frac_enrich	EThcD	13	140	S	Q6KC79	NIPBL_HUMAN	NIPBL	Nipped-B-like protein (Delangin) (SCC2 homolog)
sequest	Ab	frac_enrich	EThcD	13	652	T	Q5H9F3	BCORL_HUMAN	BCORL1	BCL-6 corepressor-like protein 1 (BCoR-L1) (BCoR-like protein 1)
sequest	Ab	frac_enrich	EThcD	21	443	S	Q9UIU6	SIX4_HUMAN	SIX4	Homeobox protein SIX4 (Sine oculis homeobox homolog 4)
sequest	Ab	frac_enrich	EThcD	29	991	S	Q96RK0	CIC_HUMAN	CIC	Protein capicua homolog
sequest	Ab	frac_enrich	EThcD	7	122	T	O43303	CP110_HUMAN	CCP110	Centriolar coiled-coil protein of 110 kDa (Centrosomal protein of 110 kDa) (CP110) (Cep110)
sequest	Ab	frac_enrich	HCD_EThcD	6	1134	S	P49790	NU153_HUMAN	NUP153	Nuclear pore complex protein Nup153 (153 kDa nucleoporin) (Nucleoporin Nup153)
sequest	Ab	frac_enrich	HCD_EThcD	4	2388	S	Q9UQ35	SRRM2_HUMAN	SRRM2	Serine/arginine repetitive matrix protein 2 (300 kDa nuclear matrix antigen) (Serine/arginine-rich splicing factor-related nuclear matrix protein of 300 kDa) (SR-related nuclear matrix protein of 300 kDa) (Ser/Arg-related nuclear matrix protein of 300 kDa) (Splicing coactivator subunit SRm300) (Tax-responsive enhancer element-binding protein 803) (TaxREB803)
sequest	Ab	frac_enrich	HCD_EThcD	4	247	T	Q09666	AHNK_HUMAN	AHNAK	Neuroblast differentiation-associated protein AHNAK (Desmoyokin)
sequest	Ab	frac_enrich	HCD_EThcD	5	2001	T	O75179	ANR17_HUMAN	ANKRD17	Ankyrin repeat domain-containing protein 17 (Gene trap ankyrin repeat protein) (Serologically defined breast cancer antigen NY-BR-16)
sequest	Ab	frac_enrich	HCD_EThcD	13	279	T	P68104	EF1A1_HUMAN	EEF1A1	Elongation factor 1-alpha 1 (EF-1-alpha-1) (EC 3.6.5.-) (Elongation factor Tu) (EF-Tu) (Eukaryotic elongation factor 1 A-1) (eEF1A-1) (Leukocyte receptor cluster member 7)
sequest	Ab	frac_enrich	HCD_EThcD	3	18	S	Q9NRG0	CHRC1_HUMAN	CHRAC1	Chromatin accessibility complex protein 1 (CHRAC-1) (Chromatin accessibility complex 15 kDa protein) (CHRAC-15) (HuCHRAC15) (DNA polymerase epsilon subunit p15)
sequest	Ab	frac_enrich	HCD_EThcD	10	117	S	Q14119	VEZF1_HUMAN	VEZF1	Vascular endothelial zinc finger 1 (Putative transcription factor DB1) (Zinc finger protein 161)
sequest	Ab	frac_enrich	HCD_EThcD	5	111	T	Q14119	VEZF1_HUMAN	VEZF1	Vascular endothelial zinc finger 1 (Putative transcription factor DB1) (Zinc finger protein 161)
sequest	Ab	frac_enrich	HCD_EThcD	12	118	T	Q14119	VEZF1_HUMAN	VEZF1	Vascular endothelial zinc finger 1 (Putative transcription factor DB1) (Zinc finger protein 161)
sequest	Ab	frac_enrich	HCD_EThcD	22	2471	T	Q96T58	MINT_HUMAN	SPEN	Msx2-interacting protein (SMART/HDAC1-associated repressor protein) (SPEN homolog)
sequest	Ab	frac_enrich	HCD_EThcD	40	466	T	P51610	HCFC1_HUMAN	HCFC1	Host cell factor 1 (HCF) (HCF-1) (C1 factor) (CFF) (VCAF) (VP16 accessory protein) [Cleaved into: HCF N-terminal chain 1; HCF N-terminal chain 2; HCF N-terminal chain 3; HCF N-terminal chain 4; HCF N-terminal chain 5; HCF N-terminal chain 6; HCF C-terminal chain 1; HCF C-terminal chain 2; HCF C-terminal chain 3; HCF C-terminal chain 4; HCF C-terminal chain 5; HCF C-terminal chain 6]
sequest	Ab	frac_enrich	HCD_EThcD	4	797	T	P51610	HCFC1_HUMAN	HCFC1	Host cell factor 1 (HCF) (HCF-1) (C1 factor) (CFF) (VCAF) (VP16 accessory protein) [Cleaved into: HCF N-terminal chain 1; HCF N-terminal chain 2; HCF N-terminal chain 3; HCF N-terminal chain 4; HCF N-terminal chain 5; HCF N-terminal chain 6; HCF C-terminal chain 1; HCF C-terminal chain 2; HCF C-terminal chain 3; HCF C-terminal chain 4; HCF C-terminal chain 5; HCF C-terminal chain 6]
sequest	Ab	frac_enrich	HCD_EThcD	13	652	T	Q5H9F3	BCORL_HUMAN	BCORL1	BCL-6 corepressor-like protein 1 (BCoR-L1) (BCoR-like protein 1)
sequest	Ab	frac_enrich	HCD_EThcD	8	205	T	Q8IZ21	PHAR4_HUMAN	PHACTR4	Phosphatase and actin regulator 4
sequest	Ab	frac_enrich	HCD_EThcD	14	623	T	Q9NQG7	HPS4_HUMAN	HPS4	BLOC-3 complex member HPS4 (Hermansky-Pudlak syndrome 4 protein) (Light-ear protein homolog)
sequest	Ab	frac_enrich	HCD_EThcD	13	184	T	P04792	HSPB1_HUMAN	HSPB1	Heat shock protein beta-1 (HspB1) (28 kDa heat shock protein) (Estrogen-regulated 24 kDa protein) (Heat shock 27 kDa protein) (HSP 27) (Stress-responsive protein 27) (SRP27)
sequest	Ab	frac_enrich	HCD_EThcD	7	956	S	Q92900	RENT1_HUMAN	UPF1	Regulator of nonsense transcripts 1 (EC 3.6.4.12) (EC 3.6.4.13) (ATP-dependent helicase RENT1) (Nonsense mRNA reducing factor 1) (NORF1) (Up-frameshift suppressor 1 homolog) (hUpf1)
sequest	Ab	frac_enrich	HCD_EThcD	1	579	T	P51610	HCFC1_HUMAN	HCFC1	Host cell factor 1 (HCF) (HCF-1) (C1 factor) (CFF) (VCAF) (VP16 accessory protein) [Cleaved into: HCF N-terminal chain 1; HCF N-terminal chain 2; HCF N-terminal chain 3; HCF N-terminal chain 4; HCF N-terminal chain 5; HCF N-terminal chain 6; HCF C-terminal chain 1; HCF C-terminal chain 2; HCF C-terminal chain 3; HCF C-terminal chain 4; HCF C-terminal chain 5; HCF C-terminal chain 6]
sequest	Ab	frac_enrich	HCD_EThcD	6	861	T	P51610	HCFC1_HUMAN	HCFC1	Host cell factor 1 (HCF) (HCF-1) (C1 factor) (CFF) (VCAF) (VP16 accessory protein) [Cleaved into: HCF N-terminal chain 1; HCF N-terminal chain 2; HCF N-terminal chain 3; HCF N-terminal chain 4; HCF N-terminal chain 5; HCF N-terminal chain 6; HCF C-terminal chain 1; HCF C-terminal chain 2; HCF C-terminal chain 3; HCF C-terminal chain 4; HCF C-terminal chain 5; HCF C-terminal chain 6]
sequest	Ab	frac_enrich	HCD_EThcD	4	4772	T	O14686	KMT2D_HUMAN	KMT2D	Histone-lysine N-methyltransferase 2D (Lysine N-methyltransferase 2D) (EC 2.1.1.364) (ALL1-related protein) (Myeloid/lymphoid or mixed-lineage leukemia protein 2)
sequest	Ab	frac_enrich	HCD_EThcD	10	648	T	Q12815	TROAP_HUMAN	TROAP	Tastin (Trophinin-assisting protein) (Trophinin-associated protein)
sequest	Ab	frac_enrich	HCD_EThcD	6	644	S	Q12815	TROAP_HUMAN	TROAP	Tastin (Trophinin-assisting protein) (Trophinin-associated protein)
sequest	Ab	frac_enrich	HCD_EThcD	26	657	T	O60296	TRAK2_HUMAN	TRAK2	Trafficking kinesin-binding protein 2 (Amyotrophic lateral sclerosis 2 chromosomal region candidate gene 3 protein)
sequest	Ab	frac_enrich	HCD_EThcD	8	1457	T	Q15652	JHD2C_HUMAN	JMJD1C	Probable JmjC domain-containing histone demethylation protein 2C (EC 1.14.11.-) (Jumonji domain-containing protein 1C) (Thyroid receptor-interacting protein 8) (TR-interacting protein 8) (TRIP-8)
sequest	Ab	frac_enrich	HCD_EThcD	9	733	T	Q86TC9	MYPN_HUMAN	MYPN	Myopalladin (145 kDa sarcomeric protein)
sequest	Ab	frac_enrich	HCD_EThcD	7	1098	T	P54259	ATN1_HUMAN	ATN1	Atrophin-1 (Dentatorubral-pallidoluysian atrophy protein)
sequest	Ab	frac_enrich	HCD_EThcD	4	1453	T	Q15652	JHD2C_HUMAN	JMJD1C	Probable JmjC domain-containing histone demethylation protein 2C (EC 1.14.11.-) (Jumonji domain-containing protein 1C) (Thyroid receptor-interacting protein 8) (TR-interacting protein 8) (TRIP-8)
sequest	Ab	frac_enrich	HCD_EThcD	26	148	T	P09012	SNRPA_HUMAN	SNRPA	U1 small nuclear ribonucleoprotein A (U1 snRNP A) (U1-A) (U1A)
sequest	Ab	frac_enrich	HCD_EThcD	10	264	T	Q9UHR5	S30BP_HUMAN	SAP30BP	SAP30-binding protein (Transcriptional regulator protein HCNGP)
sequest	Ab	frac_enrich	HCD_EThcD	11	265	T	Q9UHR5	S30BP_HUMAN	SAP30BP	SAP30-binding protein (Transcriptional regulator protein HCNGP)
sequest	Ab	frac_enrich	HCD_EThcD	8	732	T	Q86TC9	MYPN_HUMAN	MYPN	Myopalladin (145 kDa sarcomeric protein)
sequest	Ab	frac_enrich	HCD_EThcD	8	1911	S	Q8IWI9	MGAP_HUMAN	MGA	MAX gene-associated protein (MAX dimerization protein 5)
sequest	Ab	frac_enrich	HCD_EThcD	4	1633	S	P15822	ZEP1_HUMAN	HIVEP1	Zinc finger protein 40 (Cirhin interaction protein) (CIRIP) (Gate keeper of apoptosis-activating protein) (GAAP) (Human immunodeficiency virus type I enhancer-binding protein 1) (HIV-EP1) (Major histocompatibility complex-binding protein 1) (MBP-1) (Positive regulatory domain II-binding factor 1) (PRDII-BF1)
sequest	Ab	frac_enrich	HCD_EThcD	10	675	T	Q04721	NOTC2_HUMAN	NOTCH2	Neurogenic locus notch homolog protein 2 (Notch 2) (hN2) [Cleaved into: Notch 2 extracellular truncation (N2ECD); Notch 2 intracellular domain (N2ICD)]
sequest	Ab	frac_enrich	HCD_EThcD	4	404	T	Q9UKD1	GMEB2_HUMAN	GMEB2	Glucocorticoid modulatory element-binding protein 2 (GMEB-2) (DNA-binding protein p79PIF) (Parvovirus initiation factor p79) (PIF p79)
sequest	Ab	frac_enrich	HCD_EThcD	8	801	T	P51610	HCFC1_HUMAN	HCFC1	Host cell factor 1 (HCF) (HCF-1) (C1 factor) (CFF) (VCAF) (VP16 accessory protein) [Cleaved into: HCF N-terminal chain 1; HCF N-terminal chain 2; HCF N-terminal chain 3; HCF N-terminal chain 4; HCF N-terminal chain 5; HCF N-terminal chain 6; HCF C-terminal chain 1; HCF C-terminal chain 2; HCF C-terminal chain 3; HCF C-terminal chain 4; HCF C-terminal chain 5; HCF C-terminal chain 6]
sequest	Ab	frac_enrich	HCD_EThcD	16	871	T	P51610	HCFC1_HUMAN	HCFC1	Host cell factor 1 (HCF) (HCF-1) (C1 factor) (CFF) (VCAF) (VP16 accessory protein) [Cleaved into: HCF N-terminal chain 1; HCF N-terminal chain 2; HCF N-terminal chain 3; HCF N-terminal chain 4; HCF N-terminal chain 5; HCF N-terminal chain 6; HCF C-terminal chain 1; HCF C-terminal chain 2; HCF C-terminal chain 3; HCF C-terminal chain 4; HCF C-terminal chain 5; HCF C-terminal chain 6]
sequest	Ab	frac_enrich	HCD_EThcD	10	588	T	P51610	HCFC1_HUMAN	HCFC1	Host cell factor 1 (HCF) (HCF-1) (C1 factor) (CFF) (VCAF) (VP16 accessory protein) [Cleaved into: HCF N-terminal chain 1; HCF N-terminal chain 2; HCF N-terminal chain 3; HCF N-terminal chain 4; HCF N-terminal chain 5; HCF N-terminal chain 6; HCF C-terminal chain 1; HCF C-terminal chain 2; HCF C-terminal chain 3; HCF C-terminal chain 4; HCF C-terminal chain 5; HCF C-terminal chain 6]
sequest	Ab	frac_enrich	HCD_EThcD	18	719	S	Q13495	MAMD1_HUMAN	MAMLD1	Mastermind-like domain-containing protein 1 (F18) (Protein CG1)
sequest	Ab	frac_enrich	HCD_EThcD	9	587	T	P51610	HCFC1_HUMAN	HCFC1	Host cell factor 1 (HCF) (HCF-1) (C1 factor) (CFF) (VCAF) (VP16 accessory protein) [Cleaved into: HCF N-terminal chain 1; HCF N-terminal chain 2; HCF N-terminal chain 3; HCF N-terminal chain 4; HCF N-terminal chain 5; HCF N-terminal chain 6; HCF C-terminal chain 1; HCF C-terminal chain 2; HCF C-terminal chain 3; HCF C-terminal chain 4; HCF C-terminal chain 5; HCF C-terminal chain 6]
sequest	Ab	frac_enrich	HCD_EThcD	6	435	T	Q9NUL3	STAU2_HUMAN	STAU2	Double-stranded RNA-binding protein Staufen homolog 2
sequest	Ab	frac_enrich	HCD_EThcD	4	201	S	Q8IZ21	PHAR4_HUMAN	PHACTR4	Phosphatase and actin regulator 4
sequest	Ab	frac_enrich	HCD_EThcD	5	202	T	Q8IZ21	PHAR4_HUMAN	PHACTR4	Phosphatase and actin regulator 4
sequest	Ab	frac_enrich	HCD_EThcD	12	736	T	Q86TC9	MYPN_HUMAN	MYPN	Myopalladin (145 kDa sarcomeric protein)
sequest	Ab	frac_enrich	HCD_EThcD	21	443	S	Q9UIU6	SIX4_HUMAN	SIX4	Homeobox protein SIX4 (Sine oculis homeobox homolog 4)
sequest	Ab	frac_enrich	HCD_EThcD	46	611	T	P85037	FOXK1_HUMAN	FOXK1	Forkhead box protein K1 (Myocyte nuclear factor) (MNF)
sequest	Ab	frac_enrich	HCD_EThcD	10	432	T	Q9UIU6	SIX4_HUMAN	SIX4	Homeobox protein SIX4 (Sine oculis homeobox homolog 4)
sequest	Ab	frac_enrich	HCD_EThcD	19	789	S	P51610	HCFC1_HUMAN	HCFC1	Host cell factor 1 (HCF) (HCF-1) (C1 factor) (CFF) (VCAF) (VP16 accessory protein) [Cleaved into: HCF N-terminal chain 1; HCF N-terminal chain 2; HCF N-terminal chain 3; HCF N-terminal chain 4; HCF N-terminal chain 5; HCF N-terminal chain 6; HCF C-terminal chain 1; HCF C-terminal chain 2; HCF C-terminal chain 3; HCF C-terminal chain 4; HCF C-terminal chain 5; HCF C-terminal chain 6]
sequest	Ab	frac_enrich	HCD_EThcD	27	2361	T	Q12830	BPTF_HUMAN	BPTF	Nucleosome-remodeling factor subunit BPTF (Bromodomain and PHD finger-containing transcription factor) (Fetal Alz-50 clone 1 protein) (Fetal Alzheimer antigen)
sequest	Ab	frac_enrich	HCD_EThcD	3	2452	S	Q96T58	MINT_HUMAN	SPEN	Msx2-interacting protein (SMART/HDAC1-associated repressor protein) (SPEN homolog)
sequest	Ab	frac_enrich	HCD_EThcD	4	352	S	O94979	SC31A_HUMAN	SEC31A	Protein transport protein Sec31A (ABP125) (ABP130) (SEC31-like protein 1) (SEC31-related protein A) (Web1-like protein)
sequest	Ab	frac_enrich	HCD_EThcD	29	285	T	Q9UHR5	S30BP_HUMAN	SAP30BP	SAP30-binding protein (Transcriptional regulator protein HCNGP)
sequest	Ab	frac_enrich	HCD_EThcD	11	433	T	Q9UIU6	SIX4_HUMAN	SIX4	Homeobox protein SIX4 (Sine oculis homeobox homolog 4)
sequest	Ab	frac_enrich	HCD_EThcD	39	298	S	P54253	ATX1_HUMAN	ATXN1	Ataxin-1 (Spinocerebellar ataxia type 1 protein)
sequest	Ab	frac_enrich	HCD_EThcD	1	427	S	P51610	HCFC1_HUMAN	HCFC1	Host cell factor 1 (HCF) (HCF-1) (C1 factor) (CFF) (VCAF) (VP16 accessory protein) [Cleaved into: HCF N-terminal chain 1; HCF N-terminal chain 2; HCF N-terminal chain 3; HCF N-terminal chain 4; HCF N-terminal chain 5; HCF N-terminal chain 6; HCF C-terminal chain 1; HCF C-terminal chain 2; HCF C-terminal chain 3; HCF C-terminal chain 4; HCF C-terminal chain 5; HCF C-terminal chain 6]
sequest	OGAmutant	enrich_frac	HCD_EThcD	4	75	S	P12757	SKIL_HUMAN	SKIL	Ski-like protein (Ski-related oncogene) (Ski-related protein)
sequest	OGAmutant	enrich_frac	HCD_EThcD	34	1572	T	P35658	NU214_HUMAN	NUP214	Nuclear pore complex protein Nup214 (214 kDa nucleoporin) (Nucleoporin Nup214) (Protein CAN)
sequest	OGAmutant	enrich_frac	HCD_EThcD	2	2	S	Q9H444	CHM4B_HUMAN	CHMP4B	Charged multivesicular body protein 4b (Chromatin-modifying protein 4b) (CHMP4b) (SNF7 homolog associated with Alix 1) (SNF7-2) (hSnf7-2) (Vacuolar protein sorting-associated protein 32-2) (Vps32-2) (hVps32-2)
sequest	OGAmutant	enrich_frac	HCD_EThcD	12	797	S	P27816	MAP4_HUMAN	MAP4	Microtubule-associated protein 4 (MAP-4)
sequest	OGAmutant	enrich_frac	HCD_EThcD	9	566	S	O14974	MYPT1_HUMAN	PPP1R12A	Protein phosphatase 1 regulatory subunit 12A (Myosin phosphatase-targeting subunit 1) (Myosin phosphatase target subunit 1) (Protein phosphatase myosin-binding subunit)
sequest	OGAmutant	enrich_frac	HCD_EThcD	13	570	T	O14974	MYPT1_HUMAN	PPP1R12A	Protein phosphatase 1 regulatory subunit 12A (Myosin phosphatase-targeting subunit 1) (Myosin phosphatase target subunit 1) (Protein phosphatase myosin-binding subunit)
sequest	OGAmutant	enrich_frac	HCD_EThcD	9	22	S	P08670	VIME_HUMAN	VIM	Vimentin
sequest	OGAmutant	enrich_frac	HCD_EThcD	13	49	S	P08670	VIME_HUMAN	VIM	Vimentin
sequest	OGAmutant	enrich_frac	HCD_EThcD	25	274	S	Q96ST3	SIN3A_HUMAN	SIN3A	Paired amphipathic helix protein Sin3a (Histone deacetylase complex subunit Sin3a) (Transcriptional corepressor Sin3a)
sequest	OGAmutant	enrich_frac	HCD_EThcD	5	563	S	P51610	HCFC1_HUMAN	HCFC1	Host cell factor 1 (HCF) (HCF-1) (C1 factor) (CFF) (VCAF) (VP16 accessory protein) [Cleaved into: HCF N-terminal chain 1; HCF N-terminal chain 2; HCF N-terminal chain 3; HCF N-terminal chain 4; HCF N-terminal chain 5; HCF N-terminal chain 6; HCF C-terminal chain 1; HCF C-terminal chain 2; HCF C-terminal chain 3; HCF C-terminal chain 4; HCF C-terminal chain 5; HCF C-terminal chain 6]
sequest	OGAmutant	enrich_frac	HCD_EThcD	2	1150	S	P51610	HCFC1_HUMAN	HCFC1	Host cell factor 1 (HCF) (HCF-1) (C1 factor) (CFF) (VCAF) (VP16 accessory protein) [Cleaved into: HCF N-terminal chain 1; HCF N-terminal chain 2; HCF N-terminal chain 3; HCF N-terminal chain 4; HCF N-terminal chain 5; HCF N-terminal chain 6; HCF C-terminal chain 1; HCF C-terminal chain 2; HCF C-terminal chain 3; HCF C-terminal chain 4; HCF C-terminal chain 5; HCF C-terminal chain 6]
sequest	OGAmutant	enrich_frac	HCD_EThcD	6	861	T	P51610	HCFC1_HUMAN	HCFC1	Host cell factor 1 (HCF) (HCF-1) (C1 factor) (CFF) (VCAF) (VP16 accessory protein) [Cleaved into: HCF N-terminal chain 1; HCF N-terminal chain 2; HCF N-terminal chain 3; HCF N-terminal chain 4; HCF N-terminal chain 5; HCF N-terminal chain 6; HCF C-terminal chain 1; HCF C-terminal chain 2; HCF C-terminal chain 3; HCF C-terminal chain 4; HCF C-terminal chain 5; HCF C-terminal chain 6]
sequest	OGAmutant	enrich_frac	HCD_EThcD	21	658	T	P51610	HCFC1_HUMAN	HCFC1	Host cell factor 1 (HCF) (HCF-1) (C1 factor) (CFF) (VCAF) (VP16 accessory protein) [Cleaved into: HCF N-terminal chain 1; HCF N-terminal chain 2; HCF N-terminal chain 3; HCF N-terminal chain 4; HCF N-terminal chain 5; HCF N-terminal chain 6; HCF C-terminal chain 1; HCF C-terminal chain 2; HCF C-terminal chain 3; HCF C-terminal chain 4; HCF C-terminal chain 5; HCF C-terminal chain 6]
sequest	OGAmutant	enrich_frac	HCD_EThcD	8	801	T	P51610	HCFC1_HUMAN	HCFC1	Host cell factor 1 (HCF) (HCF-1) (C1 factor) (CFF) (VCAF) (VP16 accessory protein) [Cleaved into: HCF N-terminal chain 1; HCF N-terminal chain 2; HCF N-terminal chain 3; HCF N-terminal chain 4; HCF N-terminal chain 5; HCF N-terminal chain 6; HCF C-terminal chain 1; HCF C-terminal chain 2; HCF C-terminal chain 3; HCF C-terminal chain 4; HCF C-terminal chain 5; HCF C-terminal chain 6]
sequest	OGAmutant	enrich_frac	HCD_EThcD	9	779	T	P51610	HCFC1_HUMAN	HCFC1	Host cell factor 1 (HCF) (HCF-1) (C1 factor) (CFF) (VCAF) (VP16 accessory protein) [Cleaved into: HCF N-terminal chain 1; HCF N-terminal chain 2; HCF N-terminal chain 3; HCF N-terminal chain 4; HCF N-terminal chain 5; HCF N-terminal chain 6; HCF C-terminal chain 1; HCF C-terminal chain 2; HCF C-terminal chain 3; HCF C-terminal chain 4; HCF C-terminal chain 5; HCF C-terminal chain 6]
sequest	OGAmutant	enrich_frac	HCD_EThcD	3	685	S	P51610	HCFC1_HUMAN	HCFC1	Host cell factor 1 (HCF) (HCF-1) (C1 factor) (CFF) (VCAF) (VP16 accessory protein) [Cleaved into: HCF N-terminal chain 1; HCF N-terminal chain 2; HCF N-terminal chain 3; HCF N-terminal chain 4; HCF N-terminal chain 5; HCF N-terminal chain 6; HCF C-terminal chain 1; HCF C-terminal chain 2; HCF C-terminal chain 3; HCF C-terminal chain 4; HCF C-terminal chain 5; HCF C-terminal chain 6]
sequest	OGAmutant	enrich_frac	HCD_EThcD	15	191	S	O95081	AGFG2_HUMAN	AGFG2	Arf-GAP domain and FG repeat-containing protein 2 (HIV-1 Rev-binding protein-like protein) (Rev/Rex activation domain-binding protein related) (RAB-R)
sequest	OGAmutant	enrich_frac	HCD_EThcD	16	192	T	O95081	AGFG2_HUMAN	AGFG2	Arf-GAP domain and FG repeat-containing protein 2 (HIV-1 Rev-binding protein-like protein) (Rev/Rex activation domain-binding protein related) (RAB-R)
sequest	OGAmutant	enrich_frac	HCD_EThcD	8	162	S	O95486	SC24A_HUMAN	SEC24A	Protein transport protein Sec24A (SEC24-related protein A)
sequest	OGAmutant	enrich_frac	HCD_EThcD	8	153	S	Q9HBM6	TAF9B_HUMAN	TAF9B	Transcription initiation factor TFIID subunit 9B (Neuronal cell death-related protein 7) (DN-7) (Transcription initiation factor TFIID subunit 9-like) (Transcription-associated factor TAFII31L)
sequest	OGAmutant	enrich_frac	HCD_EThcD	2	470	T	Q5VT52	RPRD2_HUMAN	RPRD2	Regulation of nuclear pre-mRNA domain-containing protein 2
sequest	OGAmutant	enrich_frac	HCD_EThcD	4	399	S	Q5VT52	RPRD2_HUMAN	RPRD2	Regulation of nuclear pre-mRNA domain-containing protein 2
sequest	OGAmutant	enrich_frac	HCD_EThcD	5	400	T	Q5VT52	RPRD2_HUMAN	RPRD2	Regulation of nuclear pre-mRNA domain-containing protein 2
sequest	OGAmutant	enrich_frac	HCD_EThcD	7	501	T	Q5VT52	RPRD2_HUMAN	RPRD2	Regulation of nuclear pre-mRNA domain-containing protein 2
sequest	OGAmutant	enrich_frac	HCD_EThcD	10	841	S	Q9Y4K1	CRBG1_HUMAN	CRYBG1	Beta/gamma crystallin domain-containing protein 1 (Absent in melanoma 1 protein)
sequest	OGAmutant	enrich_frac	HCD_EThcD	7	1454	S	O75376	NCOR1_HUMAN	NCOR1	Nuclear receptor corepressor 1 (N-CoR) (N-CoR1)
sequest	OGAmutant	enrich_frac	HCD_EThcD	5	24	S	O75376	NCOR1_HUMAN	NCOR1	Nuclear receptor corepressor 1 (N-CoR) (N-CoR1)
sequest	OGAmutant	enrich_frac	HCD_EThcD	8	1495	S	Q96L91	EP400_HUMAN	EP400	E1A-binding protein p400 (EC 3.6.4.-) (CAG repeat protein 32) (Domino homolog) (hDomino) (Trinucleotide repeat-containing gene 12 protein) (p400 kDa SWI2/SNF2-related protein)
sequest	OGAmutant	enrich_frac	HCD_EThcD	7	2624	S	Q96L91	EP400_HUMAN	EP400	E1A-binding protein p400 (EC 3.6.4.-) (CAG repeat protein 32) (Domino homolog) (hDomino) (Trinucleotide repeat-containing gene 12 protein) (p400 kDa SWI2/SNF2-related protein)
sequest	OGAmutant	enrich_frac	HCD_EThcD	25	244	T	P22670	RFX1_HUMAN	RFX1	MHC class II regulatory factor RFX1 (Enhancer factor C) (EF-C) (Regulatory factor X 1) (RFX) (Transcription factor RFX1)
sequest	OGAmutant	enrich_frac	HCD_EThcD	11	159	S	Q96M27	PRRC1_HUMAN	PRRC1	Protein PRRC1 (Proline-rich and coiled-coil-containing protein 1)
sequest	OGAmutant	enrich_frac	HCD_EThcD	1	425	S	P49336	CDK8_HUMAN	CDK8	Cyclin-dependent kinase 8 (EC 2.7.11.22) (EC 2.7.11.23) (Cell division protein kinase 8) (Mediator complex subunit CDK8) (Mediator of RNA polymerase II transcription subunit CDK8) (Protein kinase K35)
sequest	OGAmutant	enrich_frac	HCD_EThcD	12	40	S	P0C7T5	ATX1L_HUMAN	ATXN1L	Ataxin-1-like (Brother of ataxin-1) (Brother of ATXN1)
sequest	OGAmutant	enrich_frac	HCD_EThcD	17	671	S	A8CG34	P121C_HUMAN	POM121C	Nuclear envelope pore membrane protein POM 121C (Nuclear pore membrane protein 121-2) (POM121-2) (Pore membrane protein of 121 kDa C)
sequest	OGAmutant	enrich_frac	HCD_EThcD	40	948	T	O75170	PP6R2_HUMAN	PPP6R2	Serine/threonine-protein phosphatase 6 regulatory subunit 2 (SAPS domain family member 2)
sequest	OGAmutant	enrich_frac	HCD_EThcD	9	876	S	Q7Z589	EMSY_HUMAN	EMSY	BRCA2-interacting transcriptional repressor EMSY
sequest	OGAmutant	enrich_frac	HCD_EThcD	2	535	T	Q7Z589	EMSY_HUMAN	EMSY	BRCA2-interacting transcriptional repressor EMSY
sequest	OGAmutant	enrich_frac	HCD_EThcD	3	588	T	Q6ZU64	CFA65_HUMAN	CFAP65	Cilia- and flagella-associated protein 65 (Coiled-coil domain-containing protein 108)
sequest	OGAmutant	enrich_frac	HCD_EThcD	8	76	S	O60664	PLIN3_HUMAN	PLIN3	Perilipin-3 (47 kDa mannose 6-phosphate receptor-binding protein) (47 kDa MPR-binding protein) (Cargo selection protein TIP47) (Mannose-6-phosphate receptor-binding protein 1) (Placental protein 17) (PP17)
sequest	OGAmutant	enrich_frac	HCD_EThcD	4	708	T	P78312	F193A_HUMAN	FAM193A	Protein FAM193A (Protein IT14)
sequest	OGAmutant	enrich_frac	HCD_EThcD	7	232	S	Q09666	AHNK_HUMAN	AHNAK	Neuroblast differentiation-associated protein AHNAK (Desmoyokin)
sequest	OGAmutant	enrich_frac	HCD_EThcD	2	5298	S	Q09666	AHNK_HUMAN	AHNAK	Neuroblast differentiation-associated protein AHNAK (Desmoyokin)
sequest	OGAmutant	enrich_frac	HCD_EThcD	1	1838	T	Q09472	EP300_HUMAN	EP300	Histone acetyltransferase p300 (p300 HAT) (EC 2.3.1.48) (E1A-associated protein p300) (Histone butyryltransferase p300) (EC 2.3.1.-) (Histone crotonyltransferase p300) (EC 2.3.1.-) (Protein 2-hydroxyisobutyryltransferase p300) (EC 2.3.1.-) (Protein lactyltransferas p300) (EC 2.3.1.-) (Protein propionyltransferase p300) (EC 2.3.1.-)
sequest	OGAmutant	enrich_frac	HCD_EThcD	6	178	T	Q9HB29	ILRL2_HUMAN	IL1RL2	Interleukin-1 receptor-like 2 (EC 3.2.2.6) (IL-36 receptor) (IL-36R) (Interleukin-1 receptor-related protein 2) (IL-1Rrp2) (IL1R-rp2)
sequest	OGAmutant	enrich_frac	HCD_EThcD	12	308	S	Q8NBS9	TXND5_HUMAN	TXNDC5	Thioredoxin domain-containing protein 5 (EC 1.8.4.-) (EC 5.3.4.1) (Endoplasmic reticulum resident protein 46) (ER protein 46) (ERp46) (Thioredoxin-like protein p46)
sequest	OGAmutant	enrich_frac	HCD_EThcD	9	474	S	P32519	ELF1_HUMAN	ELF1	ETS-related transcription factor Elf-1 (E74-like factor 1)
sequest	OGAmutant	enrich_frac	HCD_EThcD	7	189	S	P18846	ATF1_HUMAN	ATF1	Cyclic AMP-dependent transcription factor ATF-1 (cAMP-dependent transcription factor ATF-1) (Activating transcription factor 1) (Protein TREB36)
sequest	OGAmutant	enrich_frac	HCD_EThcD	1	1001	T	O15027	SC16A_HUMAN	SEC16A	Protein transport protein Sec16A (SEC16 homolog A) (p250)
sequest	OGAmutant	enrich_frac	HCD_EThcD	10	20	T	Q2KHR3	QSER1_HUMAN	QSER1	Glutamine and serine-rich protein 1
sequest	OGAmutant	enrich_frac	HCD_EThcD	17	143	S	P30622	CLIP1_HUMAN	CLIP1	CAP-Gly domain-containing linker protein 1 (Cytoplasmic linker protein 1) (Cytoplasmic linker protein 170 alpha-2) (CLIP-170) (Reed-Sternberg intermediate filament-associated protein) (Restin)
sequest	OGAmutant	enrich_frac	HCD_EThcD	28	1642	S	Q9HCD6	TANC2_HUMAN	TANC2	Protein TANC2 (Tetratricopeptide repeat, ankyrin repeat and coiled-coil domain-containing protein 2)
sequest	OGAmutant	enrich_frac	HCD_EThcD	13	1235	S	Q9H4A3	WNK1_HUMAN	WNK1	Serine/threonine-protein kinase WNK1 (EC 2.7.11.1) (Erythrocyte 65 kDa protein) (p65) (Kinase deficient protein) (Protein kinase lysine-deficient 1) (Protein kinase with no lysine 1) (hWNK1)
sequest	OGAmutant	enrich_frac	HCD_EThcD	4	1712	T	Q12830	BPTF_HUMAN	BPTF	Nucleosome-remodeling factor subunit BPTF (Bromodomain and PHD finger-containing transcription factor) (Fetal Alz-50 clone 1 protein) (Fetal Alzheimer antigen)
sequest	OGAmutant	enrich_frac	HCD_EThcD	5	202	S	Q99700	ATX2_HUMAN	ATXN2	Ataxin-2 (Spinocerebellar ataxia type 2 protein) (Trinucleotide repeat-containing gene 13 protein)
sequest	OGAmutant	enrich_frac	HCD_EThcD	7	893	S	P49790	NU153_HUMAN	NUP153	Nuclear pore complex protein Nup153 (153 kDa nucleoporin) (Nucleoporin Nup153)
sequest	OGAmutant	enrich_frac	HCD_EThcD	10	1112	T	P49790	NU153_HUMAN	NUP153	Nuclear pore complex protein Nup153 (153 kDa nucleoporin) (Nucleoporin Nup153)
sequest	OGAmutant	enrich_frac	HCD_EThcD	5	307	S	O95800	GPR75_HUMAN	GPR75	Probable G-protein coupled receptor 75
sequest	OGAmutant	enrich_frac	HCD_EThcD	18	1292	T	Q9BTC0	DIDO1_HUMAN	DIDO1	Death-inducer obliterator 1 (DIO-1) (hDido1) (Death-associated transcription factor 1) (DATF-1)
sequest	OGAmutant	enrich_frac	HCD_EThcD	8	738	S	Q9P2N5	RBM27_HUMAN	RBM27	RNA-binding protein 27 (RNA-binding motif protein 27)
sequest	OGAmutant	enrich_frac	HCD_EThcD	5	23	S	Q9Y618	NCOR2_HUMAN	NCOR2	Nuclear receptor corepressor 2 (N-CoR2) (CTG repeat protein 26) (SMAP270) (Silencing mediator of retinoic acid and thyroid hormone receptor) (SMRT) (T3 receptor-associating factor) (TRAC) (Thyroid-, retinoic-acid-receptor-associated corepressor)
sequest	OGAmutant	enrich_frac	HCD_EThcD	6	597	S	Q9NYV4	CDK12_HUMAN	CDK12	Cyclin-dependent kinase 12 (EC 2.7.11.22) (EC 2.7.11.23) (Cdc2-related kinase, arginine/serine-rich) (CrkRS) (Cell division cycle 2-related protein kinase 7) (CDC2-related protein kinase 7) (Cell division protein kinase 12) (hCDK12)
sequest	OGAmutant	enrich_frac	HCD_EThcD	4	195	S	Q96KR1	ZFR_HUMAN	ZFR	Zinc finger RNA-binding protein (hZFR) (M-phase phosphoprotein homolog)
sequest	OGAmutant	enrich_frac	HCD_EThcD	17	694	S	Q96HA1	P121A_HUMAN	POM121	Nuclear envelope pore membrane protein POM 121 (Nuclear envelope pore membrane protein POM 121A) (Nucleoporin Nup121) (Pore membrane protein of 121 kDa)
sequest	OGAmutant	enrich_frac	HCD_EThcD	17	430	S	Q6MZP7	LIN54_HUMAN	LIN54	Protein lin-54 homolog (CXC domain-containing protein 1)
sequest	OGAmutant	enrich_frac	HCD_EThcD	7	445	S	Q14157	UBP2L_HUMAN	UBAP2L	Ubiquitin-associated protein 2-like (Protein NICE-4) (RNA polymerase II degradation factor UBAP2L)
sequest	OGAmutant	enrich_frac	HCD_EThcD	1	368	T	Q14157	UBP2L_HUMAN	UBAP2L	Ubiquitin-associated protein 2-like (Protein NICE-4) (RNA polymerase II degradation factor UBAP2L)
sequest	OGAmutant	enrich_frac	HCD_EThcD	1	15	S	Q96JG6	VPS50_HUMAN	VPS50	Syndetin (Coiled-coil domain-containing protein 132) (EARP/GARPII complex subunit VPS50)
sequest	OGAmutant	enrich_frac	HCD_EThcD	30	128	S	Q9NZN8	CNOT2_HUMAN	CNOT2	CCR4-NOT transcription complex subunit 2 (CCR4-associated factor 2)
byonic	AANL6	enrich_frac	HCD-EThcD	8	381	T	O14974	MYPT1_HUMAN	PPP1R12A	Protein phosphatase 1 regulatory subunit 12A (Myosin phosphatase-targeting subunit 1) (Myosin phosphatase target subunit 1) (Protein phosphatase myosin-binding subunit)
byonic	AANL6	enrich_frac	HCD-EThcD	25	244	T	P22670	RFX1_HUMAN	RFX1	MHC class II regulatory factor RFX1 (Enhancer factor C) (EF-C) (Regulatory factor X 1) (RFX) (Transcription factor RFX1)
byonic	AANL6	enrich_frac	HCD-EThcD	15	388	T	O14974	MYPT1_HUMAN	PPP1R12A	Protein phosphatase 1 regulatory subunit 12A (Myosin phosphatase-targeting subunit 1) (Myosin phosphatase target subunit 1) (Protein phosphatase myosin-binding subunit)
byonic	AANL6	enrich_frac	HCD-EThcD	9	779	T	P51610	HCFC1_HUMAN	HCFC1	Host cell factor 1 (HCF) (HCF-1) (C1 factor) (CFF) (VCAF) (VP16 accessory protein) [Cleaved into: HCF N-terminal chain 1; HCF N-terminal chain 2; HCF N-terminal chain 3; HCF N-terminal chain 4; HCF N-terminal chain 5; HCF N-terminal chain 6; HCF C-terminal chain 1; HCF C-terminal chain 2; HCF C-terminal chain 3; HCF C-terminal chain 4; HCF C-terminal chain 5; HCF C-terminal chain 6]
byonic	AANL6	enrich_frac	HCD-EThcD	14	651	T	P51610	HCFC1_HUMAN	HCFC1	Host cell factor 1 (HCF) (HCF-1) (C1 factor) (CFF) (VCAF) (VP16 accessory protein) [Cleaved into: HCF N-terminal chain 1; HCF N-terminal chain 2; HCF N-terminal chain 3; HCF N-terminal chain 4; HCF N-terminal chain 5; HCF N-terminal chain 6; HCF C-terminal chain 1; HCF C-terminal chain 2; HCF C-terminal chain 3; HCF C-terminal chain 4; HCF C-terminal chain 5; HCF C-terminal chain 6]
byonic	AANL6	enrich_frac	HCD-EThcD	15	652	T	P51610	HCFC1_HUMAN	HCFC1	Host cell factor 1 (HCF) (HCF-1) (C1 factor) (CFF) (VCAF) (VP16 accessory protein) [Cleaved into: HCF N-terminal chain 1; HCF N-terminal chain 2; HCF N-terminal chain 3; HCF N-terminal chain 4; HCF N-terminal chain 5; HCF N-terminal chain 6; HCF C-terminal chain 1; HCF C-terminal chain 2; HCF C-terminal chain 3; HCF C-terminal chain 4; HCF C-terminal chain 5; HCF C-terminal chain 6]
byonic	AANL6	enrich_frac	HCD-EThcD	9	1287	T	Q14004	CDK13_HUMAN	CDK13	Cyclin-dependent kinase 13 (EC 2.7.11.22) (EC 2.7.11.23) (CDC2-related protein kinase 5) (Cell division cycle 2-like protein kinase 5) (Cell division protein kinase 13) (hCDK13) (Cholinesterase-related cell division controller)
byonic	AANL6	enrich_frac	HCD-EThcD	10	1288	S	Q14004	CDK13_HUMAN	CDK13	Cyclin-dependent kinase 13 (EC 2.7.11.22) (EC 2.7.11.23) (CDC2-related protein kinase 5) (Cell division cycle 2-like protein kinase 5) (Cell division protein kinase 13) (hCDK13) (Cholinesterase-related cell division controller)
byonic	AANL6	enrich_frac	HCD-EThcD	10	1672	S	Q8IWI9	MGAP_HUMAN	MGA	MAX gene-associated protein (MAX dimerization protein 5)
byonic	AANL6	enrich_frac	HCD-EThcD	11	622	S	P51610	HCFC1_HUMAN	HCFC1	Host cell factor 1 (HCF) (HCF-1) (C1 factor) (CFF) (VCAF) (VP16 accessory protein) [Cleaved into: HCF N-terminal chain 1; HCF N-terminal chain 2; HCF N-terminal chain 3; HCF N-terminal chain 4; HCF N-terminal chain 5; HCF N-terminal chain 6; HCF C-terminal chain 1; HCF C-terminal chain 2; HCF C-terminal chain 3; HCF C-terminal chain 4; HCF C-terminal chain 5; HCF C-terminal chain 6]
byonic	AANL6	enrich_frac	HCD-EThcD	12	623	S	P51610	HCFC1_HUMAN	HCFC1	Host cell factor 1 (HCF) (HCF-1) (C1 factor) (CFF) (VCAF) (VP16 accessory protein) [Cleaved into: HCF N-terminal chain 1; HCF N-terminal chain 2; HCF N-terminal chain 3; HCF N-terminal chain 4; HCF N-terminal chain 5; HCF N-terminal chain 6; HCF C-terminal chain 1; HCF C-terminal chain 2; HCF C-terminal chain 3; HCF C-terminal chain 4; HCF C-terminal chain 5; HCF C-terminal chain 6]
byonic	AANL6	enrich_frac	HCD-EThcD	16	114	T	Q9NZN8	CNOT2_HUMAN	CNOT2	CCR4-NOT transcription complex subunit 2 (CCR4-associated factor 2)
byonic	AANL6	enrich_frac	HCD-EThcD	9	620	S	P51610	HCFC1_HUMAN	HCFC1	Host cell factor 1 (HCF) (HCF-1) (C1 factor) (CFF) (VCAF) (VP16 accessory protein) [Cleaved into: HCF N-terminal chain 1; HCF N-terminal chain 2; HCF N-terminal chain 3; HCF N-terminal chain 4; HCF N-terminal chain 5; HCF N-terminal chain 6; HCF C-terminal chain 1; HCF C-terminal chain 2; HCF C-terminal chain 3; HCF C-terminal chain 4; HCF C-terminal chain 5; HCF C-terminal chain 6]
byonic	AANL6	enrich_frac	HCD-EThcD	14	625	T	P51610	HCFC1_HUMAN	HCFC1	Host cell factor 1 (HCF) (HCF-1) (C1 factor) (CFF) (VCAF) (VP16 accessory protein) [Cleaved into: HCF N-terminal chain 1; HCF N-terminal chain 2; HCF N-terminal chain 3; HCF N-terminal chain 4; HCF N-terminal chain 5; HCF N-terminal chain 6; HCF C-terminal chain 1; HCF C-terminal chain 2; HCF C-terminal chain 3; HCF C-terminal chain 4; HCF C-terminal chain 5; HCF C-terminal chain 6]
byonic	AANL6	enrich_frac	HCD-EThcD	16	643	T	P02545	LMNA_HUMAN	LMNA	Prelamin-A/C [Cleaved into: Lamin-A/C (70 kDa lamin) (Renal carcinoma antigen NY-REN-32)]
byonic	AANL6	enrich_frac	HCD-EThcD	8	76	S	O60664	PLIN3_HUMAN	PLIN3	Perilipin-3 (47 kDa mannose 6-phosphate receptor-binding protein) (47 kDa MPR-binding protein) (Cargo selection protein TIP47) (Mannose-6-phosphate receptor-binding protein 1) (Placental protein 17) (PP17)
byonic	AANL6	enrich_frac	HCD-EThcD	15	191	S	O95081	AGFG2_HUMAN	AGFG2	Arf-GAP domain and FG repeat-containing protein 2 (HIV-1 Rev-binding protein-like protein) (Rev/Rex activation domain-binding protein related) (RAB-R)
byonic	AANL6	enrich_frac	HCD-EThcD	16	192	T	O95081	AGFG2_HUMAN	AGFG2	Arf-GAP domain and FG repeat-containing protein 2 (HIV-1 Rev-binding protein-like protein) (Rev/Rex activation domain-binding protein related) (RAB-R)
byonic	AANL6	enrich_frac	HCD-EThcD	8	2342	T	Q12830	BPTF_HUMAN	BPTF	Nucleosome-remodeling factor subunit BPTF (Bromodomain and PHD finger-containing transcription factor) (Fetal Alz-50 clone 1 protein) (Fetal Alzheimer antigen)
byonic	AANL6	enrich_frac	HCD-EThcD	9	2343	T	Q12830	BPTF_HUMAN	BPTF	Nucleosome-remodeling factor subunit BPTF (Bromodomain and PHD finger-containing transcription factor) (Fetal Alz-50 clone 1 protein) (Fetal Alzheimer antigen)
byonic	AANL6	enrich_frac	HCD-EThcD	12	2346	T	Q12830	BPTF_HUMAN	BPTF	Nucleosome-remodeling factor subunit BPTF (Bromodomain and PHD finger-containing transcription factor) (Fetal Alz-50 clone 1 protein) (Fetal Alzheimer antigen)
byonic	AANL6	enrich_frac	HCD-EThcD	10	1812	T	Q9H4A3	WNK1_HUMAN	WNK1	Serine/threonine-protein kinase WNK1 (EC 2.7.11.1) (Erythrocyte 65 kDa protein) (p65) (Kinase deficient protein) (Protein kinase lysine-deficient 1) (Protein kinase with no lysine 1) (hWNK1)
byonic	AANL6	enrich_frac	HCD-EThcD	11	1813	S	Q9H4A3	WNK1_HUMAN	WNK1	Serine/threonine-protein kinase WNK1 (EC 2.7.11.1) (Erythrocyte 65 kDa protein) (p65) (Kinase deficient protein) (Protein kinase lysine-deficient 1) (Protein kinase with no lysine 1) (hWNK1)
byonic	AANL6	enrich_frac	HCD-EThcD	25	1827	T	Q9H4A3	WNK1_HUMAN	WNK1	Serine/threonine-protein kinase WNK1 (EC 2.7.11.1) (Erythrocyte 65 kDa protein) (p65) (Kinase deficient protein) (Protein kinase lysine-deficient 1) (Protein kinase with no lysine 1) (hWNK1)
byonic	AANL6	enrich_frac	HCD-EThcD	8	801	T	P51610	HCFC1_HUMAN	HCFC1	Host cell factor 1 (HCF) (HCF-1) (C1 factor) (CFF) (VCAF) (VP16 accessory protein) [Cleaved into: HCF N-terminal chain 1; HCF N-terminal chain 2; HCF N-terminal chain 3; HCF N-terminal chain 4; HCF N-terminal chain 5; HCF N-terminal chain 6; HCF C-terminal chain 1; HCF C-terminal chain 2; HCF C-terminal chain 3; HCF C-terminal chain 4; HCF C-terminal chain 5; HCF C-terminal chain 6]
byonic	AANL6	enrich_frac	HCD-EThcD	11	237	T	Q96KM6	Z512B_HUMAN	ZNF512B	Zinc finger protein 512B
byonic	AANL6	enrich_frac	HCD-EThcD	17	425	T	Q7LBC6	KDM3B_HUMAN	KDM3B	Lysine-specific demethylase 3B (EC 1.14.11.65) (JmjC domain-containing histone demethylation protein 2B) (Jumonji domain-containing protein 1B) (Nuclear protein 5qNCA) ([histone H3]-dimethyl-L-lysine(9) demethylase 3B)
byonic	AANL6	enrich_frac	HCD-EThcD	18	426	T	Q7LBC6	KDM3B_HUMAN	KDM3B	Lysine-specific demethylase 3B (EC 1.14.11.65) (JmjC domain-containing histone demethylation protein 2B) (Jumonji domain-containing protein 1B) (Nuclear protein 5qNCA) ([histone H3]-dimethyl-L-lysine(9) demethylase 3B)
byonic	AANL6	enrich_frac	HCD-EThcD	7	2335	S	Q9UQ35	SRRM2_HUMAN	SRRM2	Serine/arginine repetitive matrix protein 2 (300 kDa nuclear matrix antigen) (Serine/arginine-rich splicing factor-related nuclear matrix protein of 300 kDa) (SR-related nuclear matrix protein of 300 kDa) (Ser/Arg-related nuclear matrix protein of 300 kDa) (Splicing coactivator subunit SRm300) (Tax-responsive enhancer element-binding protein 803) (TaxREB803)
byonic	AANL6	enrich_frac	HCD-EThcD	6	751	T	Q9ULU4	ZMYD8_HUMAN	ZMYND8	MYND-type zinc finger-containing chromatin reader ZMYND8 (Cutaneous T-cell lymphoma-associated antigen se14-3) (CTCL-associated antigen se14-3) (Protein kinase C-binding protein 1) (Rack7) (Transcription coregulator ZMYND8) (Zinc finger MYND domain-containing protein 8)
byonic	AANL6	enrich_frac	HCD-EThcD	14	342	S	O95487	SC24B_HUMAN	SEC24B	Protein transport protein Sec24B (SEC24-related protein B)
byonic	AANL6	enrich_frac	HCD-EThcD	14	784	T	P51610	HCFC1_HUMAN	HCFC1	Host cell factor 1 (HCF) (HCF-1) (C1 factor) (CFF) (VCAF) (VP16 accessory protein) [Cleaved into: HCF N-terminal chain 1; HCF N-terminal chain 2; HCF N-terminal chain 3; HCF N-terminal chain 4; HCF N-terminal chain 5; HCF N-terminal chain 6; HCF C-terminal chain 1; HCF C-terminal chain 2; HCF C-terminal chain 3; HCF C-terminal chain 4; HCF C-terminal chain 5; HCF C-terminal chain 6]
byonic	AANL6	enrich_frac	HCD-EThcD	14	371	S	Q02086	SP2_HUMAN	SP2	Transcription factor Sp2
byonic	AANL6	enrich_frac	HCD-EThcD	5	750	T	Q9ULU4	ZMYD8_HUMAN	ZMYND8	MYND-type zinc finger-containing chromatin reader ZMYND8 (Cutaneous T-cell lymphoma-associated antigen se14-3) (CTCL-associated antigen se14-3) (Protein kinase C-binding protein 1) (Rack7) (Transcription coregulator ZMYND8) (Zinc finger MYND domain-containing protein 8)
byonic	AANL6	enrich_frac	HCD-EThcD	16	4840	S	Q8IVF2	AHNK2_HUMAN	AHNAK2	Protein AHNAK2
byonic	AANL6	enrich_frac	HCD-EThcD	32	4856	S	Q8IVF2	AHNK2_HUMAN	AHNAK2	Protein AHNAK2
byonic	AANL6	enrich_frac	HCD-EThcD	1	989	T	Q9ULM3	YETS2_HUMAN	YEATS2	YEATS domain-containing protein 2
byonic	AANL6	enrich_frac	HCD-EThcD	2	990	S	Q9ULM3	YETS2_HUMAN	YEATS2	YEATS domain-containing protein 2
byonic	AANL6	enrich_frac	HCD-EThcD	7	540	T	Q8NEY1	NAV1_HUMAN	NAV1	Neuron navigator 1 (Pore membrane and/or filament-interacting-like protein 3) (Steerin-1) (Unc-53 homolog 1) (unc53H1)
byonic	AANL6	enrich_frac	HCD-EThcD	16	643	T	P27540	ARNT_HUMAN	ARNT	Aryl hydrocarbon receptor nuclear translocator (ARNT protein) (Class E basic helix-loop-helix protein 2) (bHLHe2) (Dioxin receptor, nuclear translocator) (Hypoxia-inducible factor 1-beta) (HIF-1-beta) (HIF1-beta)
byonic	AANL6	enrich_frac	HCD-EThcD	7	445	S	Q14157	UBP2L_HUMAN	UBAP2L	Ubiquitin-associated protein 2-like (Protein NICE-4) (RNA polymerase II degradation factor UBAP2L)
byonic	AANL6	enrich_frac	HCD-EThcD	4	399	S	Q5VT52	RPRD2_HUMAN	RPRD2	Regulation of nuclear pre-mRNA domain-containing protein 2
byonic	AANL6	enrich_frac	HCD-EThcD	5	400	T	Q5VT52	RPRD2_HUMAN	RPRD2	Regulation of nuclear pre-mRNA domain-containing protein 2
byonic	AANL6	enrich_frac	HCD-EThcD	17	1819	S	Q9H4A3	WNK1_HUMAN	WNK1	Serine/threonine-protein kinase WNK1 (EC 2.7.11.1) (Erythrocyte 65 kDa protein) (p65) (Kinase deficient protein) (Protein kinase lysine-deficient 1) (Protein kinase with no lysine 1) (hWNK1)
byonic	AANL6	enrich_frac	HCD-EThcD	13	2259	S	Q9UQ35	SRRM2_HUMAN	SRRM2	Serine/arginine repetitive matrix protein 2 (300 kDa nuclear matrix antigen) (Serine/arginine-rich splicing factor-related nuclear matrix protein of 300 kDa) (SR-related nuclear matrix protein of 300 kDa) (Ser/Arg-related nuclear matrix protein of 300 kDa) (Splicing coactivator subunit SRm300) (Tax-responsive enhancer element-binding protein 803) (TaxREB803)
byonic	AANL6	enrich_frac	HCD-EThcD	15	870	T	P51610	HCFC1_HUMAN	HCFC1	Host cell factor 1 (HCF) (HCF-1) (C1 factor) (CFF) (VCAF) (VP16 accessory protein) [Cleaved into: HCF N-terminal chain 1; HCF N-terminal chain 2; HCF N-terminal chain 3; HCF N-terminal chain 4; HCF N-terminal chain 5; HCF N-terminal chain 6; HCF C-terminal chain 1; HCF C-terminal chain 2; HCF C-terminal chain 3; HCF C-terminal chain 4; HCF C-terminal chain 5; HCF C-terminal chain 6]
byonic	AANL6	enrich_frac	HCD-EThcD	16	871	T	P51610	HCFC1_HUMAN	HCFC1	Host cell factor 1 (HCF) (HCF-1) (C1 factor) (CFF) (VCAF) (VP16 accessory protein) [Cleaved into: HCF N-terminal chain 1; HCF N-terminal chain 2; HCF N-terminal chain 3; HCF N-terminal chain 4; HCF N-terminal chain 5; HCF N-terminal chain 6; HCF C-terminal chain 1; HCF C-terminal chain 2; HCF C-terminal chain 3; HCF C-terminal chain 4; HCF C-terminal chain 5; HCF C-terminal chain 6]
byonic	AANL6	enrich_frac	HCD-EThcD	22	198	S	O95081	AGFG2_HUMAN	AGFG2	Arf-GAP domain and FG repeat-containing protein 2 (HIV-1 Rev-binding protein-like protein) (Rev/Rex activation domain-binding protein related) (RAB-R)
byonic	AANL6	enrich_frac	HCD-EThcD	9	572	S	Q15723	ELF2_HUMAN	ELF2	ETS-related transcription factor Elf-2 (E74-like factor 2) (New ETS-related factor)
byonic	AANL6	enrich_frac	HCD-EThcD	11	2166	S	Q12830	BPTF_HUMAN	BPTF	Nucleosome-remodeling factor subunit BPTF (Bromodomain and PHD finger-containing transcription factor) (Fetal Alz-50 clone 1 protein) (Fetal Alzheimer antigen)
byonic	AANL6	enrich_frac	HCD-EThcD	12	652	T	Q5H9F3	BCORL_HUMAN	BCORL1	BCL-6 corepressor-like protein 1 (BCoR-L1) (BCoR-like protein 1)
byonic	AANL6	enrich_frac	HCD-EThcD	5	1667	T	Q8IWI9	MGAP_HUMAN	MGA	MAX gene-associated protein (MAX dimerization protein 5)
byonic	AANL6	enrich_frac	HCD-EThcD	9	876	S	Q7Z589	EMSY_HUMAN	EMSY	BRCA2-interacting transcriptional repressor EMSY
byonic	AANL6	enrich_frac	HCD-EThcD	5	620	S	Q8TEQ6	GEMI5_HUMAN	GEMIN5	Gem-associated protein 5 (Gemin5)
byonic	AANL6	enrich_frac	HCD-EThcD	7	2734	S	Q96L91	EP400_HUMAN	EP400	E1A-binding protein p400 (EC 3.6.4.-) (CAG repeat protein 32) (Domino homolog) (hDomino) (Trinucleotide repeat-containing gene 12 protein) (p400 kDa SWI2/SNF2-related protein)
byonic	AANL6	enrich_frac	HCD-EThcD	7	236	S	Q7Z589	EMSY_HUMAN	EMSY	BRCA2-interacting transcriptional repressor EMSY
byonic	AANL6	enrich_frac	HCD-EThcD	10	113	T	Q9UHD9	UBQL2_HUMAN	UBQLN2	Ubiquilin-2 (Chap1) (DSK2 homolog) (Protein linking IAP with cytoskeleton 2) (PLIC-2) (hPLIC-2) (Ubiquitin-like product Chap1/Dsk2)
byonic	AANL6	enrich_frac	HCD-EThcD	3	124	T	Q96BD5	PF21A_HUMAN	PHF21A	PHD finger protein 21A (BHC80a) (BRAF35-HDAC complex protein BHC80)
byonic	AANL6	enrich_frac	HCD-EThcD	4	125	T	Q96BD5	PF21A_HUMAN	PHF21A	PHD finger protein 21A (BHC80a) (BRAF35-HDAC complex protein BHC80)
byonic	AANL6	enrich_frac	HCD-EThcD	4	817	T	Q07912	ACK1_HUMAN	TNK2	Activated CDC42 kinase 1 (ACK-1) (EC 2.7.10.2) (EC 2.7.11.1) (Tyrosine kinase non-receptor protein 2)
byonic	AANL6	enrich_frac	HCD-EThcD	7	170	S	P41235	HNF4A_HUMAN	HNF4A	Hepatocyte nuclear factor 4-alpha (HNF-4-alpha) (Nuclear receptor subfamily 2 group A member 1) (Transcription factor 14) (TCF-14) (Transcription factor HNF-4)
byonic	AANL6	enrich_frac	HCD-EThcD	1	122	T	Q96BD5	PF21A_HUMAN	PHF21A	PHD finger protein 21A (BHC80a) (BRAF35-HDAC complex protein BHC80)
byonic	AANL6	enrich_frac	HCD-EThcD	17	903	S	Q9HBD1	RC3H2_HUMAN	RC3H2	Roquin-2 (EC 2.3.2.27) (Membrane-associated nucleic acid-binding protein) (RING finger and CCCH-type zinc finger domain-containing protein 2) (RING finger protein 164) (RING-type E3 ubiquitin transferase Roquin-2)
byonic	AANL6	enrich_frac	HCD-EThcD	12	522	T	Q9P2N5	RBM27_HUMAN	RBM27	RNA-binding protein 27 (RNA-binding motif protein 27)
byonic	AANL6	enrich_frac	HCD-EThcD	4	708	T	P78312	F193A_HUMAN	FAM193A	Protein FAM193A (Protein IT14)
byonic	AANL6	enrich_frac	HCD-EThcD	16	406	S	Q8IZW8	TENS4_HUMAN	TNS4	Tensin-4 (C-terminal tensin-like protein)
byonic	AANL6	enrich_frac	HCD-EThcD	6	861	T	P51610	HCFC1_HUMAN	HCFC1	Host cell factor 1 (HCF) (HCF-1) (C1 factor) (CFF) (VCAF) (VP16 accessory protein) [Cleaved into: HCF N-terminal chain 1; HCF N-terminal chain 2; HCF N-terminal chain 3; HCF N-terminal chain 4; HCF N-terminal chain 5; HCF N-terminal chain 6; HCF C-terminal chain 1; HCF C-terminal chain 2; HCF C-terminal chain 3; HCF C-terminal chain 4; HCF C-terminal chain 5; HCF C-terminal chain 6]
byonic	AANL6	enrich_frac	HCD-EThcD	16	214	S	Q6AI12	ANR40_HUMAN	ANKRD40	Ankyrin repeat domain-containing protein 40
byonic	AANL6	enrich_frac	HCD-EThcD	18	216	S	Q6AI12	ANR40_HUMAN	ANKRD40	Ankyrin repeat domain-containing protein 40
byonic	AANL6	enrich_frac	HCD-EThcD	14	887	T	A2RRP1	NBAS_HUMAN	NBAS	NBAS subunit of NRZ tethering complex (Neuroblastoma-amplified gene protein) (Neuroblastoma-amplified sequence)
byonic	AANL6	enrich_frac	HCD-EThcD	18	662	S	Q96QT6	PHF12_HUMAN	PHF12	PHD finger protein 12 (PHD factor 1) (Pf1)
byonic	AANL6	enrich_frac	HCD-EThcD	1	794	S	P51610	HCFC1_HUMAN	HCFC1	Host cell factor 1 (HCF) (HCF-1) (C1 factor) (CFF) (VCAF) (VP16 accessory protein) [Cleaved into: HCF N-terminal chain 1; HCF N-terminal chain 2; HCF N-terminal chain 3; HCF N-terminal chain 4; HCF N-terminal chain 5; HCF N-terminal chain 6; HCF C-terminal chain 1; HCF C-terminal chain 2; HCF C-terminal chain 3; HCF C-terminal chain 4; HCF C-terminal chain 5; HCF C-terminal chain 6]
byonic	AANL6	enrich_frac	HCD-EThcD	5	592	S	Q15459	SF3A1_HUMAN	SF3A1	Splicing factor 3A subunit 1 (SF3a120) (Spliceosome-associated protein 114) (SAP 114)
byonic	AANL6	enrich_frac	HCD-EThcD	13	341	T	O95487	SC24B_HUMAN	SEC24B	Protein transport protein Sec24B (SEC24-related protein B)
byonic	AANL6	enrich_frac	HCD-EThcD	16	411	S	Q5VT52	RPRD2_HUMAN	RPRD2	Regulation of nuclear pre-mRNA domain-containing protein 2
byonic	AANL6	enrich_frac	HCD-EThcD	4	625	S	Q05209	PTN12_HUMAN	PTPN12	Tyrosine-protein phosphatase non-receptor type 12 (EC 3.1.3.48) (PTP-PEST) (Protein-tyrosine phosphatase G1) (PTPG1)
byonic	AANL6	enrich_frac	HCD-EThcD	18	1744	S	Q09666	AHNK_HUMAN	AHNAK	Neuroblast differentiation-associated protein AHNAK (Desmoyokin)
byonic	AANL6	enrich_frac	HCD-EThcD	21	1747	S	Q09666	AHNK_HUMAN	AHNAK	Neuroblast differentiation-associated protein AHNAK (Desmoyokin)
byonic	AANL6	enrich_frac	HCD-EThcD	24	1750	T	Q09666	AHNK_HUMAN	AHNAK	Neuroblast differentiation-associated protein AHNAK (Desmoyokin)
byonic	AANL6	enrich_frac	HCD-EThcD	13	523	S	Q9P2N5	RBM27_HUMAN	RBM27	RNA-binding protein 27 (RNA-binding motif protein 27)
byonic	AANL6	enrich_frac	HCD-EThcD	12	260	S	Q8NFQ8	TOIP2_HUMAN	TOR1AIP2	Torsin-1A-interacting protein 2 (Lumenal domain-like LAP1)
byonic	AANL6	enrich_frac	HCD-EThcD	4	1159	T	Q7Z478	DHX29_HUMAN	DHX29	ATP-dependent RNA helicase DHX29 (EC 3.6.4.13) (DEAH box protein 29) (Nucleic acid helicase DDXx)
byonic	AANL6	enrich_frac	HCD-EThcD	18	2636	T	Q13315	ATM_HUMAN	ATM	Serine-protein kinase ATM (EC 2.7.11.1) (Ataxia telangiectasia mutated) (A-T mutated)
byonic	AANL6	enrich_frac	HCD-EThcD	5	329	S	Q6PJT7	ZC3HE_HUMAN	ZC3H14	Zinc finger CCCH domain-containing protein 14 (Mammalian suppressor of tau pathology-2) (MSUT-2) (Renal carcinoma antigen NY-REN-37)
byonic	AANL6	enrich_frac	HCD-EThcD	7	165	T	P07602	SAP_HUMAN	PSAP	Prosaposin (Proactivator polypeptide) [Cleaved into: Saposin-A (Protein A); Saposin-B-Val; Saposin-B (Cerebroside sulfate activator) (CSAct) (Dispersin) (Sphingolipid activator protein 1) (SAP-1) (Sulfatide/GM1 activator); Saposin-C (A1 activator) (Co-beta-glucosidase) (Glucosylceramidase activator) (Sphingolipid activator protein 2) (SAP-2); Saposin-D (Component C) (Protein C)]
byonic	AANL6	enrich_frac	HCD-EThcD	2	159	T	P11586	C1TC_HUMAN	MTHFD1	C-1-tetrahydrofolate synthase, cytoplasmic (C1-THF synthase) (Epididymis secretory sperm binding protein) [Cleaved into: C-1-tetrahydrofolate synthase, cytoplasmic, N-terminally processed] [Includes: Methylenetetrahydrofolate dehydrogenase (EC 1.5.1.5); Methenyltetrahydrofolate cyclohydrolase (EC 3.5.4.9); Formyltetrahydrofolate synthetase (EC 6.3.4.3)]
byonic	AANL6	enrich_frac	HCD-EThcD	9	141	S	O60231	DHX16_HUMAN	DHX16	Pre-mRNA-splicing factor ATP-dependent RNA helicase DHX16 (EC 3.6.4.13) (ATP-dependent RNA helicase #3) (DEAH-box protein 16)
byonic	AANL6	enrich_frac	HCD-EThcD	5	231	T	Q96KM6	Z512B_HUMAN	ZNF512B	Zinc finger protein 512B
byonic	AANL6	enrich_frac	HCD-EThcD	20	113	S	P86452	ZBED6_HUMAN	ZBED6	Zinc finger BED domain-containing protein 6
byonic	AANL6	enrich_frac	HCD-EThcD	24	117	S	P86452	ZBED6_HUMAN	ZBED6	Zinc finger BED domain-containing protein 6
byonic	AANL6	enrich_frac	HCD-EThcD	5	259	T	Q9UK39	NOCT_HUMAN	NOCT	Nocturnin (EC 3.1.3.108) (Carbon catabolite repression 4-like protein)
byonic	AANL6	enrich_frac	HCD-EThcD	13	410	S	P61221	ABCE1_HUMAN	ABCE1	ATP-binding cassette sub-family E member 1 (EC 3.6.5.-) (2'-5'-oligoadenylate-binding protein) (HuHP68) (RNase L inhibitor) (Ribonuclease 4 inhibitor) (RNS4I)
byonic	AANL6	enrich_frac	HCD-EThcD	2	756	T	Q9HBD1	RC3H2_HUMAN	RC3H2	Roquin-2 (EC 2.3.2.27) (Membrane-associated nucleic acid-binding protein) (RING finger and CCCH-type zinc finger domain-containing protein 2) (RING finger protein 164) (RING-type E3 ubiquitin transferase Roquin-2)
byonic	AANL6	enrich_frac	HCD-EThcD	4	1093	T	Q5VUA4	ZN318_HUMAN	ZNF318	Zinc finger protein 318 (Endocrine regulatory protein)
byonic	AANL6	enrich_frac	HCD-EThcD	4	1487	S	O75376	NCOR1_HUMAN	NCOR1	Nuclear receptor corepressor 1 (N-CoR) (N-CoR1)
byonic	AANL6	enrich_frac	HCD-EThcD	9	182	T	Q96QC0	PP1RA_HUMAN	PPP1R10	Serine/threonine-protein phosphatase 1 regulatory subunit 10 (MHC class I region proline-rich protein CAT53) (PP1-binding protein of 114 kDa) (Phosphatase 1 nuclear targeting subunit) (Protein FB19) (p99)
byonic	AANL6	enrich_frac	HCD-EThcD	7	156	S	O60941	DTNB_HUMAN	DTNB	Dystrobrevin beta (DTN-B) (Beta-dystrobrevin)
byonic	AANL6	enrich_frac	HCD-EThcD	1	148	T	Q14444	CAPR1_HUMAN	CAPRIN1	Caprin-1 (Cell cycle-associated protein 1) (Cytoplasmic activation- and proliferation-associated protein 1) (GPI-anchored membrane protein 1) (GPI-anchored protein p137) (GPI-p137) (p137GPI) (Membrane component chromosome 11 surface marker 1) (RNA granule protein 105)
byonic	AANL6	enrich_frac	HCD-EThcD	7	841	S	Q6P1M3	L2GL2_HUMAN	LLGL2	LLGL scribble cell polarity complex component 2 (HGL) (Lethal(2) giant larvae protein homolog 2)
byonic	AANL6	enrich_frac	HCD-EThcD	6	1118	T	O60333	KIF1B_HUMAN	KIF1B	Kinesin-like protein KIF1B (Klp)
byonic	AANL6	enrich_frac	HCD-EThcD	1	341	T	Q7L2H7	EIF3M_HUMAN	EIF3M	Eukaryotic translation initiation factor 3 subunit M (eIF3m) (Fetal lung protein B5) (hFL-B5) (PCI domain-containing protein 1)
byonic	AANL6	enrich_frac	HCD-EThcD	14	21	S	O60291	MGRN1_HUMAN	MGRN1	E3 ubiquitin-protein ligase MGRN1 (EC 2.3.2.27) (Mahogunin RING finger protein 1) (RING finger protein 156) (RING-type E3 ubiquitin transferase MGRN1)
byonic	AANL6	enrich_frac	HCD-EThcD	11	344	S	Q32P44	EMAL3_HUMAN	EML3	Echinoderm microtubule-associated protein-like 3 (EMAP-3)
byonic	AANL6	enrich_frac	HCD-EThcD	5	371	T	Q96N67	DOCK7_HUMAN	DOCK7	Dedicator of cytokinesis protein 7
byonic	AANL6	enrich_frac	HCD-EThcD	14	888	S	A8MW92	P20L1_HUMAN	PHF20L1	PHD finger protein 20-like protein 1
byonic	AANL6	enrich_frac	HCD-EThcD	15	889	S	A8MW92	P20L1_HUMAN	PHF20L1	PHD finger protein 20-like protein 1
byonic	AANL6	enrich_frac	HCD-EThcD	10	709	S	O75152	ZC11A_HUMAN	ZC3H11A	Zinc finger CCCH domain-containing protein 11A
byonic	AANL6	enrich_frac	HCD-EThcD	14	633	S	Q8TE76	MORC4_HUMAN	MORC4	MORC family CW-type zinc finger protein 4 (Zinc finger CW-type coiled-coil domain protein 2) (Zinc finger CW-type domain protein 4)
byonic	AANL6	enrich_frac	HCD-EThcD	6	755	S	O00267	SPT5H_HUMAN	SUPT5H	Transcription elongation factor SPT5 (hSPT5) (DRB sensitivity-inducing factor 160 kDa subunit) (DSIF p160) (DRB sensitivity-inducing factor large subunit) (DSIF large subunit) (Tat-cotransactivator 1 protein) (Tat-CT1 protein)
byonic	AANL6	enrich_frac	HCD-EThcD	1	19	S	Q6FI81	CPIN1_HUMAN	CIAPIN1	Anamorsin (Cytokine-induced apoptosis inhibitor 1) (Fe-S cluster assembly protein DRE2 homolog)
byonic	AANL6	enrich_frac	HCD-EThcD	2	20	S	Q6FI81	CPIN1_HUMAN	CIAPIN1	Anamorsin (Cytokine-induced apoptosis inhibitor 1) (Fe-S cluster assembly protein DRE2 homolog)
byonic	AANL6	enrich_frac	HCD-EThcD	14	205	S	Q96R06	SPAG5_HUMAN	SPAG5	Sperm-associated antigen 5 (Astrin) (Deepest) (Mitotic spindle-associated protein p126) (MAP126)
byonic	Ab	enrich_frac	HCD-EThcD	14	651	T	P51610	HCFC1_HUMAN	HCFC1	Host cell factor 1 (HCF) (HCF-1) (C1 factor) (CFF) (VCAF) (VP16 accessory protein) [Cleaved into: HCF N-terminal chain 1; HCF N-terminal chain 2; HCF N-terminal chain 3; HCF N-terminal chain 4; HCF N-terminal chain 5; HCF N-terminal chain 6; HCF C-terminal chain 1; HCF C-terminal chain 2; HCF C-terminal chain 3; HCF C-terminal chain 4; HCF C-terminal chain 5; HCF C-terminal chain 6]
byonic	Ab	enrich_frac	HCD-EThcD	15	652	T	P51610	HCFC1_HUMAN	HCFC1	Host cell factor 1 (HCF) (HCF-1) (C1 factor) (CFF) (VCAF) (VP16 accessory protein) [Cleaved into: HCF N-terminal chain 1; HCF N-terminal chain 2; HCF N-terminal chain 3; HCF N-terminal chain 4; HCF N-terminal chain 5; HCF N-terminal chain 6; HCF C-terminal chain 1; HCF C-terminal chain 2; HCF C-terminal chain 3; HCF C-terminal chain 4; HCF C-terminal chain 5; HCF C-terminal chain 6]
byonic	Ab	enrich_frac	HCD-EThcD	21	658	T	P51610	HCFC1_HUMAN	HCFC1	Host cell factor 1 (HCF) (HCF-1) (C1 factor) (CFF) (VCAF) (VP16 accessory protein) [Cleaved into: HCF N-terminal chain 1; HCF N-terminal chain 2; HCF N-terminal chain 3; HCF N-terminal chain 4; HCF N-terminal chain 5; HCF N-terminal chain 6; HCF C-terminal chain 1; HCF C-terminal chain 2; HCF C-terminal chain 3; HCF C-terminal chain 4; HCF C-terminal chain 5; HCF C-terminal chain 6]
byonic	Ab	enrich_frac	HCD-EThcD	14	502	T	P51610	HCFC1_HUMAN	HCFC1	Host cell factor 1 (HCF) (HCF-1) (C1 factor) (CFF) (VCAF) (VP16 accessory protein) [Cleaved into: HCF N-terminal chain 1; HCF N-terminal chain 2; HCF N-terminal chain 3; HCF N-terminal chain 4; HCF N-terminal chain 5; HCF N-terminal chain 6; HCF C-terminal chain 1; HCF C-terminal chain 2; HCF C-terminal chain 3; HCF C-terminal chain 4; HCF C-terminal chain 5; HCF C-terminal chain 6]
byonic	Ab	enrich_frac	HCD-EThcD	7	518	S	P51610	HCFC1_HUMAN	HCFC1	Host cell factor 1 (HCF) (HCF-1) (C1 factor) (CFF) (VCAF) (VP16 accessory protein) [Cleaved into: HCF N-terminal chain 1; HCF N-terminal chain 2; HCF N-terminal chain 3; HCF N-terminal chain 4; HCF N-terminal chain 5; HCF N-terminal chain 6; HCF C-terminal chain 1; HCF C-terminal chain 2; HCF C-terminal chain 3; HCF C-terminal chain 4; HCF C-terminal chain 5; HCF C-terminal chain 6]
byonic	Ab	enrich_frac	HCD-EThcD	8	2103	T	Q12830	BPTF_HUMAN	BPTF	Nucleosome-remodeling factor subunit BPTF (Bromodomain and PHD finger-containing transcription factor) (Fetal Alz-50 clone 1 protein) (Fetal Alzheimer antigen)
byonic	Ab	enrich_frac	HCD-EThcD	12	135	T	Q96KR1	ZFR_HUMAN	ZFR	Zinc finger RNA-binding protein (hZFR) (M-phase phosphoprotein homolog)
byonic	Ab	enrich_frac	HCD-EThcD	13	136	T	Q96KR1	ZFR_HUMAN	ZFR	Zinc finger RNA-binding protein (hZFR) (M-phase phosphoprotein homolog)
byonic	Ab	enrich_frac	HCD-EThcD	15	870	T	P51610	HCFC1_HUMAN	HCFC1	Host cell factor 1 (HCF) (HCF-1) (C1 factor) (CFF) (VCAF) (VP16 accessory protein) [Cleaved into: HCF N-terminal chain 1; HCF N-terminal chain 2; HCF N-terminal chain 3; HCF N-terminal chain 4; HCF N-terminal chain 5; HCF N-terminal chain 6; HCF C-terminal chain 1; HCF C-terminal chain 2; HCF C-terminal chain 3; HCF C-terminal chain 4; HCF C-terminal chain 5; HCF C-terminal chain 6]
byonic	Ab	enrich_frac	HCD-EThcD	16	871	T	P51610	HCFC1_HUMAN	HCFC1	Host cell factor 1 (HCF) (HCF-1) (C1 factor) (CFF) (VCAF) (VP16 accessory protein) [Cleaved into: HCF N-terminal chain 1; HCF N-terminal chain 2; HCF N-terminal chain 3; HCF N-terminal chain 4; HCF N-terminal chain 5; HCF N-terminal chain 6; HCF C-terminal chain 1; HCF C-terminal chain 2; HCF C-terminal chain 3; HCF C-terminal chain 4; HCF C-terminal chain 5; HCF C-terminal chain 6]
byonic	Ab	enrich_frac	HCD-EThcD	19	752	T	Q96RK0	CIC_HUMAN	CIC	Protein capicua homolog
byonic	Ab	enrich_frac	HCD-EThcD	10	675	T	Q04721	NOTC2_HUMAN	NOTCH2	Neurogenic locus notch homolog protein 2 (Notch 2) (hN2) [Cleaved into: Notch 2 extracellular truncation (N2ECD); Notch 2 intracellular domain (N2ICD)]
byonic	Ab	enrich_frac	HCD-EThcD	9	118	S	P82979	SARNP_HUMAN	SARNP	SAP domain-containing ribonucleoprotein (Cytokine-induced protein of 29 kDa) (Nuclear protein Hcc-1) (Proliferation-associated cytokine-inducible protein CIP29)
byonic	Ab	enrich_frac	HCD-EThcD	1	579	T	P51610	HCFC1_HUMAN	HCFC1	Host cell factor 1 (HCF) (HCF-1) (C1 factor) (CFF) (VCAF) (VP16 accessory protein) [Cleaved into: HCF N-terminal chain 1; HCF N-terminal chain 2; HCF N-terminal chain 3; HCF N-terminal chain 4; HCF N-terminal chain 5; HCF N-terminal chain 6; HCF C-terminal chain 1; HCF C-terminal chain 2; HCF C-terminal chain 3; HCF C-terminal chain 4; HCF C-terminal chain 5; HCF C-terminal chain 6]
byonic	Ab	enrich_frac	HCD-EThcD	10	588	T	P51610	HCFC1_HUMAN	HCFC1	Host cell factor 1 (HCF) (HCF-1) (C1 factor) (CFF) (VCAF) (VP16 accessory protein) [Cleaved into: HCF N-terminal chain 1; HCF N-terminal chain 2; HCF N-terminal chain 3; HCF N-terminal chain 4; HCF N-terminal chain 5; HCF N-terminal chain 6; HCF C-terminal chain 1; HCF C-terminal chain 2; HCF C-terminal chain 3; HCF C-terminal chain 4; HCF C-terminal chain 5; HCF C-terminal chain 6]
byonic	Ab	enrich_frac	HCD-EThcD	6	644	S	Q12815	TROAP_HUMAN	TROAP	Tastin (Trophinin-assisting protein) (Trophinin-associated protein)
byonic	Ab	enrich_frac	HCD-EThcD	10	648	T	Q12815	TROAP_HUMAN	TROAP	Tastin (Trophinin-assisting protein) (Trophinin-associated protein)
byonic	Ab	enrich_frac	HCD-EThcD	8	313	T	O43670	ZN207_HUMAN	ZNF207	BUB3-interacting and GLEBS motif-containing protein ZNF207 (BuGZ) (hBuGZ) (Zinc finger protein 207)
byonic	Ab	enrich_frac	HCD-EThcD	9	314	T	O43670	ZN207_HUMAN	ZNF207	BUB3-interacting and GLEBS motif-containing protein ZNF207 (BuGZ) (hBuGZ) (Zinc finger protein 207)
byonic	Ab	enrich_frac	HCD-EThcD	21	326	T	O43670	ZN207_HUMAN	ZNF207	BUB3-interacting and GLEBS motif-containing protein ZNF207 (BuGZ) (hBuGZ) (Zinc finger protein 207)
byonic	Ab	enrich_frac	HCD-EThcD	27	332	T	O43670	ZN207_HUMAN	ZNF207	BUB3-interacting and GLEBS motif-containing protein ZNF207 (BuGZ) (hBuGZ) (Zinc finger protein 207)
byonic	Ab	enrich_frac	HCD-EThcD	4	784	T	Q70E73	RAPH1_HUMAN	RAPH1	Ras-associated and pleckstrin homology domains-containing protein 1 (RAPH1) (Amyotrophic lateral sclerosis 2 chromosomal region candidate gene 18 protein) (Amyotrophic lateral sclerosis 2 chromosomal region candidate gene 9 protein) (Lamellipodin) (Proline-rich EVH1 ligand 2) (PREL-2) (Protein RMO1)
byonic	Ab	enrich_frac	HCD-EThcD	14	2221	T	Q9Y520	PRC2C_HUMAN	PRRC2C	Protein PRRC2C (BAT2 domain-containing protein 1) (HBV X-transactivated gene 2 protein) (HBV XAg-transactivated protein 2) (HLA-B-associated transcript 2-like 2) (Proline-rich and coiled-coil-containing protein 2C)
byonic	Ab	enrich_frac	HCD-EThcD	8	801	T	P51610	HCFC1_HUMAN	HCFC1	Host cell factor 1 (HCF) (HCF-1) (C1 factor) (CFF) (VCAF) (VP16 accessory protein) [Cleaved into: HCF N-terminal chain 1; HCF N-terminal chain 2; HCF N-terminal chain 3; HCF N-terminal chain 4; HCF N-terminal chain 5; HCF N-terminal chain 6; HCF C-terminal chain 1; HCF C-terminal chain 2; HCF C-terminal chain 3; HCF C-terminal chain 4; HCF C-terminal chain 5; HCF C-terminal chain 6]
byonic	Ab	enrich_frac	HCD-EThcD	4	2388	S	Q9UQ35	SRRM2_HUMAN	SRRM2	Serine/arginine repetitive matrix protein 2 (300 kDa nuclear matrix antigen) (Serine/arginine-rich splicing factor-related nuclear matrix protein of 300 kDa) (SR-related nuclear matrix protein of 300 kDa) (Ser/Arg-related nuclear matrix protein of 300 kDa) (Splicing coactivator subunit SRm300) (Tax-responsive enhancer element-binding protein 803) (TaxREB803)
byonic	Ab	enrich_frac	HCD-EThcD	5	2001	T	O75179	ANR17_HUMAN	ANKRD17	Ankyrin repeat domain-containing protein 17 (Gene trap ankyrin repeat protein) (Serologically defined breast cancer antigen NY-BR-16)
byonic	Ab	enrich_frac	HCD-EThcD	1	771	T	P51610	HCFC1_HUMAN	HCFC1	Host cell factor 1 (HCF) (HCF-1) (C1 factor) (CFF) (VCAF) (VP16 accessory protein) [Cleaved into: HCF N-terminal chain 1; HCF N-terminal chain 2; HCF N-terminal chain 3; HCF N-terminal chain 4; HCF N-terminal chain 5; HCF N-terminal chain 6; HCF C-terminal chain 1; HCF C-terminal chain 2; HCF C-terminal chain 3; HCF C-terminal chain 4; HCF C-terminal chain 5; HCF C-terminal chain 6]
byonic	Ab	enrich_frac	HCD-EThcD	9	779	T	P51610	HCFC1_HUMAN	HCFC1	Host cell factor 1 (HCF) (HCF-1) (C1 factor) (CFF) (VCAF) (VP16 accessory protein) [Cleaved into: HCF N-terminal chain 1; HCF N-terminal chain 2; HCF N-terminal chain 3; HCF N-terminal chain 4; HCF N-terminal chain 5; HCF N-terminal chain 6; HCF C-terminal chain 1; HCF C-terminal chain 2; HCF C-terminal chain 3; HCF C-terminal chain 4; HCF C-terminal chain 5; HCF C-terminal chain 6]
byonic	Ab	enrich_frac	HCD-EThcD	6	1134	S	P49790	NU153_HUMAN	NUP153	Nuclear pore complex protein Nup153 (153 kDa nucleoporin) (Nucleoporin Nup153)
byonic	Ab	enrich_frac	HCD-EThcD	15	1497	S	P51610	HCFC1_HUMAN	HCFC1	Host cell factor 1 (HCF) (HCF-1) (C1 factor) (CFF) (VCAF) (VP16 accessory protein) [Cleaved into: HCF N-terminal chain 1; HCF N-terminal chain 2; HCF N-terminal chain 3; HCF N-terminal chain 4; HCF N-terminal chain 5; HCF N-terminal chain 6; HCF C-terminal chain 1; HCF C-terminal chain 2; HCF C-terminal chain 3; HCF C-terminal chain 4; HCF C-terminal chain 5; HCF C-terminal chain 6]
byonic	Ab	enrich_frac	HCD-EThcD	5	273	T	Q96BD5	PF21A_HUMAN	PHF21A	PHD finger protein 21A (BHC80a) (BRAF35-HDAC complex protein BHC80)
byonic	Ab	enrich_frac	HCD-EThcD	9	277	S	Q96BD5	PF21A_HUMAN	PHF21A	PHD finger protein 21A (BHC80a) (BRAF35-HDAC complex protein BHC80)
byonic	Ab	enrich_frac	HCD-EThcD	25	244	T	P22670	RFX1_HUMAN	RFX1	MHC class II regulatory factor RFX1 (Enhancer factor C) (EF-C) (Regulatory factor X 1) (RFX) (Transcription factor RFX1)
byonic	Ab	enrich_frac	HCD-EThcD	8	2342	T	Q12830	BPTF_HUMAN	BPTF	Nucleosome-remodeling factor subunit BPTF (Bromodomain and PHD finger-containing transcription factor) (Fetal Alz-50 clone 1 protein) (Fetal Alzheimer antigen)
byonic	Ab	enrich_frac	HCD-EThcD	9	2343	T	Q12830	BPTF_HUMAN	BPTF	Nucleosome-remodeling factor subunit BPTF (Bromodomain and PHD finger-containing transcription factor) (Fetal Alz-50 clone 1 protein) (Fetal Alzheimer antigen)
byonic	Ab	enrich_frac	HCD-EThcD	12	2346	T	Q12830	BPTF_HUMAN	BPTF	Nucleosome-remodeling factor subunit BPTF (Bromodomain and PHD finger-containing transcription factor) (Fetal Alz-50 clone 1 protein) (Fetal Alzheimer antigen)
byonic	Ab	enrich_frac	HCD-EThcD	13	184	T	P04792	HSPB1_HUMAN	HSPB1	Heat shock protein beta-1 (HspB1) (28 kDa heat shock protein) (Estrogen-regulated 24 kDa protein) (Heat shock 27 kDa protein) (HSP 27) (Stress-responsive protein 27) (SRP27)
byonic	Ab	enrich_frac	HCD-EThcD	4	111	T	Q14119	VEZF1_HUMAN	VEZF1	Vascular endothelial zinc finger 1 (Putative transcription factor DB1) (Zinc finger protein 161)
byonic	Ab	enrich_frac	HCD-EThcD	10	117	S	Q14119	VEZF1_HUMAN	VEZF1	Vascular endothelial zinc finger 1 (Putative transcription factor DB1) (Zinc finger protein 161)
byonic	Ab	enrich_frac	HCD-EThcD	11	118	T	Q14119	VEZF1_HUMAN	VEZF1	Vascular endothelial zinc finger 1 (Putative transcription factor DB1) (Zinc finger protein 161)
byonic	Ab	enrich_frac	HCD-EThcD	4	1401	T	Q5T1R4	ZEP3_HUMAN	HIVEP3	Transcription factor HIVEP3 (Human immunodeficiency virus type I enhancer-binding protein 3) (Kappa-B and V(D)J recombination signal sequences-binding protein) (Kappa-binding protein 1) (KBP-1) (Zinc finger protein ZAS3)
byonic	Ab	enrich_frac	HCD-EThcD	5	111	T	Q14119	VEZF1_HUMAN	VEZF1	Vascular endothelial zinc finger 1 (Putative transcription factor DB1) (Zinc finger protein 161)
byonic	Ab	enrich_frac	HCD-EThcD	12	118	T	Q14119	VEZF1_HUMAN	VEZF1	Vascular endothelial zinc finger 1 (Putative transcription factor DB1) (Zinc finger protein 161)
byonic	Ab	enrich_frac	HCD-EThcD	7	1098	T	P54259	ATN1_HUMAN	ATN1	Atrophin-1 (Dentatorubral-pallidoluysian atrophy protein)
byonic	Ab	enrich_frac	HCD-EThcD	8	586	T	P51610	HCFC1_HUMAN	HCFC1	Host cell factor 1 (HCF) (HCF-1) (C1 factor) (CFF) (VCAF) (VP16 accessory protein) [Cleaved into: HCF N-terminal chain 1; HCF N-terminal chain 2; HCF N-terminal chain 3; HCF N-terminal chain 4; HCF N-terminal chain 5; HCF N-terminal chain 6; HCF C-terminal chain 1; HCF C-terminal chain 2; HCF C-terminal chain 3; HCF C-terminal chain 4; HCF C-terminal chain 5; HCF C-terminal chain 6]
byonic	Ab	enrich_frac	HCD-EThcD	3	251	T	Q86T24	KAISO_HUMAN	ZBTB33	Transcriptional regulator Kaiso (Zinc finger and BTB domain-containing protein 33)
byonic	Ab	enrich_frac	HCD-EThcD	6	115	S	P82979	SARNP_HUMAN	SARNP	SAP domain-containing ribonucleoprotein (Cytokine-induced protein of 29 kDa) (Nuclear protein Hcc-1) (Proliferation-associated cytokine-inducible protein CIP29)
byonic	Ab	enrich_frac	HCD-EThcD	11	622	S	P51610	HCFC1_HUMAN	HCFC1	Host cell factor 1 (HCF) (HCF-1) (C1 factor) (CFF) (VCAF) (VP16 accessory protein) [Cleaved into: HCF N-terminal chain 1; HCF N-terminal chain 2; HCF N-terminal chain 3; HCF N-terminal chain 4; HCF N-terminal chain 5; HCF N-terminal chain 6; HCF C-terminal chain 1; HCF C-terminal chain 2; HCF C-terminal chain 3; HCF C-terminal chain 4; HCF C-terminal chain 5; HCF C-terminal chain 6]
byonic	Ab	enrich_frac	HCD-EThcD	11	117	S	Q14119	VEZF1_HUMAN	VEZF1	Vascular endothelial zinc finger 1 (Putative transcription factor DB1) (Zinc finger protein 161)
byonic	Ab	enrich_frac	HCD-EThcD	19	602	T	Q86XN7	PRSR1_HUMAN	PROSER1	Proline and serine-rich protein 1
byonic	Ab	enrich_frac	HCD-EThcD	3	403	S	Q9UKD1	GMEB2_HUMAN	GMEB2	Glucocorticoid modulatory element-binding protein 2 (GMEB-2) (DNA-binding protein p79PIF) (Parvovirus initiation factor p79) (PIF p79)
byonic	Ab	enrich_frac	HCD-EThcD	4	247	T	Q09666	AHNK_HUMAN	AHNAK	Neuroblast differentiation-associated protein AHNAK (Desmoyokin)
byonic	Ab	enrich_frac	HCD-EThcD	15	242	T	P23396	RS3_HUMAN	RPS3	Small ribosomal subunit protein uS3 (40S ribosomal protein S3) (EC 4.2.99.18)
byonic	Ab	enrich_frac	HCD-EThcD	12	1041	T	A5YKK6	CNOT1_HUMAN	CNOT1	CCR4-NOT transcription complex subunit 1 (CCR4-associated factor 1) (Negative regulator of transcription subunit 1 homolog) (NOT1H) (hNOT1)
byonic	Ab	enrich_frac	HCD-EThcD	13	1042	T	A5YKK6	CNOT1_HUMAN	CNOT1	CCR4-NOT transcription complex subunit 1 (CCR4-associated factor 1) (Negative regulator of transcription subunit 1 homolog) (NOT1H) (hNOT1)
byonic	Ab	enrich_frac	HCD-EThcD	5	121	T	Q9NTZ6	RBM12_HUMAN	RBM12	RNA-binding protein 12 (RNA-binding motif protein 12) (SH3/WW domain anchor protein in the nucleus) (SWAN)
byonic	Ab	enrich_frac	HCD-EThcD	6	122	T	Q9NTZ6	RBM12_HUMAN	RBM12	RNA-binding protein 12 (RNA-binding motif protein 12) (SH3/WW domain anchor protein in the nucleus) (SWAN)
byonic	Ab	enrich_frac	HCD-EThcD	8	124	S	Q9NTZ6	RBM12_HUMAN	RBM12	RNA-binding protein 12 (RNA-binding motif protein 12) (SH3/WW domain anchor protein in the nucleus) (SWAN)
byonic	Ab	enrich_frac	HCD-EThcD	8	1457	T	Q15652	JHD2C_HUMAN	JMJD1C	Probable JmjC domain-containing histone demethylation protein 2C (EC 1.14.11.-) (Jumonji domain-containing protein 1C) (Thyroid receptor-interacting protein 8) (TR-interacting protein 8) (TRIP-8)
byonic	Ab	enrich_frac	HCD-EThcD	9	587	T	P51610	HCFC1_HUMAN	HCFC1	Host cell factor 1 (HCF) (HCF-1) (C1 factor) (CFF) (VCAF) (VP16 accessory protein) [Cleaved into: HCF N-terminal chain 1; HCF N-terminal chain 2; HCF N-terminal chain 3; HCF N-terminal chain 4; HCF N-terminal chain 5; HCF N-terminal chain 6; HCF C-terminal chain 1; HCF C-terminal chain 2; HCF C-terminal chain 3; HCF C-terminal chain 4; HCF C-terminal chain 5; HCF C-terminal chain 6]
byonic	Ab	enrich_frac	HCD-EThcD	10	307	T	Q7Z434	MAVS_HUMAN	MAVS	Mitochondrial antiviral-signaling protein (MAVS) (CARD adapter inducing interferon beta) (Cardif) (Interferon beta promoter stimulator protein 1) (IPS-1) (Putative NF-kappa-B-activating protein 031N) (Virus-induced-signaling adapter) (VISA)
byonic	Ab	enrich_frac	HCD-EThcD	6	861	T	P51610	HCFC1_HUMAN	HCFC1	Host cell factor 1 (HCF) (HCF-1) (C1 factor) (CFF) (VCAF) (VP16 accessory protein) [Cleaved into: HCF N-terminal chain 1; HCF N-terminal chain 2; HCF N-terminal chain 3; HCF N-terminal chain 4; HCF N-terminal chain 5; HCF N-terminal chain 6; HCF C-terminal chain 1; HCF C-terminal chain 2; HCF C-terminal chain 3; HCF C-terminal chain 4; HCF C-terminal chain 5; HCF C-terminal chain 6]
byonic	Ab	enrich_frac	HCD-EThcD	6	440	T	Q15233	NONO_HUMAN	NONO	Non-POU domain-containing octamer-binding protein (NonO protein) (54 kDa nuclear RNA- and DNA-binding protein) (p54(nrb)) (p54nrb) (55 kDa nuclear protein) (NMT55) (DNA-binding p52/p100 complex, 52 kDa subunit)
byonic	Ab	enrich_frac	HCD-EThcD	3	726	T	P51610	HCFC1_HUMAN	HCFC1	Host cell factor 1 (HCF) (HCF-1) (C1 factor) (CFF) (VCAF) (VP16 accessory protein) [Cleaved into: HCF N-terminal chain 1; HCF N-terminal chain 2; HCF N-terminal chain 3; HCF N-terminal chain 4; HCF N-terminal chain 5; HCF N-terminal chain 6; HCF C-terminal chain 1; HCF C-terminal chain 2; HCF C-terminal chain 3; HCF C-terminal chain 4; HCF C-terminal chain 5; HCF C-terminal chain 6]
byonic	Ab	enrich_frac	HCD-EThcD	4	727	S	P51610	HCFC1_HUMAN	HCFC1	Host cell factor 1 (HCF) (HCF-1) (C1 factor) (CFF) (VCAF) (VP16 accessory protein) [Cleaved into: HCF N-terminal chain 1; HCF N-terminal chain 2; HCF N-terminal chain 3; HCF N-terminal chain 4; HCF N-terminal chain 5; HCF N-terminal chain 6; HCF C-terminal chain 1; HCF C-terminal chain 2; HCF C-terminal chain 3; HCF C-terminal chain 4; HCF C-terminal chain 5; HCF C-terminal chain 6]
byonic	Ab	enrich_frac	HCD-EThcD	16	739	T	P51610	HCFC1_HUMAN	HCFC1	Host cell factor 1 (HCF) (HCF-1) (C1 factor) (CFF) (VCAF) (VP16 accessory protein) [Cleaved into: HCF N-terminal chain 1; HCF N-terminal chain 2; HCF N-terminal chain 3; HCF N-terminal chain 4; HCF N-terminal chain 5; HCF N-terminal chain 6; HCF C-terminal chain 1; HCF C-terminal chain 2; HCF C-terminal chain 3; HCF C-terminal chain 4; HCF C-terminal chain 5; HCF C-terminal chain 6]
byonic	Ab	enrich_frac	HCD-EThcD	9	518	T	Q92738	US6NL_HUMAN	USP6NL	USP6 N-terminal-like protein (Related to the N-terminus of tre) (RN-tre)
byonic	Ab	enrich_frac	HCD-EThcD	4	710	T	A8CG34	P121C_HUMAN	POM121C	Nuclear envelope pore membrane protein POM 121C (Nuclear pore membrane protein 121-2) (POM121-2) (Pore membrane protein of 121 kDa C)
byonic	Ab	enrich_frac	HCD-EThcD	2	227	T	Q6P1N0	C2D1A_HUMAN	CC2D1A	Coiled-coil and C2 domain-containing protein 1A (Akt kinase-interacting protein 1) (Five prime repressor element under dual repression-binding protein 1) (FRE under dual repression-binding protein 1) (Freud-1) (Putative NF-kappa-B-activating protein 023N)
byonic	Ab	enrich_frac	HCD-EThcD	7	180	T	Q9NYJ8	TAB2_HUMAN	TAB2	TGF-beta-activated kinase 1 and MAP3K7-binding protein 2 (Mitogen-activated protein kinase kinase kinase 7-interacting protein 2) (TAK1-binding protein 2) (TAB-2) (TGF-beta-activated kinase 1-binding protein 2)
byonic	Ab	enrich_frac	HCD-EThcD	14	1043	S	A5YKK6	CNOT1_HUMAN	CNOT1	CCR4-NOT transcription complex subunit 1 (CCR4-associated factor 1) (Negative regulator of transcription subunit 1 homolog) (NOT1H) (hNOT1)
byonic	Ab	enrich_frac	HCD-EThcD	12	652	T	Q5H9F3	BCORL_HUMAN	BCORL1	BCL-6 corepressor-like protein 1 (BCoR-L1) (BCoR-like protein 1)
byonic	Ab	enrich_frac	HCD-EThcD	3	306	S	P42167	LAP2B_HUMAN	TMPO	Lamina-associated polypeptide 2, isoforms beta/gamma (Thymopoietin, isoforms beta/gamma) (TP beta/gamma) (Thymopoietin-related peptide isoforms beta/gamma) (TPRP isoforms beta/gamma) [Cleaved into: Thymopoietin (TP) (Splenin); Thymopentin (TP5)]
byonic	Ab	enrich_frac	HCD-EThcD	15	1166	S	Q9Y4G8	RPGF2_HUMAN	RAPGEF2	Rap guanine nucleotide exchange factor 2 (Cyclic nucleotide ras GEF) (CNrasGEF) (Neural RAP guanine nucleotide exchange protein) (nRap GEP) (PDZ domain-containing guanine nucleotide exchange factor 1) (PDZ-GEF1) (RA-GEF-1) (Ras/Rap1-associating GEF-1)
byonic	Ab	enrich_frac	HCD-EThcD	7	956	S	Q92900	RENT1_HUMAN	UPF1	Regulator of nonsense transcripts 1 (EC 3.6.4.12) (EC 3.6.4.13) (ATP-dependent helicase RENT1) (Nonsense mRNA reducing factor 1) (NORF1) (Up-frameshift suppressor 1 homolog) (hUpf1)
byonic	Ab	enrich_frac	HCD-EThcD	16	105	T	O75030	MITF_HUMAN	MITF	Microphthalmia-associated transcription factor (Class E basic helix-loop-helix protein 32) (bHLHe32)
byonic	Ab	enrich_frac	HCD-EThcD	9	1038	T	A5YKK6	CNOT1_HUMAN	CNOT1	CCR4-NOT transcription complex subunit 1 (CCR4-associated factor 1) (Negative regulator of transcription subunit 1 homolog) (NOT1H) (hNOT1)
byonic	Ab	enrich_frac	HCD-EThcD	8	1911	S	Q8IWI9	MGAP_HUMAN	MGA	MAX gene-associated protein (MAX dimerization protein 5)
byonic	Ab	enrich_frac	HCD-EThcD	5	282	T	Q7Z589	EMSY_HUMAN	EMSY	BRCA2-interacting transcriptional repressor EMSY
byonic	Ab	enrich_frac	HCD-EThcD	6	283	T	Q7Z589	EMSY_HUMAN	EMSY	BRCA2-interacting transcriptional repressor EMSY
byonic	Ab	enrich_frac	HCD-EThcD	14	737	T	P51610	HCFC1_HUMAN	HCFC1	Host cell factor 1 (HCF) (HCF-1) (C1 factor) (CFF) (VCAF) (VP16 accessory protein) [Cleaved into: HCF N-terminal chain 1; HCF N-terminal chain 2; HCF N-terminal chain 3; HCF N-terminal chain 4; HCF N-terminal chain 5; HCF N-terminal chain 6; HCF C-terminal chain 1; HCF C-terminal chain 2; HCF C-terminal chain 3; HCF C-terminal chain 4; HCF C-terminal chain 5; HCF C-terminal chain 6]
byonic	Ab	enrich_frac	HCD-EThcD	14	1341	T	Q5VUA4	ZN318_HUMAN	ZNF318	Zinc finger protein 318 (Endocrine regulatory protein)
byonic	Ab	enrich_frac	HCD-EThcD	15	1342	T	Q5VUA4	ZN318_HUMAN	ZNF318	Zinc finger protein 318 (Endocrine regulatory protein)
byonic	Ab	enrich_frac	HCD-EThcD	9	620	S	P51610	HCFC1_HUMAN	HCFC1	Host cell factor 1 (HCF) (HCF-1) (C1 factor) (CFF) (VCAF) (VP16 accessory protein) [Cleaved into: HCF N-terminal chain 1; HCF N-terminal chain 2; HCF N-terminal chain 3; HCF N-terminal chain 4; HCF N-terminal chain 5; HCF N-terminal chain 6; HCF C-terminal chain 1; HCF C-terminal chain 2; HCF C-terminal chain 3; HCF C-terminal chain 4; HCF C-terminal chain 5; HCF C-terminal chain 6]
byonic	Ab	enrich_frac	HCD-EThcD	12	623	S	P51610	HCFC1_HUMAN	HCFC1	Host cell factor 1 (HCF) (HCF-1) (C1 factor) (CFF) (VCAF) (VP16 accessory protein) [Cleaved into: HCF N-terminal chain 1; HCF N-terminal chain 2; HCF N-terminal chain 3; HCF N-terminal chain 4; HCF N-terminal chain 5; HCF N-terminal chain 6; HCF C-terminal chain 1; HCF C-terminal chain 2; HCF C-terminal chain 3; HCF C-terminal chain 4; HCF C-terminal chain 5; HCF C-terminal chain 6]
byonic	Ab	enrich_frac	HCD-EThcD	23	634	T	P51610	HCFC1_HUMAN	HCFC1	Host cell factor 1 (HCF) (HCF-1) (C1 factor) (CFF) (VCAF) (VP16 accessory protein) [Cleaved into: HCF N-terminal chain 1; HCF N-terminal chain 2; HCF N-terminal chain 3; HCF N-terminal chain 4; HCF N-terminal chain 5; HCF N-terminal chain 6; HCF C-terminal chain 1; HCF C-terminal chain 2; HCF C-terminal chain 3; HCF C-terminal chain 4; HCF C-terminal chain 5; HCF C-terminal chain 6]
byonic	Ab	enrich_frac	HCD-EThcD	5	42	S	Q13485	SMAD4_HUMAN	SMAD4	Mothers against decapentaplegic homolog 4 (MAD homolog 4) (Mothers against DPP homolog 4) (Deletion target in pancreatic carcinoma 4) (SMAD family member 4) (SMAD 4) (Smad4) (hSMAD4)
byonic	Ab	enrich_frac	HCD-EThcD	2	346	T	Q9H0E3	SP130_HUMAN	SAP130	Histone deacetylase complex subunit SAP130 (130 kDa Sin3-associated polypeptide) (Sin3-associated polypeptide p130)
byonic	Ab	enrich_frac	HCD-EThcD	10	44	S	P15531	NDKA_HUMAN	NME1	Nucleoside diphosphate kinase A (NDK A) (NDP kinase A) (EC 2.7.4.6) (Granzyme A-activated DNase) (GAAD) (Metastasis inhibition factor nm23) (NM23-H1) (Tumor metastatic process-associated protein)
byonic	Ab	enrich_frac	HCD-EThcD	1	638	S	P51610	HCFC1_HUMAN	HCFC1	Host cell factor 1 (HCF) (HCF-1) (C1 factor) (CFF) (VCAF) (VP16 accessory protein) [Cleaved into: HCF N-terminal chain 1; HCF N-terminal chain 2; HCF N-terminal chain 3; HCF N-terminal chain 4; HCF N-terminal chain 5; HCF N-terminal chain 6; HCF C-terminal chain 1; HCF C-terminal chain 2; HCF C-terminal chain 3; HCF C-terminal chain 4; HCF C-terminal chain 5; HCF C-terminal chain 6]
byonic	Ab	enrich_frac	HCD-EThcD	3	640	T	P51610	HCFC1_HUMAN	HCFC1	Host cell factor 1 (HCF) (HCF-1) (C1 factor) (CFF) (VCAF) (VP16 accessory protein) [Cleaved into: HCF N-terminal chain 1; HCF N-terminal chain 2; HCF N-terminal chain 3; HCF N-terminal chain 4; HCF N-terminal chain 5; HCF N-terminal chain 6; HCF C-terminal chain 1; HCF C-terminal chain 2; HCF C-terminal chain 3; HCF C-terminal chain 4; HCF C-terminal chain 5; HCF C-terminal chain 6]
byonic	Ab	enrich_frac	HCD-EThcD	5	642	T	P51610	HCFC1_HUMAN	HCFC1	Host cell factor 1 (HCF) (HCF-1) (C1 factor) (CFF) (VCAF) (VP16 accessory protein) [Cleaved into: HCF N-terminal chain 1; HCF N-terminal chain 2; HCF N-terminal chain 3; HCF N-terminal chain 4; HCF N-terminal chain 5; HCF N-terminal chain 6; HCF C-terminal chain 1; HCF C-terminal chain 2; HCF C-terminal chain 3; HCF C-terminal chain 4; HCF C-terminal chain 5; HCF C-terminal chain 6]
byonic	Ab	enrich_frac	HCD-EThcD	9	1654	T	Q9H4A3	WNK1_HUMAN	WNK1	Serine/threonine-protein kinase WNK1 (EC 2.7.11.1) (Erythrocyte 65 kDa protein) (p65) (Kinase deficient protein) (Protein kinase lysine-deficient 1) (Protein kinase with no lysine 1) (hWNK1)
byonic	Ab	enrich_frac	HCD-EThcD	5	583	T	P51610	HCFC1_HUMAN	HCFC1	Host cell factor 1 (HCF) (HCF-1) (C1 factor) (CFF) (VCAF) (VP16 accessory protein) [Cleaved into: HCF N-terminal chain 1; HCF N-terminal chain 2; HCF N-terminal chain 3; HCF N-terminal chain 4; HCF N-terminal chain 5; HCF N-terminal chain 6; HCF C-terminal chain 1; HCF C-terminal chain 2; HCF C-terminal chain 3; HCF C-terminal chain 4; HCF C-terminal chain 5; HCF C-terminal chain 6]
byonic	Ab	enrich_frac	HCD-EThcD	8	305	T	Q9H0E3	SP130_HUMAN	SAP130	Histone deacetylase complex subunit SAP130 (130 kDa Sin3-associated polypeptide) (Sin3-associated polypeptide p130)
byonic	Ab	enrich_frac	HCD-EThcD	9	306	T	Q9H0E3	SP130_HUMAN	SAP130	Histone deacetylase complex subunit SAP130 (130 kDa Sin3-associated polypeptide) (Sin3-associated polypeptide p130)
byonic	Ab	enrich_frac	HCD-EThcD	15	738	T	P51610	HCFC1_HUMAN	HCFC1	Host cell factor 1 (HCF) (HCF-1) (C1 factor) (CFF) (VCAF) (VP16 accessory protein) [Cleaved into: HCF N-terminal chain 1; HCF N-terminal chain 2; HCF N-terminal chain 3; HCF N-terminal chain 4; HCF N-terminal chain 5; HCF N-terminal chain 6; HCF C-terminal chain 1; HCF C-terminal chain 2; HCF C-terminal chain 3; HCF C-terminal chain 4; HCF C-terminal chain 5; HCF C-terminal chain 6]
byonic	Ab	enrich_frac	HCD-EThcD	8	256	T	P31930	QCR1_HUMAN	UQCRC1	Cytochrome b-c1 complex subunit 1, mitochondrial (Complex III subunit 1) (Core protein I) (Ubiquinol-cytochrome-c reductase complex core protein 1)
byonic	Ab	enrich_frac	HCD-EThcD	4	797	T	P51610	HCFC1_HUMAN	HCFC1	Host cell factor 1 (HCF) (HCF-1) (C1 factor) (CFF) (VCAF) (VP16 accessory protein) [Cleaved into: HCF N-terminal chain 1; HCF N-terminal chain 2; HCF N-terminal chain 3; HCF N-terminal chain 4; HCF N-terminal chain 5; HCF N-terminal chain 6; HCF C-terminal chain 1; HCF C-terminal chain 2; HCF C-terminal chain 3; HCF C-terminal chain 4; HCF C-terminal chain 5; HCF C-terminal chain 6]
byonic	Ab	enrich_frac	HCD-EThcD	1	588	T	Q15459	SF3A1_HUMAN	SF3A1	Splicing factor 3A subunit 1 (SF3a120) (Spliceosome-associated protein 114) (SAP 114)
byonic	Ab	enrich_frac	HCD-EThcD	2	589	T	Q15459	SF3A1_HUMAN	SF3A1	Splicing factor 3A subunit 1 (SF3a120) (Spliceosome-associated protein 114) (SAP 114)
byonic	Ab	enrich_frac	HCD-EThcD	6	321	S	P04181	OAT_HUMAN	OAT	Ornithine aminotransferase, mitochondrial (EC 2.6.1.13) (Ornithine delta-aminotransferase) (Ornithine--oxo-acid aminotransferase) [Cleaved into: Ornithine aminotransferase, hepatic form; Ornithine aminotransferase, renal form]
byonic	Ab	enrich_frac	HCD-EThcD	7	322	T	P04181	OAT_HUMAN	OAT	Ornithine aminotransferase, mitochondrial (EC 2.6.1.13) (Ornithine delta-aminotransferase) (Ornithine--oxo-acid aminotransferase) [Cleaved into: Ornithine aminotransferase, hepatic form; Ornithine aminotransferase, renal form]
byonic	Ab	enrich_frac	HCD-EThcD	16	123	S	Q14119	VEZF1_HUMAN	VEZF1	Vascular endothelial zinc finger 1 (Putative transcription factor DB1) (Zinc finger protein 161)
byonic	Ab	enrich_frac	HCD-EThcD	17	124	S	Q14119	VEZF1_HUMAN	VEZF1	Vascular endothelial zinc finger 1 (Putative transcription factor DB1) (Zinc finger protein 161)
byonic	Ab	enrich_frac	HCD-EThcD	5	775	S	P51610	HCFC1_HUMAN	HCFC1	Host cell factor 1 (HCF) (HCF-1) (C1 factor) (CFF) (VCAF) (VP16 accessory protein) [Cleaved into: HCF N-terminal chain 1; HCF N-terminal chain 2; HCF N-terminal chain 3; HCF N-terminal chain 4; HCF N-terminal chain 5; HCF N-terminal chain 6; HCF C-terminal chain 1; HCF C-terminal chain 2; HCF C-terminal chain 3; HCF C-terminal chain 4; HCF C-terminal chain 5; HCF C-terminal chain 6]
byonic	Ab	enrich_frac	HCD-EThcD	5	1557	S	Q8IWI9	MGAP_HUMAN	MGA	MAX gene-associated protein (MAX dimerization protein 5)
byonic	Ab	enrich_frac	HCD-EThcD	6	1558	T	Q8IWI9	MGAP_HUMAN	MGA	MAX gene-associated protein (MAX dimerization protein 5)
byonic	Ab	enrich_frac	HCD-EThcD	18	1744	S	Q09666	AHNK_HUMAN	AHNAK	Neuroblast differentiation-associated protein AHNAK (Desmoyokin)
byonic	Ab	enrich_frac	HCD-EThcD	21	1747	S	Q09666	AHNK_HUMAN	AHNAK	Neuroblast differentiation-associated protein AHNAK (Desmoyokin)
byonic	Ab	enrich_frac	HCD-EThcD	24	1750	T	Q09666	AHNK_HUMAN	AHNAK	Neuroblast differentiation-associated protein AHNAK (Desmoyokin)
byonic	Ab	enrich_frac	HCD-EThcD	8	3462	S	Q03001	DYST_HUMAN	DST	Dystonin (230 kDa bullous pemphigoid antigen) (230/240 kDa bullous pemphigoid antigen) (Bullous pemphigoid antigen 1) (BPA) (Bullous pemphigoid antigen) (Dystonia musculorum protein) (Hemidesmosomal plaque protein)
byonic	Ab	enrich_frac	HCD-EThcD	11	3465	S	Q03001	DYST_HUMAN	DST	Dystonin (230 kDa bullous pemphigoid antigen) (230/240 kDa bullous pemphigoid antigen) (Bullous pemphigoid antigen 1) (BPA) (Bullous pemphigoid antigen) (Dystonia musculorum protein) (Hemidesmosomal plaque protein)
byonic	Ab	enrich_frac	HCD-EThcD	8	496	T	P51610	HCFC1_HUMAN	HCFC1	Host cell factor 1 (HCF) (HCF-1) (C1 factor) (CFF) (VCAF) (VP16 accessory protein) [Cleaved into: HCF N-terminal chain 1; HCF N-terminal chain 2; HCF N-terminal chain 3; HCF N-terminal chain 4; HCF N-terminal chain 5; HCF N-terminal chain 6; HCF C-terminal chain 1; HCF C-terminal chain 2; HCF C-terminal chain 3; HCF C-terminal chain 4; HCF C-terminal chain 5; HCF C-terminal chain 6]
byonic	Ab	enrich_frac	HCD-EThcD	13	653	S	Q5H9F3	BCORL_HUMAN	BCORL1	BCL-6 corepressor-like protein 1 (BCoR-L1) (BCoR-like protein 1)
byonic	Ab	enrich_frac	HCD-EThcD	7	2294	S	O75179	ANR17_HUMAN	ANKRD17	Ankyrin repeat domain-containing protein 17 (Gene trap ankyrin repeat protein) (Serologically defined breast cancer antigen NY-BR-16)
byonic	Ab	enrich_frac	HCD-EThcD	3	189	S	P10768	ESTD_HUMAN	ESD	S-formylglutathione hydrolase (FGH) (EC 3.1.2.12) (Esterase D) (Methylumbelliferyl-acetate deacetylase) (EC 3.1.1.56)
byonic	Ab	enrich_frac	HCD-EThcD	3	605	T	Q12931	TRAP1_HUMAN	TRAP1	Heat shock protein 75 kDa, mitochondrial (HSP 75) (TNFR-associated protein 1) (Tumor necrosis factor type 1 receptor-associated protein) (TRAP-1)
byonic	Ab	enrich_frac	HCD-EThcD	9	611	T	Q12931	TRAP1_HUMAN	TRAP1	Heat shock protein 75 kDa, mitochondrial (HSP 75) (TNFR-associated protein 1) (Tumor necrosis factor type 1 receptor-associated protein) (TRAP-1)
byonic	Ab	enrich_frac	HCD-EThcD	20	1264	T	P31629	ZEP2_HUMAN	HIVEP2	Transcription factor HIVEP2 (Human immunodeficiency virus type I enhancer-binding protein 2) (HIV-EP2) (MHC-binding protein 2) (MBP-2)
byonic	Ab	enrich_frac	HCD-EThcD	1	1514	S	P52948	NUP98_HUMAN	NUP98	Nuclear pore complex protein Nup98-Nup96 (EC 3.4.21.-) [Cleaved into: Nuclear pore complex protein Nup98 (98 kDa nucleoporin) (Nucleoporin Nup98) (Nup98); Nuclear pore complex protein Nup96 (96 kDa nucleoporin) (Nucleoporin Nup96) (Nup96)]
byonic	Ab	enrich_frac	HCD-EThcD	3	1516	T	P52948	NUP98_HUMAN	NUP98	Nuclear pore complex protein Nup98-Nup96 (EC 3.4.21.-) [Cleaved into: Nuclear pore complex protein Nup98 (98 kDa nucleoporin) (Nucleoporin Nup98) (Nup98); Nuclear pore complex protein Nup96 (96 kDa nucleoporin) (Nucleoporin Nup96) (Nup96)]
byonic	Ab	enrich_frac	HCD-EThcD	11	306	S	Q96N67	DOCK7_HUMAN	DOCK7	Dedicator of cytokinesis protein 7
byonic	Ab	enrich_frac	HCD-EThcD	7	2995	T	Q15149	PLEC_HUMAN	PLEC	Plectin (PCN) (PLTN) (Hemidesmosomal protein 1) (HD1) (Plectin-1)
byonic	Ab	enrich_frac	HCD-EThcD	12	3000	T	Q15149	PLEC_HUMAN	PLEC	Plectin (PCN) (PLTN) (Hemidesmosomal protein 1) (HD1) (Plectin-1)
byonic	Ab	enrich_frac	HCD-EThcD	16	1021	S	Q9Y490	TLN1_HUMAN	TLN1	Talin-1
byonic	Ab	enrich_frac	HCD-EThcD	4	863	T	Q14974	IMB1_HUMAN	KPNB1	Importin subunit beta-1 (Importin-90) (Karyopherin subunit beta-1) (Nuclear factor p97) (Pore targeting complex 97 kDa subunit) (PTAC97)
byonic	Ab	enrich_frac	HCD-EThcD	7	866	T	Q14974	IMB1_HUMAN	KPNB1	Importin subunit beta-1 (Importin-90) (Karyopherin subunit beta-1) (Nuclear factor p97) (Pore targeting complex 97 kDa subunit) (PTAC97)
byonic	Ab	enrich_frac	HCD-EThcD	15	201	T	P49840	GSK3A_HUMAN	GSK3A	Glycogen synthase kinase-3 alpha (GSK-3 alpha) (EC 2.7.11.26) (Serine/threonine-protein kinase GSK3A) (EC 2.7.11.1)
byonic	Ab	enrich_frac	HCD-EThcD	7	17	T	P68400	CSK21_HUMAN	CSNK2A1	Casein kinase II subunit alpha (CK II alpha) (EC 2.7.11.1)
byonic	Ab	enrich_frac	HCD-EThcD	2	1592	S	Q9UQ35	SRRM2_HUMAN	SRRM2	Serine/arginine repetitive matrix protein 2 (300 kDa nuclear matrix antigen) (Serine/arginine-rich splicing factor-related nuclear matrix protein of 300 kDa) (SR-related nuclear matrix protein of 300 kDa) (Ser/Arg-related nuclear matrix protein of 300 kDa) (Splicing coactivator subunit SRm300) (Tax-responsive enhancer element-binding protein 803) (TaxREB803)
byonic	Ab	enrich_frac	HCD-EThcD	1	305	T	O75306	NDUS2_HUMAN	NDUFS2	NADH dehydrogenase [ubiquinone] iron-sulfur protein 2, mitochondrial (EC 7.1.1.2) (Complex I-49kD) (CI-49kD) (NADH-ubiquinone oxidoreductase 49 kDa subunit)
byonic	Ab	enrich_frac	HCD-EThcD	3	297	T	Q8NFH5	NUP35_HUMAN	NUP35	Nucleoporin NUP35 (35 kDa nucleoporin) (Mitotic phosphoprotein 44) (MP-44) (Nuclear pore complex protein Nup53) (Nucleoporin NUP53)
byonic	Ab	enrich_frac	HCD-EThcD	2	100	S	P62070	RRAS2_HUMAN	RRAS2	Ras-related protein R-Ras2 (EC 3.6.5.-) (Ras-like protein TC21) (Teratocarcinoma oncogene)
byonic	Ab	enrich_frac	HCD-EThcD	9	706	T	P22102	PUR2_HUMAN	GART	Trifunctional purine biosynthetic protein adenosine-3 [Includes: Phosphoribosylamine--glycine ligase (EC 6.3.4.13) (Glycinamide ribonucleotide synthetase) (GARS) (Phosphoribosylglycinamide synthetase); Phosphoribosylformylglycinamidine cyclo-ligase (EC 6.3.3.1) (AIR synthase) (AIRS) (Phosphoribosyl-aminoimidazole synthetase); Phosphoribosylglycinamide formyltransferase (EC 2.1.2.2) (5'-phosphorib…
byonic	Ab	enrich_frac	HCD-EThcD	1	528	S	P05067	A4_HUMAN	APP	Amyloid-beta precursor protein (APP) (ABPP) (APPI) (Alzheimer disease amyloid A4 protein homolog) (Alzheimer disease amyloid protein) (Amyloid precursor protein) (Amyloid-beta (A4) precursor protein) (Amyloid-beta A4 protein) (Cerebral vascular amyloid peptide) (CVAP) (PreA4) (Protease nexin-II) (PN-II) [Cleaved into: N-APP; Soluble APP-alpha (S-APP-alpha); Soluble APP-beta (S-APP-beta); C99 (Bet…
byonic	Ab	enrich_frac	HCD-EThcD	5	532	T	P05067	A4_HUMAN	APP	Amyloid-beta precursor protein (APP) (ABPP) (APPI) (Alzheimer disease amyloid A4 protein homolog) (Alzheimer disease amyloid protein) (Amyloid precursor protein) (Amyloid-beta (A4) precursor protein) (Amyloid-beta A4 protein) (Cerebral vascular amyloid peptide) (CVAP) (PreA4) (Protease nexin-II) (PN-II) [Cleaved into: N-APP; Soluble APP-alpha (S-APP-alpha); Soluble APP-beta (S-APP-beta); C99 (Bet…
byonic	Ab	enrich_frac	HCD-EThcD	5	972	S	Q8TEX9	IPO4_HUMAN	IPO4	Importin-4 (Imp4) (Importin-4b) (Imp4b) (Ran-binding protein 4) (RanBP4)
byonic	Ab	enrich_frac	HCD-EThcD	7	974	T	Q8TEX9	IPO4_HUMAN	IPO4	Importin-4 (Imp4) (Importin-4b) (Imp4b) (Ran-binding protein 4) (RanBP4)
byonic	Ab	enrich_frac	HCD-EThcD	3	639	T	O60296	TRAK2_HUMAN	TRAK2	Trafficking kinesin-binding protein 2 (Amyotrophic lateral sclerosis 2 chromosomal region candidate gene 3 protein)
byonic	Ab	enrich_frac	HCD-EThcD	11	647	T	O60296	TRAK2_HUMAN	TRAK2	Trafficking kinesin-binding protein 2 (Amyotrophic lateral sclerosis 2 chromosomal region candidate gene 3 protein)
byonic	Ab	enrich_frac	HCD-EThcD	12	648	S	O60296	TRAK2_HUMAN	TRAK2	Trafficking kinesin-binding protein 2 (Amyotrophic lateral sclerosis 2 chromosomal region candidate gene 3 protein)
byonic	Ab	enrich_frac	HCD-EThcD	18	654	T	O60296	TRAK2_HUMAN	TRAK2	Trafficking kinesin-binding protein 2 (Amyotrophic lateral sclerosis 2 chromosomal region candidate gene 3 protein)
byonic	Ab	enrich_frac	HCD-EThcD	9	257	T	Q86T24	KAISO_HUMAN	ZBTB33	Transcriptional regulator Kaiso (Zinc finger and BTB domain-containing protein 33)
byonic	Ab	enrich_frac	HCD-EThcD	2	76	S	O14828	SCAM3_HUMAN	SCAMP3	Secretory carrier-associated membrane protein 3 (Secretory carrier membrane protein 3)
byonic	Ab	enrich_frac	HCD-EThcD	4	78	T	O14828	SCAM3_HUMAN	SCAMP3	Secretory carrier-associated membrane protein 3 (Secretory carrier membrane protein 3)
byonic	Ab	enrich_frac	HCD-EThcD	5	115	S	Q8WUM4	PDC6I_HUMAN	PDCD6IP	Programmed cell death 6-interacting protein (PDCD6-interacting protein) (ALG-2-interacting protein 1) (ALG-2-interacting protein X) (Hp95)
byonic	Ab	enrich_frac	HCD-EThcD	13	870	S	Q5T4S7	UBR4_HUMAN	UBR4	E3 ubiquitin-protein ligase UBR4 (EC 2.3.2.27) (600 kDa retinoblastoma protein-associated factor) (N-recognin-4) (RING-type E3 ubiquitin transferase UBR4) (Retinoblastoma-associated factor of 600 kDa) (RBAF600) (p600) (Zinc finger UBR1-type protein 1)
byonic	Ab	enrich_frac	HCD-EThcD	5	336	S	Q12830	BPTF_HUMAN	BPTF	Nucleosome-remodeling factor subunit BPTF (Bromodomain and PHD finger-containing transcription factor) (Fetal Alz-50 clone 1 protein) (Fetal Alzheimer antigen)
byonic	Ab	enrich_frac	HCD-EThcD	3	66	S	Q99536	VAT1_HUMAN	VAT1	Synaptic vesicle membrane protein VAT-1 homolog (EC 1.-.-.-)
byonic	Ab	enrich_frac	HCD-EThcD	9	157	T	Q10570	CPSF1_HUMAN	CPSF1	Cleavage and polyadenylation specificity factor subunit 1 (Cleavage and polyadenylation specificity factor 160 kDa subunit) (CPSF 160 kDa subunit)
byonic	Ab	enrich_frac	HCD-EThcD	9	393	T	P62495	ERF1_HUMAN	ETF1	Eukaryotic peptide chain release factor subunit 1 (Eukaryotic release factor 1) (eRF1) (Protein Cl1) (TB3-1)
byonic	Ab	enrich_frac	HCD-EThcD	6	129	T	Q96C19	EFHD2_HUMAN	EFHD2	EF-hand domain-containing protein D2 (Swiprosin-1)
byonic	Ab	enrich_frac	HCD-EThcD	2	685	S	Q15652	JHD2C_HUMAN	JMJD1C	Probable JmjC domain-containing histone demethylation protein 2C (EC 1.14.11.-) (Jumonji domain-containing protein 1C) (Thyroid receptor-interacting protein 8) (TR-interacting protein 8) (TRIP-8)
byonic	Ab	enrich_frac	HCD-EThcD	9	408	T	Q99856	ARI3A_HUMAN	ARID3A	AT-rich interactive domain-containing protein 3A (ARID domain-containing protein 3A) (B-cell regulator of IgH transcription) (Bright) (Dead ringer-like protein 1) (E2F-binding protein 1)
byonic	Ab	enrich_frac	HCD-EThcD	10	18	S	Q29RF7	PDS5A_HUMAN	PDS5A	Sister chromatid cohesion protein PDS5 homolog A (Cell proliferation-inducing gene 54 protein) (Sister chromatid cohesion protein 112) (SCC-112)
byonic	Ab	enrich_frac	HCD-EThcD	8	1833	T	Q7Z6Z7	HUWE1_HUMAN	HUWE1	E3 ubiquitin-protein ligase HUWE1 (EC 2.3.2.26) (ARF-binding protein 1) (ARF-BP1) (HECT, UBA and WWE domain-containing protein 1) (HECT-type E3 ubiquitin transferase HUWE1) (Homologous to E6AP carboxyl terminus homologous protein 9) (HectH9) (Large structure of UREB1) (LASU1) (Mcl-1 ubiquitin ligase E3) (Mule) (Upstream regulatory element-binding protein 1) (URE-B1) (URE-binding protein 1)
byonic	Ab	enrich_frac	HCD-EThcD	5	404	S	Q16222	UAP1_HUMAN	UAP1	UDP-N-acetylhexosamine pyrophosphorylase (Antigen X) (AGX) (Protein-pyrophosphorylation enzyme) (EC 2.7.4.-) (Sperm-associated antigen 2) (UDP-N-acetylgalactosamine pyrophosphorylase) (EC 2.7.7.83) (UDP-N-acetylglucosamine pyrophosphorylase) (EC 2.7.7.23)
byonic	Ab	enrich_frac	HCD-EThcD	7	417	S	P08238	HS90B_HUMAN	HSP90AB1	Heat shock protein HSP 90-beta (HSP 90) (Heat shock 84 kDa) (HSP 84) (HSP84)
byonic	Ab	enrich_frac	HCD-EThcD	2	336	T	P55884	EIF3B_HUMAN	EIF3B	Eukaryotic translation initiation factor 3 subunit B (eIF3b) (Eukaryotic translation initiation factor 3 subunit 9) (Prt1 homolog) (hPrt1) (eIF-3-eta) (eIF3 p110) (eIF3 p116)
byonic	Ab	enrich_frac	HCD-EThcD	4	338	T	P55884	EIF3B_HUMAN	EIF3B	Eukaryotic translation initiation factor 3 subunit B (eIF3b) (Eukaryotic translation initiation factor 3 subunit 9) (Prt1 homolog) (hPrt1) (eIF-3-eta) (eIF3 p110) (eIF3 p116)
byonic	Ab	enrich_frac	HCD-EThcD	1	978	S	O14974	MYPT1_HUMAN	PPP1R12A	Protein phosphatase 1 regulatory subunit 12A (Myosin phosphatase-targeting subunit 1) (Myosin phosphatase target subunit 1) (Protein phosphatase myosin-binding subunit)
byonic	Ab	enrich_frac	HCD-EThcD	7	438	T	Q96EK5	KBP_HUMAN	KIFBP	KIF-binding protein (KIF1-binding protein) (Kinesin family binding protein)
byonic	Ab	enrich_frac	HCD-EThcD	2	641	T	Q5H9F3	BCORL_HUMAN	BCORL1	BCL-6 corepressor-like protein 1 (BCoR-L1) (BCoR-like protein 1)
byonic	Ab	enrich_frac	HCD-EThcD	6	1013	T	Q8IWI9	MGAP_HUMAN	MGA	MAX gene-associated protein (MAX dimerization protein 5)
byonic	Ab	enrich_frac	HCD-EThcD	2	382	T	Q66K74	MAP1S_HUMAN	MAP1S	Microtubule-associated protein 1S (MAP-1S) (BPY2-interacting protein 1) (Microtubule-associated protein 8) (Variable charge Y chromosome 2-interacting protein 1) (VCY2-interacting protein 1) (VCY2IP-1) [Cleaved into: MAP1S heavy chain; MAP1S light chain]
byonic	Ab	enrich_frac	HCD-EThcD	3	4209	S	Q63HN8	RN213_HUMAN	RNF213	E3 ubiquitin-protein ligase RNF213 (EC 2.3.2.27) (EC 3.6.4.-) (ALK lymphoma oligomerization partner on chromosome 17) (E3 ubiquitin-lipopolysaccharide ligase RNF213) (EC 2.3.2.-) (Mysterin) (RING finger protein 213)
byonic	Ab	enrich_frac	HCD-EThcD	6	4212	S	Q63HN8	RN213_HUMAN	RNF213	E3 ubiquitin-protein ligase RNF213 (EC 2.3.2.27) (EC 3.6.4.-) (ALK lymphoma oligomerization partner on chromosome 17) (E3 ubiquitin-lipopolysaccharide ligase RNF213) (EC 2.3.2.-) (Mysterin) (RING finger protein 213)
byonic	Ab	enrich_frac	HCD-EThcD	7	378	S	Q9Y5J1	UTP18_HUMAN	UTP18	U3 small nucleolar RNA-associated protein 18 homolog (WD repeat-containing protein 50)
byonic	Ab	enrich_frac	HCD-EThcD	3	49	T	Q04656	ATP7A_HUMAN	ATP7A	Copper-transporting ATPase 1 (EC 7.2.2.8) (Copper pump 1) (Menkes disease-associated protein)
byonic	OGAmutant	enrich_frac	HCD-EThcD	9	2477	S	Q9Y520	PRC2C_HUMAN	PRRC2C	Protein PRRC2C (BAT2 domain-containing protein 1) (HBV X-transactivated gene 2 protein) (HBV XAg-transactivated protein 2) (HLA-B-associated transcript 2-like 2) (Proline-rich and coiled-coil-containing protein 2C)
byonic	OGAmutant	enrich_frac	HCD-EThcD	25	1639	S	Q9HCD6	TANC2_HUMAN	TANC2	Protein TANC2 (Tetratricopeptide repeat, ankyrin repeat and coiled-coil domain-containing protein 2)
byonic	OGAmutant	enrich_frac	HCD-EThcD	16	857	S	Q99700	ATX2_HUMAN	ATXN2	Ataxin-2 (Spinocerebellar ataxia type 2 protein) (Trinucleotide repeat-containing gene 13 protein)
byonic	OGAmutant	enrich_frac	HCD-EThcD	18	360	S	Q9UGP4	LIMD1_HUMAN	LIMD1	LIM domain-containing protein 1
byonic	OGAmutant	enrich_frac	HCD-EThcD	17	572	S	P49790	NU153_HUMAN	NUP153	Nuclear pore complex protein Nup153 (153 kDa nucleoporin) (Nucleoporin Nup153)
byonic	OGAmutant	enrich_frac	HCD-EThcD	11	159	S	Q96M27	PRRC1_HUMAN	PRRC1	Protein PRRC1 (Proline-rich and coiled-coil-containing protein 1)
byonic	OGAmutant	enrich_frac	HCD-EThcD	4	878	S	Q9NPG3	UBN1_HUMAN	UBN1	Ubinuclein-1 (HIRA-binding protein) (Protein VT4) (Ubiquitously expressed nuclear protein)
byonic	OGAmutant	enrich_frac	HCD-EThcD	14	353	S	Q6UUV7	CRTC3_HUMAN	CRTC3	CREB-regulated transcription coactivator 3 (Transducer of regulated cAMP response element-binding protein 3) (TORC-3) (Transducer of CREB protein 3)
byonic	OGAmutant	enrich_frac	HCD-EThcD	7	25	S	Q9Y618	NCOR2_HUMAN	NCOR2	Nuclear receptor corepressor 2 (N-CoR2) (CTG repeat protein 26) (SMAP270) (Silencing mediator of retinoic acid and thyroid hormone receptor) (SMRT) (T3 receptor-associating factor) (TRAC) (Thyroid-, retinoic-acid-receptor-associated corepressor)
byonic	OGAmutant	enrich_frac	HCD-EThcD	18	289	S	Q5T6F2	UBAP2_HUMAN	UBAP2	Ubiquitin-associated protein 2 (UBAP-2) (RNA polymerase II degradation factor UBAP2)
byonic	OGAmutant	enrich_frac	HCD-EThcD	11	429	T	Q6MZP7	LIN54_HUMAN	LIN54	Protein lin-54 homolog (CXC domain-containing protein 1)
byonic	OGAmutant	enrich_frac	HCD-EThcD	25	244	T	P22670	RFX1_HUMAN	RFX1	MHC class II regulatory factor RFX1 (Enhancer factor C) (EF-C) (Regulatory factor X 1) (RFX) (Transcription factor RFX1)
byonic	OGAmutant	enrich_frac	HCD-EThcD	8	1495	S	Q96L91	EP400_HUMAN	EP400	E1A-binding protein p400 (EC 3.6.4.-) (CAG repeat protein 32) (Domino homolog) (hDomino) (Trinucleotide repeat-containing gene 12 protein) (p400 kDa SWI2/SNF2-related protein)
byonic	OGAmutant	enrich_frac	HCD-EThcD	10	1672	S	Q8IWI9	MGAP_HUMAN	MGA	MAX gene-associated protein (MAX dimerization protein 5)
byonic	OGAmutant	enrich_frac	HCD-EThcD	7	1235	S	Q9H4A3	WNK1_HUMAN	WNK1	Serine/threonine-protein kinase WNK1 (EC 2.7.11.1) (Erythrocyte 65 kDa protein) (p65) (Kinase deficient protein) (Protein kinase lysine-deficient 1) (Protein kinase with no lysine 1) (hWNK1)
byonic	OGAmutant	enrich_frac	HCD-EThcD	7	1044	S	P35658	NU214_HUMAN	NUP214	Nuclear pore complex protein Nup214 (214 kDa nucleoporin) (Nucleoporin Nup214) (Protein CAN)
byonic	OGAmutant	enrich_frac	HCD-EThcD	15	191	S	O95081	AGFG2_HUMAN	AGFG2	Arf-GAP domain and FG repeat-containing protein 2 (HIV-1 Rev-binding protein-like protein) (Rev/Rex activation domain-binding protein related) (RAB-R)
byonic	OGAmutant	enrich_frac	HCD-EThcD	16	192	T	O95081	AGFG2_HUMAN	AGFG2	Arf-GAP domain and FG repeat-containing protein 2 (HIV-1 Rev-binding protein-like protein) (Rev/Rex activation domain-binding protein related) (RAB-R)
byonic	OGAmutant	enrich_frac	HCD-EThcD	17	671	S	A8CG34	P121C_HUMAN	POM121C	Nuclear envelope pore membrane protein POM 121C (Nuclear pore membrane protein 121-2) (POM121-2) (Pore membrane protein of 121 kDa C)
byonic	OGAmutant	enrich_frac	HCD-EThcD	5	563	S	P51610	HCFC1_HUMAN	HCFC1	Host cell factor 1 (HCF) (HCF-1) (C1 factor) (CFF) (VCAF) (VP16 accessory protein) [Cleaved into: HCF N-terminal chain 1; HCF N-terminal chain 2; HCF N-terminal chain 3; HCF N-terminal chain 4; HCF N-terminal chain 5; HCF N-terminal chain 6; HCF C-terminal chain 1; HCF C-terminal chain 2; HCF C-terminal chain 3; HCF C-terminal chain 4; HCF C-terminal chain 5; HCF C-terminal chain 6]
byonic	OGAmutant	enrich_frac	HCD-EThcD	9	779	T	P51610	HCFC1_HUMAN	HCFC1	Host cell factor 1 (HCF) (HCF-1) (C1 factor) (CFF) (VCAF) (VP16 accessory protein) [Cleaved into: HCF N-terminal chain 1; HCF N-terminal chain 2; HCF N-terminal chain 3; HCF N-terminal chain 4; HCF N-terminal chain 5; HCF N-terminal chain 6; HCF C-terminal chain 1; HCF C-terminal chain 2; HCF C-terminal chain 3; HCF C-terminal chain 4; HCF C-terminal chain 5; HCF C-terminal chain 6]
byonic	OGAmutant	enrich_frac	HCD-EThcD	8	153	S	Q9HBM6	TAF9B_HUMAN	TAF9B	Transcription initiation factor TFIID subunit 9B (Neuronal cell death-related protein 7) (DN-7) (Transcription initiation factor TFIID subunit 9-like) (Transcription-associated factor TAFII31L)
byonic	OGAmutant	enrich_frac	HCD-EThcD	9	566	S	O14974	MYPT1_HUMAN	PPP1R12A	Protein phosphatase 1 regulatory subunit 12A (Myosin phosphatase-targeting subunit 1) (Myosin phosphatase target subunit 1) (Protein phosphatase myosin-binding subunit)
byonic	OGAmutant	enrich_frac	HCD-EThcD	5	23	S	Q9Y618	NCOR2_HUMAN	NCOR2	Nuclear receptor corepressor 2 (N-CoR2) (CTG repeat protein 26) (SMAP270) (Silencing mediator of retinoic acid and thyroid hormone receptor) (SMRT) (T3 receptor-associating factor) (TRAC) (Thyroid-, retinoic-acid-receptor-associated corepressor)
byonic	OGAmutant	enrich_frac	HCD-EThcD	11	622	S	P51610	HCFC1_HUMAN	HCFC1	Host cell factor 1 (HCF) (HCF-1) (C1 factor) (CFF) (VCAF) (VP16 accessory protein) [Cleaved into: HCF N-terminal chain 1; HCF N-terminal chain 2; HCF N-terminal chain 3; HCF N-terminal chain 4; HCF N-terminal chain 5; HCF N-terminal chain 6; HCF C-terminal chain 1; HCF C-terminal chain 2; HCF C-terminal chain 3; HCF C-terminal chain 4; HCF C-terminal chain 5; HCF C-terminal chain 6]
byonic	OGAmutant	enrich_frac	HCD-EThcD	14	625	T	P51610	HCFC1_HUMAN	HCFC1	Host cell factor 1 (HCF) (HCF-1) (C1 factor) (CFF) (VCAF) (VP16 accessory protein) [Cleaved into: HCF N-terminal chain 1; HCF N-terminal chain 2; HCF N-terminal chain 3; HCF N-terminal chain 4; HCF N-terminal chain 5; HCF N-terminal chain 6; HCF C-terminal chain 1; HCF C-terminal chain 2; HCF C-terminal chain 3; HCF C-terminal chain 4; HCF C-terminal chain 5; HCF C-terminal chain 6]
byonic	OGAmutant	enrich_frac	HCD-EThcD	18	1292	T	Q9BTC0	DIDO1_HUMAN	DIDO1	Death-inducer obliterator 1 (DIO-1) (hDido1) (Death-associated transcription factor 1) (DATF-1)
byonic	OGAmutant	enrich_frac	HCD-EThcD	14	1014	S	O15027	SC16A_HUMAN	SEC16A	Protein transport protein Sec16A (SEC16 homolog A) (p250)
byonic	OGAmutant	enrich_frac	HCD-EThcD	5	620	S	Q8TEQ6	GEMI5_HUMAN	GEMIN5	Gem-associated protein 5 (Gemin5)
byonic	OGAmutant	enrich_frac	HCD-EThcD	23	1026	T	P49792	RBP2_HUMAN	RANBP2	E3 SUMO-protein ligase RanBP2 (EC 2.3.2.-) (358 kDa nucleoporin) (Nuclear pore complex protein Nup358) (Nucleoporin Nup358) (Ran-binding protein 2) (RanBP2) (p270)
byonic	OGAmutant	enrich_frac	HCD-EThcD	7	232	S	Q09666	AHNK_HUMAN	AHNAK	Neuroblast differentiation-associated protein AHNAK (Desmoyokin)
byonic	OGAmutant	enrich_frac	HCD-EThcD	6	861	T	P51610	HCFC1_HUMAN	HCFC1	Host cell factor 1 (HCF) (HCF-1) (C1 factor) (CFF) (VCAF) (VP16 accessory protein) [Cleaved into: HCF N-terminal chain 1; HCF N-terminal chain 2; HCF N-terminal chain 3; HCF N-terminal chain 4; HCF N-terminal chain 5; HCF N-terminal chain 6; HCF C-terminal chain 1; HCF C-terminal chain 2; HCF C-terminal chain 3; HCF C-terminal chain 4; HCF C-terminal chain 5; HCF C-terminal chain 6]
byonic	OGAmutant	enrich_frac	HCD-EThcD	8	76	S	O60664	PLIN3_HUMAN	PLIN3	Perilipin-3 (47 kDa mannose 6-phosphate receptor-binding protein) (47 kDa MPR-binding protein) (Cargo selection protein TIP47) (Mannose-6-phosphate receptor-binding protein 1) (Placental protein 17) (PP17)
byonic	OGAmutant	enrich_frac	HCD-EThcD	12	623	S	P51610	HCFC1_HUMAN	HCFC1	Host cell factor 1 (HCF) (HCF-1) (C1 factor) (CFF) (VCAF) (VP16 accessory protein) [Cleaved into: HCF N-terminal chain 1; HCF N-terminal chain 2; HCF N-terminal chain 3; HCF N-terminal chain 4; HCF N-terminal chain 5; HCF N-terminal chain 6; HCF C-terminal chain 1; HCF C-terminal chain 2; HCF C-terminal chain 3; HCF C-terminal chain 4; HCF C-terminal chain 5; HCF C-terminal chain 6]
byonic	OGAmutant	enrich_frac	HCD-EThcD	9	876	S	Q7Z589	EMSY_HUMAN	EMSY	BRCA2-interacting transcriptional repressor EMSY
byonic	OGAmutant	enrich_frac	HCD-EThcD	15	246	S	Q15942	ZYX_HUMAN	ZYX	Zyxin (Zyxin-2)
byonic	OGAmutant	enrich_frac	HCD-EThcD	13	570	T	O14974	MYPT1_HUMAN	PPP1R12A	Protein phosphatase 1 regulatory subunit 12A (Myosin phosphatase-targeting subunit 1) (Myosin phosphatase target subunit 1) (Protein phosphatase myosin-binding subunit)
byonic	OGAmutant	enrich_frac	HCD-EThcD	6	597	S	Q9NYV4	CDK12_HUMAN	CDK12	Cyclin-dependent kinase 12 (EC 2.7.11.22) (EC 2.7.11.23) (Cdc2-related kinase, arginine/serine-rich) (CrkRS) (Cell division cycle 2-related protein kinase 7) (CDC2-related protein kinase 7) (Cell division protein kinase 12) (hCDK12)
byonic	OGAmutant	enrich_frac	HCD-EThcD	11	1113	S	P49790	NU153_HUMAN	NUP153	Nuclear pore complex protein Nup153 (153 kDa nucleoporin) (Nucleoporin Nup153)
byonic	OGAmutant	enrich_frac	HCD-EThcD	7	189	S	P18846	ATF1_HUMAN	ATF1	Cyclic AMP-dependent transcription factor ATF-1 (cAMP-dependent transcription factor ATF-1) (Activating transcription factor 1) (Protein TREB36)
byonic	OGAmutant	enrich_frac	HCD-EThcD	11	1549	S	P35658	NU214_HUMAN	NUP214	Nuclear pore complex protein Nup214 (214 kDa nucleoporin) (Nucleoporin Nup214) (Protein CAN)
byonic	OGAmutant	enrich_frac	HCD-EThcD	17	143	S	P30622	CLIP1_HUMAN	CLIP1	CAP-Gly domain-containing linker protein 1 (Cytoplasmic linker protein 1) (Cytoplasmic linker protein 170 alpha-2) (CLIP-170) (Reed-Sternberg intermediate filament-associated protein) (Restin)
byonic	OGAmutant	enrich_frac	HCD-EThcD	7	893	S	P49790	NU153_HUMAN	NUP153	Nuclear pore complex protein Nup153 (153 kDa nucleoporin) (Nucleoporin Nup153)
byonic	OGAmutant	enrich_frac	HCD-EThcD	4	75	S	P12757	SKIL_HUMAN	SKIL	Ski-like protein (Ski-related oncogene) (Ski-related protein)
byonic	OGAmutant	enrich_frac	HCD-EThcD	4	399	S	Q5VT52	RPRD2_HUMAN	RPRD2	Regulation of nuclear pre-mRNA domain-containing protein 2
byonic	OGAmutant	enrich_frac	HCD-EThcD	5	400	T	Q5VT52	RPRD2_HUMAN	RPRD2	Regulation of nuclear pre-mRNA domain-containing protein 2
byonic	OGAmutant	enrich_frac	HCD-EThcD	8	574	S	Q7Z589	EMSY_HUMAN	EMSY	BRCA2-interacting transcriptional repressor EMSY
byonic	OGAmutant	enrich_frac	HCD-EThcD	11	179	S	Q9H1B7	I2BPL_HUMAN	IRF2BPL	Probable E3 ubiquitin-protein ligase IRF2BPL (EC 2.3.2.27) (Enhanced at puberty protein 1) (Interferon regulatory factor 2-binding protein-like)
byonic	OGAmutant	enrich_frac	HCD-EThcD	6	751	T	Q9ULU4	ZMYD8_HUMAN	ZMYND8	MYND-type zinc finger-containing chromatin reader ZMYND8 (Cutaneous T-cell lymphoma-associated antigen se14-3) (CTCL-associated antigen se14-3) (Protein kinase C-binding protein 1) (Rack7) (Transcription coregulator ZMYND8) (Zinc finger MYND domain-containing protein 8)
byonic	OGAmutant	enrich_frac	HCD-EThcD	14	342	S	O95487	SC24B_HUMAN	SEC24B	Protein transport protein Sec24B (SEC24-related protein B)
byonic	OGAmutant	enrich_frac	HCD-EThcD	12	797	S	P27816	MAP4_HUMAN	MAP4	Microtubule-associated protein 4 (MAP-4)
byonic	OGAmutant	enrich_frac	HCD-EThcD	13	49	S	P08670	VIME_HUMAN	VIM	Vimentin
byonic	OGAmutant	enrich_frac	HCD-EThcD	9	990	S	O75044	SRGP2_HUMAN	SRGAP2	SLIT-ROBO Rho GTPase-activating protein 2 (srGAP2) (Formin-binding protein 2) (Rho GTPase-activating protein 34)
byonic	OGAmutant	enrich_frac	HCD-EThcD	8	593	S	Q9HBD1	RC3H2_HUMAN	RC3H2	Roquin-2 (EC 2.3.2.27) (Membrane-associated nucleic acid-binding protein) (RING finger and CCCH-type zinc finger domain-containing protein 2) (RING finger protein 164) (RING-type E3 ubiquitin transferase Roquin-2)
byonic	OGAmutant	enrich_frac	HCD-EThcD	4	495	T	Q86UE4	LYRIC_HUMAN	MTDH	Protein LYRIC (3D3/LYRIC) (Astrocyte elevated gene-1 protein) (AEG-1) (Lysine-rich CEACAM1 co-isolated protein) (Metadherin) (Metastasis adhesion protein)
byonic	OGAmutant	enrich_frac	HCD-EThcD	7	808	S	Q5VUA4	ZN318_HUMAN	ZNF318	Zinc finger protein 318 (Endocrine regulatory protein)
byonic	OGAmutant	enrich_frac	HCD-EThcD	9	1287	T	Q14004	CDK13_HUMAN	CDK13	Cyclin-dependent kinase 13 (EC 2.7.11.22) (EC 2.7.11.23) (CDC2-related protein kinase 5) (Cell division cycle 2-like protein kinase 5) (Cell division protein kinase 13) (hCDK13) (Cholinesterase-related cell division controller)
byonic	OGAmutant	enrich_frac	HCD-EThcD	2	5298	S	Q09666	AHNK_HUMAN	AHNAK	Neuroblast differentiation-associated protein AHNAK (Desmoyokin)
byonic	OGAmutant	enrich_frac	HCD-EThcD	6	256	S	Q96PK6	RBM14_HUMAN	RBM14	RNA-binding protein 14 (Paraspeckle protein 2) (PSP2) (RNA-binding motif protein 14) (RRM-containing coactivator activator/modulator) (Synaptotagmin-interacting protein) (SYT-interacting protein)
byonic	OGAmutant	enrich_frac	HCD-EThcD	7	236	S	Q7Z589	EMSY_HUMAN	EMSY	BRCA2-interacting transcriptional repressor EMSY
byonic	OGAmutant	enrich_frac	HCD-EThcD	4	195	S	Q96KR1	ZFR_HUMAN	ZFR	Zinc finger RNA-binding protein (hZFR) (M-phase phosphoprotein homolog)
byonic	OGAmutant	enrich_frac	HCD-EThcD	10	182	S	Q86YP4	P66A_HUMAN	GATAD2A	Transcriptional repressor p66-alpha (Hp66alpha) (GATA zinc finger domain-containing protein 2A)
byonic	OGAmutant	enrich_frac	HCD-EThcD	7	479	S	O95835	LATS1_HUMAN	LATS1	Serine/threonine-protein kinase LATS1 (EC 2.7.11.1) (Large tumor suppressor homolog 1) (WARTS protein kinase) (h-warts)
byonic	OGAmutant	enrich_frac	HCD-EThcD	13	523	S	Q9P2N5	RBM27_HUMAN	RBM27	RNA-binding protein 27 (RNA-binding motif protein 27)
byonic	OGAmutant	enrich_frac	HCD-EThcD	26	952	S	Q9BTC0	DIDO1_HUMAN	DIDO1	Death-inducer obliterator 1 (DIO-1) (hDido1) (Death-associated transcription factor 1) (DATF-1)
byonic	OGAmutant	enrich_frac	HCD-EThcD	7	540	T	Q8NEY1	NAV1_HUMAN	NAV1	Neuron navigator 1 (Pore membrane and/or filament-interacting-like protein 3) (Steerin-1) (Unc-53 homolog 1) (unc53H1)
byonic	OGAmutant	enrich_frac	HCD-EThcD	8	240	S	Q8IZ21	PHAR4_HUMAN	PHACTR4	Phosphatase and actin regulator 4
byonic	OGAmutant	enrich_frac	HCD-EThcD	11	1173	S	Q15652	JHD2C_HUMAN	JMJD1C	Probable JmjC domain-containing histone demethylation protein 2C (EC 1.14.11.-) (Jumonji domain-containing protein 1C) (Thyroid receptor-interacting protein 8) (TR-interacting protein 8) (TRIP-8)
byonic	OGAmutant	enrich_frac	HCD-EThcD	8	801	T	P51610	HCFC1_HUMAN	HCFC1	Host cell factor 1 (HCF) (HCF-1) (C1 factor) (CFF) (VCAF) (VP16 accessory protein) [Cleaved into: HCF N-terminal chain 1; HCF N-terminal chain 2; HCF N-terminal chain 3; HCF N-terminal chain 4; HCF N-terminal chain 5; HCF N-terminal chain 6; HCF C-terminal chain 1; HCF C-terminal chain 2; HCF C-terminal chain 3; HCF C-terminal chain 4; HCF C-terminal chain 5; HCF C-terminal chain 6]
byonic	OGAmutant	enrich_frac	HCD-EThcD	7	170	S	P41235	HNF4A_HUMAN	HNF4A	Hepatocyte nuclear factor 4-alpha (HNF-4-alpha) (Nuclear receptor subfamily 2 group A member 1) (Transcription factor 14) (TCF-14) (Transcription factor HNF-4)
byonic	OGAmutant	enrich_frac	HCD-EThcD	2	1150	S	P51610	HCFC1_HUMAN	HCFC1	Host cell factor 1 (HCF) (HCF-1) (C1 factor) (CFF) (VCAF) (VP16 accessory protein) [Cleaved into: HCF N-terminal chain 1; HCF N-terminal chain 2; HCF N-terminal chain 3; HCF N-terminal chain 4; HCF N-terminal chain 5; HCF N-terminal chain 6; HCF C-terminal chain 1; HCF C-terminal chain 2; HCF C-terminal chain 3; HCF C-terminal chain 4; HCF C-terminal chain 5; HCF C-terminal chain 6]
byonic	OGAmutant	enrich_frac	HCD-EThcD	6	160	T	O95486	SC24A_HUMAN	SEC24A	Protein transport protein Sec24A (SEC24-related protein A)
byonic	OGAmutant	enrich_frac	HCD-EThcD	8	162	S	O95486	SC24A_HUMAN	SEC24A	Protein transport protein Sec24A (SEC24-related protein A)
byonic	OGAmutant	enrich_frac	HCD-EThcD	13	380	S	Q14157	UBP2L_HUMAN	UBAP2L	Ubiquitin-associated protein 2-like (Protein NICE-4) (RNA polymerase II degradation factor UBAP2L)
byonic	OGAmutant	enrich_frac	HCD-EThcD	8	199	T	Q96KR1	ZFR_HUMAN	ZFR	Zinc finger RNA-binding protein (hZFR) (M-phase phosphoprotein homolog)
byonic	OGAmutant	enrich_frac	HCD-EThcD	7	349	S	O43670	ZN207_HUMAN	ZNF207	BUB3-interacting and GLEBS motif-containing protein ZNF207 (BuGZ) (hBuGZ) (Zinc finger protein 207)
byonic	OGAmutant	enrich_frac	HCD-EThcD	6	644	S	Q12815	TROAP_HUMAN	TROAP	Tastin (Trophinin-assisting protein) (Trophinin-associated protein)
byonic	OGAmutant	enrich_frac	HCD-EThcD	11	408	S	Q9UM82	SPAT2_HUMAN	SPATA2	Spermatogenesis-associated protein 2
byonic	OGAmutant	enrich_frac	HCD-EThcD	32	4856	S	Q8IVF2	AHNK2_HUMAN	AHNAK2	Protein AHNAK2
byonic	OGAmutant	enrich_frac	HCD-EThcD	6	315	S	O95487	SC24B_HUMAN	SEC24B	Protein transport protein Sec24B (SEC24-related protein B)
byonic	OGAmutant	enrich_frac	HCD-EThcD	21	213	S	Q7Z5J4	RAI1_HUMAN	RAI1	Retinoic acid-induced protein 1
byonic	OGAmutant	enrich_frac	HCD-EThcD	28	220	S	Q7Z5J4	RAI1_HUMAN	RAI1	Retinoic acid-induced protein 1
byonic	OGAmutant	enrich_frac	HCD-EThcD	11	220	S	Q6PJT7	ZC3HE_HUMAN	ZC3H14	Zinc finger CCCH domain-containing protein 14 (Mammalian suppressor of tau pathology-2) (MSUT-2) (Renal carcinoma antigen NY-REN-37)
byonic	OGAmutant	enrich_frac	HCD-EThcD	6	203	S	Q3L8U1	CHD9_HUMAN	CHD9	Chromodomain-helicase-DNA-binding protein 9 (CHD-9) (EC 3.6.4.12) (ATP-dependent helicase CHD9) (Chromatin-related mesenchymal modulator) (CReMM) (Chromatin-remodeling factor CHROM1) (Kismet homolog 2) (PPAR-alpha-interacting complex protein 320 kDa) (Peroxisomal proliferator-activated receptor A-interacting complex 320 kDa protein)
byonic	OGAmutant	enrich_frac	HCD-EThcD	5	948	S	Q92540	SMG7_HUMAN	SMG7	Nonsense-mediated mRNA decay factor SMG7 (SMG-7 homolog) (hSMG-7)
byonic	OGAmutant	enrich_frac	HCD-EThcD	3	858	T	P51610	HCFC1_HUMAN	HCFC1	Host cell factor 1 (HCF) (HCF-1) (C1 factor) (CFF) (VCAF) (VP16 accessory protein) [Cleaved into: HCF N-terminal chain 1; HCF N-terminal chain 2; HCF N-terminal chain 3; HCF N-terminal chain 4; HCF N-terminal chain 5; HCF N-terminal chain 6; HCF C-terminal chain 1; HCF C-terminal chain 2; HCF C-terminal chain 3; HCF C-terminal chain 4; HCF C-terminal chain 5; HCF C-terminal chain 6]
byonic	OGAmutant	enrich_frac	HCD-EThcD	1	1484	T	O75376	NCOR1_HUMAN	NCOR1	Nuclear receptor corepressor 1 (N-CoR) (N-CoR1)
byonic	OGAmutant	enrich_frac	HCD-EThcD	16	406	S	Q8IZW8	TENS4_HUMAN	TNS4	Tensin-4 (C-terminal tensin-like protein)
byonic	OGAmutant	enrich_frac	HCD-EThcD	8	738	S	Q9P2N5	RBM27_HUMAN	RBM27	RNA-binding protein 27 (RNA-binding motif protein 27)
byonic	OGAmutant	enrich_frac	HCD-EThcD	6	903	S	O75376	NCOR1_HUMAN	NCOR1	Nuclear receptor corepressor 1 (N-CoR) (N-CoR1)
byonic	OGAmutant	enrich_frac	HCD-EThcD	11	897	S	Q9HBD1	RC3H2_HUMAN	RC3H2	Roquin-2 (EC 2.3.2.27) (Membrane-associated nucleic acid-binding protein) (RING finger and CCCH-type zinc finger domain-containing protein 2) (RING finger protein 164) (RING-type E3 ubiquitin transferase Roquin-2)
byonic	OGAmutant	enrich_frac	HCD-EThcD	12	302	S	P52594	AGFG1_HUMAN	AGFG1	Arf-GAP domain and FG repeat-containing protein 1 (HIV-1 Rev-binding protein) (Nucleoporin-like protein RIP) (Rev-interacting protein) (Rev/Rex activation domain-binding protein)
byonic	OGAmutant	enrich_frac	HCD-EThcD	1	311	T	Q9NZQ3	SPN90_HUMAN	NCKIPSD	NCK-interacting protein with SH3 domain (54 kDa VacA-interacting protein) (54 kDa vimentin-interacting protein) (VIP54) (90 kDa SH3 protein interacting with Nck) (AF3p21) (Dia-interacting protein 1) (DIP-1) (Diaphanous protein-interacting protein) (SH3 adapter protein SPIN90) (WASP-interacting SH3-domain protein) (WISH) (Wiskott-Aldrich syndrome protein-interacting protein)
byonic	OGAmutant	enrich_frac	HCD-EThcD	3	685	S	P51610	HCFC1_HUMAN	HCFC1	Host cell factor 1 (HCF) (HCF-1) (C1 factor) (CFF) (VCAF) (VP16 accessory protein) [Cleaved into: HCF N-terminal chain 1; HCF N-terminal chain 2; HCF N-terminal chain 3; HCF N-terminal chain 4; HCF N-terminal chain 5; HCF N-terminal chain 6; HCF C-terminal chain 1; HCF C-terminal chain 2; HCF C-terminal chain 3; HCF C-terminal chain 4; HCF C-terminal chain 5; HCF C-terminal chain 6]
byonic	OGAmutant	enrich_frac	HCD-EThcD	13	1852	S	O00468	AGRIN_HUMAN	AGRN	Agrin [Cleaved into: Agrin N-terminal 110 kDa subunit; Agrin C-terminal 110 kDa subunit; Agrin C-terminal 90 kDa fragment (C90); Agrin C-terminal 22 kDa fragment (C22)]
byonic	OGAmutant	enrich_frac	HCD-EThcD	8	258	S	Q14814	MEF2D_HUMAN	MEF2D	Myocyte-specific enhancer factor 2D
byonic	OGAmutant	enrich_frac	HCD-EThcD	2	1888	S	Q5VUA4	ZN318_HUMAN	ZNF318	Zinc finger protein 318 (Endocrine regulatory protein)
byonic	OGAmutant	enrich_frac	HCD-EThcD	2	830	S	Q9UPV9	TRAK1_HUMAN	TRAK1	Trafficking kinesin-binding protein 1 (106 kDa O-GlcNAc transferase-interacting protein) (Protein Milton)
byonic	OGAmutant	enrich_frac	HCD-EThcD	9	660	T	P56524	HDAC4_HUMAN	HDAC4	Histone deacetylase 4 (HD4) (EC 3.5.1.98)
byonic	OGAmutant	enrich_frac	HCD-EThcD	14	887	T	A2RRP1	NBAS_HUMAN	NBAS	NBAS subunit of NRZ tethering complex (Neuroblastoma-amplified gene protein) (Neuroblastoma-amplified sequence)
byonic	OGAmutant	enrich_frac	HCD-EThcD	7	3175	S	Q96T58	MINT_HUMAN	SPEN	Msx2-interacting protein (SMART/HDAC1-associated repressor protein) (SPEN homolog)
byonic	OGAmutant	enrich_frac	HCD-EThcD	14	3182	S	Q96T58	MINT_HUMAN	SPEN	Msx2-interacting protein (SMART/HDAC1-associated repressor protein) (SPEN homolog)
byonic	OGAmutant	enrich_frac	HCD-EThcD	2	4661	S	Q09666	AHNK_HUMAN	AHNAK	Neuroblast differentiation-associated protein AHNAK (Desmoyokin)
byonic	OGAmutant	enrich_frac	HCD-EThcD	10	1783	S	Q8WWQ0	PHIP_HUMAN	PHIP	PH-interacting protein (PHIP) (DDB1- and CUL4-associated factor 14) (IRS-1 PH domain-binding protein) (WD repeat-containing protein 11)
byonic	OGAmutant	enrich_frac	HCD-EThcD	14	900	S	P49790	NU153_HUMAN	NUP153	Nuclear pore complex protein Nup153 (153 kDa nucleoporin) (Nucleoporin Nup153)
byonic	OGAmutant	enrich_frac	HCD-EThcD	6	367	S	Q99543	DNJC2_HUMAN	DNAJC2	DnaJ homolog subfamily C member 2 (M-phase phosphoprotein 11) (Zuotin-related factor 1) [Cleaved into: DnaJ homolog subfamily C member 2, N-terminally processed]
byonic	OGAmutant	enrich_frac	HCD-EThcD	8	1283	S	P31629	ZEP2_HUMAN	HIVEP2	Transcription factor HIVEP2 (Human immunodeficiency virus type I enhancer-binding protein 2) (HIV-EP2) (MHC-binding protein 2) (MBP-2)
byonic	OGAmutant	enrich_frac	HCD-EThcD	4	258	T	O95236	APOL3_HUMAN	APOL3	Apolipoprotein L3 (Apolipoprotein L-III) (ApoL-III) (TNF-inducible protein CG12-1) (CG12_1)
byonic	OGAmutant	enrich_frac	HCD-EThcD	5	259	S	O95236	APOL3_HUMAN	APOL3	Apolipoprotein L3 (Apolipoprotein L-III) (ApoL-III) (TNF-inducible protein CG12-1) (CG12_1)
byonic	OGAmutant	enrich_frac	HCD-EThcD	10	632	S	Q99661	KIF2C_HUMAN	KIF2C	Kinesin-like protein KIF2C (Kinesin-like protein 6) (Mitotic centromere-associated kinesin) (MCAK)
byonic	OGAmutant	enrich_frac	HCD-EThcD	11	633	S	Q99661	KIF2C_HUMAN	KIF2C	Kinesin-like protein KIF2C (Kinesin-like protein 6) (Mitotic centromere-associated kinesin) (MCAK)
byonic	OGAmutant	enrich_frac	HCD-EThcD	9	141	S	O60231	DHX16_HUMAN	DHX16	Pre-mRNA-splicing factor ATP-dependent RNA helicase DHX16 (EC 3.6.4.13) (ATP-dependent RNA helicase #3) (DEAH-box protein 16)
byonic	OGAmutant	enrich_frac	HCD-EThcD	7	87	S	Q71DI3	H32_HUMAN	H3C15; H3C14; H3C13	Histone H3.2 (H3-clustered histone 13) (H3-clustered histone 14) (H3-clustered histone 15) (Histone H3/m) (Histone H3/o)
byonic	OGAmutant	enrich_frac	HCD-EThcD	8	88	S	Q71DI3	H32_HUMAN	H3C15; H3C14; H3C13	Histone H3.2 (H3-clustered histone 13) (H3-clustered histone 14) (H3-clustered histone 15) (Histone H3/m) (Histone H3/o)
byonic	OGAmutant	enrich_frac	HCD-EThcD	17	97	S	Q71DI3	H32_HUMAN	H3C15; H3C14; H3C13	Histone H3.2 (H3-clustered histone 13) (H3-clustered histone 14) (H3-clustered histone 15) (Histone H3/m) (Histone H3/o)
byonic	OGAmutant	enrich_frac	HCD-EThcD	8	541	T	Q6PML9	ZNT9_HUMAN	SLC30A9	Proton-coupled zinc antiporter SLC30A9, mitochondrial (Human embryonic lung protein) (HuEL) (Solute carrier family 30 member 9) (Zinc transporter 9) (ZnT-9)
byonic	OGAmutant	enrich_frac	HCD-EThcD	7	498	S	Q7KZI7	MARK2_HUMAN	MARK2	Serine/threonine-protein kinase MARK2 (EC 2.7.11.1) (EC 2.7.11.26) (ELKL motif kinase 1) (EMK-1) (MAP/microtubule affinity-regulating kinase 2) (PAR1 homolog) (PAR1 homolog b) (Par-1b) (Par1b)
byonic	OGAmutant	enrich_frac	HCD-EThcD	2	231	S	P35030	TRY3_HUMAN	PRSS3	Trypsin-3 (EC 3.4.21.4) (Brain trypsinogen) (Mesotrypsin) (Mesotrypsinogen) (Serine protease 3) (Serine protease 4) (Trypsin III) (Trypsin IV)
byonic	OGAmutant	enrich_frac	HCD-EThcD	8	237	T	P35030	TRY3_HUMAN	PRSS3	Trypsin-3 (EC 3.4.21.4) (Brain trypsinogen) (Mesotrypsin) (Mesotrypsinogen) (Serine protease 3) (Serine protease 4) (Trypsin III) (Trypsin IV)
byonic	OGAmutant	enrich_frac	HCD-EThcD	10	239	S	P35030	TRY3_HUMAN	PRSS3	Trypsin-3 (EC 3.4.21.4) (Brain trypsinogen) (Mesotrypsin) (Mesotrypsinogen) (Serine protease 3) (Serine protease 4) (Trypsin III) (Trypsin IV)
byonic	OGAmutant	enrich_frac	HCD-EThcD	5	406	S	Q9H0K6	PUS7L_HUMAN	PUS7L	Pseudouridylate synthase PUS7L (EC 5.4.99.-) (Pseudouridylate synthase 7 homolog-like protein)
byonic	OGAmutant	enrich_frac	HCD-EThcD	21	302	T	Q6ZRS2	SRCAP_HUMAN	SRCAP	Helicase SRCAP (EC 3.6.4.-) (Domino homolog 2) (Snf2-related CBP activator)
byonic	OGAmutant	enrich_frac	HCD-EThcD	2	317	T	Q6DD88	ATLA3_HUMAN	ATL3	Atlastin-3 (EC 3.6.5.-)
byonic	OGAmutant	enrich_frac	HCD-EThcD	12	355	S	Q8IVD9	NUDC3_HUMAN	NUDCD3	NudC domain-containing protein 3
byonic	OGAmutant	enrich_frac	HCD-EThcD	5	101	S	Q14746	COG2_HUMAN	COG2	Conserved oligomeric Golgi complex subunit 2 (COG complex subunit 2) (Component of oligomeric Golgi complex 2) (Low density lipoprotein receptor defect C-complementing protein)
byonic	OGAmutant	enrich_frac	HCD-EThcD	5	485	S	P43155	CACP_HUMAN	CRAT	Carnitine O-acetyltransferase (Carnitine acetylase) (EC 2.3.1.137) (EC 2.3.1.7) (Carnitine acetyltransferase) (CAT) (CrAT)
byonic	OGAmutant	enrich_frac	HCD-EThcD	6	486	S	P43155	CACP_HUMAN	CRAT	Carnitine O-acetyltransferase (Carnitine acetylase) (EC 2.3.1.137) (EC 2.3.1.7) (Carnitine acetyltransferase) (CAT) (CrAT)
byonic	OGAmutant	enrich_frac	HCD-EThcD	8	488	T	P43155	CACP_HUMAN	CRAT	Carnitine O-acetyltransferase (Carnitine acetylase) (EC 2.3.1.137) (EC 2.3.1.7) (Carnitine acetyltransferase) (CAT) (CrAT)
byonic	OGAmutant	enrich_frac	HCD-EThcD	5	829	S	P16615	AT2A2_HUMAN	ATP2A2	Sarcoplasmic/endoplasmic reticulum calcium ATPase 2 (SERCA2) (SR Ca(2+)-ATPase 2) (EC 7.2.2.10) (Calcium pump 2) (Calcium-transporting ATPase sarcoplasmic reticulum type, slow twitch skeletal muscle isoform) (Endoplasmic reticulum class 1/2 Ca(2+) ATPase)
byonic	OGAmutant	enrich_frac	HCD-EThcD	6	267	T	Q16643	DREB_HUMAN	DBN1	Drebrin (Developmentally-regulated brain protein)
byonic	OGAmutant	enrich_frac	HCD-EThcD	18	1946	T	P35658	NU214_HUMAN	NUP214	Nuclear pore complex protein Nup214 (214 kDa nucleoporin) (Nucleoporin Nup214) (Protein CAN)
byonic	OGAmutant	enrich_frac	HCD-EThcD	3	944	S	Q00610	CLH1_HUMAN	CLTC	Clathrin heavy chain 1 (Clathrin heavy chain on chromosome 17) (CLH-17)
byonic	OGAmutant	enrich_frac	HCD-EThcD	6	411	T	Q9Y4B6	DCAF1_HUMAN	DCAF1	DDB1- and CUL4-associated factor 1 (HIV-1 Vpr-binding protein) (VprBP) (Serine/threonine-protein kinase VPRBP) (EC 2.7.11.1) (Vpr-interacting protein)
byonic	OGAmutant	enrich_frac	HCD-EThcD	9	414	S	Q9Y4B6	DCAF1_HUMAN	DCAF1	DDB1- and CUL4-associated factor 1 (HIV-1 Vpr-binding protein) (VprBP) (Serine/threonine-protein kinase VPRBP) (EC 2.7.11.1) (Vpr-interacting protein)
byonic	OGAmutant	enrich_frac	HCD-EThcD	4	204	T	Q8IZL8	PELP1_HUMAN	PELP1	Proline-, glutamic acid- and leucine-rich protein 1 (Modulator of non-genomic activity of estrogen receptor) (Transcription factor HMX3)
byonic	OGAmutant	enrich_frac	HCD-EThcD	7	152	S	Q71RG4	TMUB2_HUMAN	TMUB2	Transmembrane and ubiquitin-like domain-containing protein 2
byonic	OGAmutant	enrich_frac	HCD-EThcD	8	153	S	Q71RG4	TMUB2_HUMAN	TMUB2	Transmembrane and ubiquitin-like domain-containing protein 2
byonic	OGAmutant	enrich_frac	HCD-EThcD	9	154	S	Q71RG4	TMUB2_HUMAN	TMUB2	Transmembrane and ubiquitin-like domain-containing protein 2
byonic	OGAmutant	enrich_frac	HCD-EThcD	5	340	T	P32019	I5P2_HUMAN	INPP5B	Type II inositol 1,4,5-trisphosphate 5-phosphatase (EC 3.1.3.36) (75 kDa inositol polyphosphate-5-phosphatase) (Phosphoinositide 5-phosphatase) (5PTase)
fragpipe	AANL6	enrich_frac	HCD-EThcD	6	1124	S	Q9UK61	TASOR_HUMAN	TASOR	Protein TASOR (CTCL tumor antigen se89-1) (Retinoblastoma-associated protein RAP140) (Transgene activation suppressor protein)
fragpipe	AANL6	enrich_frac	HCD-EThcD	14	625	T	P51610	HCFC1_HUMAN	HCFC1	Host cell factor 1 (HCF) (HCF-1) (C1 factor) (CFF) (VCAF) (VP16 accessory protein) [Cleaved into: HCF N-terminal chain 1; HCF N-terminal chain 2; HCF N-terminal chain 3; HCF N-terminal chain 4; HCF N-terminal chain 5; HCF N-terminal chain 6; HCF C-terminal chain 1; HCF C-terminal chain 2; HCF C-terminal chain 3; HCF C-terminal chain 4; HCF C-terminal chain 5; HCF C-terminal chain 6]
fragpipe	AANL6	enrich_frac	HCD-EThcD	14	342	S	O95487	SC24B_HUMAN	SEC24B	Protein transport protein Sec24B (SEC24-related protein B)
fragpipe	AANL6	enrich_frac	HCD-EThcD	13	341	T	O95487	SC24B_HUMAN	SEC24B	Protein transport protein Sec24B (SEC24-related protein B)
fragpipe	AANL6	enrich_frac	HCD-EThcD	4	1712	T	Q12830	BPTF_HUMAN	BPTF	Nucleosome-remodeling factor subunit BPTF (Bromodomain and PHD finger-containing transcription factor) (Fetal Alz-50 clone 1 protein) (Fetal Alzheimer antigen)
fragpipe	AANL6	enrich_frac	HCD-EThcD	1	1709	T	Q12830	BPTF_HUMAN	BPTF	Nucleosome-remodeling factor subunit BPTF (Bromodomain and PHD finger-containing transcription factor) (Fetal Alz-50 clone 1 protein) (Fetal Alzheimer antigen)
fragpipe	AANL6	enrich_frac	HCD-EThcD	9	779	T	P51610	HCFC1_HUMAN	HCFC1	Host cell factor 1 (HCF) (HCF-1) (C1 factor) (CFF) (VCAF) (VP16 accessory protein) [Cleaved into: HCF N-terminal chain 1; HCF N-terminal chain 2; HCF N-terminal chain 3; HCF N-terminal chain 4; HCF N-terminal chain 5; HCF N-terminal chain 6; HCF C-terminal chain 1; HCF C-terminal chain 2; HCF C-terminal chain 3; HCF C-terminal chain 4; HCF C-terminal chain 5; HCF C-terminal chain 6]
fragpipe	AANL6	enrich_frac	HCD-EThcD	7	189	S	P18846	ATF1_HUMAN	ATF1	Cyclic AMP-dependent transcription factor ATF-1 (cAMP-dependent transcription factor ATF-1) (Activating transcription factor 1) (Protein TREB36)
fragpipe	AANL6	enrich_frac	HCD-EThcD	5	329	S	Q6PJT7	ZC3HE_HUMAN	ZC3H14	Zinc finger CCCH domain-containing protein 14 (Mammalian suppressor of tau pathology-2) (MSUT-2) (Renal carcinoma antigen NY-REN-37)
fragpipe	AANL6	enrich_frac	HCD-EThcD	6	597	S	Q9NYV4	CDK12_HUMAN	CDK12	Cyclin-dependent kinase 12 (EC 2.7.11.22) (EC 2.7.11.23) (Cdc2-related kinase, arginine/serine-rich) (CrkRS) (Cell division cycle 2-related protein kinase 7) (CDC2-related protein kinase 7) (Cell division protein kinase 12) (hCDK12)
fragpipe	AANL6	enrich_frac	HCD-EThcD	11	237	T	Q96KM6	Z512B_HUMAN	ZNF512B	Zinc finger protein 512B
fragpipe	AANL6	enrich_frac	HCD-EThcD	13	523	S	Q9P2N5	RBM27_HUMAN	RBM27	RNA-binding protein 27 (RNA-binding motif protein 27)
fragpipe	AANL6	enrich_frac	HCD-EThcD	7	501	T	Q5VT52	RPRD2_HUMAN	RPRD2	Regulation of nuclear pre-mRNA domain-containing protein 2
fragpipe	AANL6	enrich_frac	HCD-EThcD	4	125	T	Q96BD5	PF21A_HUMAN	PHF21A	PHD finger protein 21A (BHC80a) (BRAF35-HDAC complex protein BHC80)
fragpipe	AANL6	enrich_frac	HCD-EThcD	5	1055	T	A5YKK6	CNOT1_HUMAN	CNOT1	CCR4-NOT transcription complex subunit 1 (CCR4-associated factor 1) (Negative regulator of transcription subunit 1 homolog) (NOT1H) (hNOT1)
fragpipe	AANL6	enrich_frac	HCD-EThcD	11	622	S	P51610	HCFC1_HUMAN	HCFC1	Host cell factor 1 (HCF) (HCF-1) (C1 factor) (CFF) (VCAF) (VP16 accessory protein) [Cleaved into: HCF N-terminal chain 1; HCF N-terminal chain 2; HCF N-terminal chain 3; HCF N-terminal chain 4; HCF N-terminal chain 5; HCF N-terminal chain 6; HCF C-terminal chain 1; HCF C-terminal chain 2; HCF C-terminal chain 3; HCF C-terminal chain 4; HCF C-terminal chain 5; HCF C-terminal chain 6]
fragpipe	AANL6	enrich_frac	HCD-EThcD	4	132	T	Q9H6B1	Z385D_HUMAN	ZNF385D	Zinc finger protein 385D (Zinc finger protein 659)
fragpipe	AANL6	enrich_frac	HCD-EThcD	4	75	S	P12757	SKIL_HUMAN	SKIL	Ski-like protein (Ski-related oncogene) (Ski-related protein)
fragpipe	AANL6	enrich_frac	HCD-EThcD	13	2259	S	Q9UQ35	SRRM2_HUMAN	SRRM2	Serine/arginine repetitive matrix protein 2 (300 kDa nuclear matrix antigen) (Serine/arginine-rich splicing factor-related nuclear matrix protein of 300 kDa) (SR-related nuclear matrix protein of 300 kDa) (Ser/Arg-related nuclear matrix protein of 300 kDa) (Splicing coactivator subunit SRm300) (Tax-responsive enhancer element-binding protein 803) (TaxREB803)
fragpipe	AANL6	enrich_frac	HCD-EThcD	8	381	T	O14974	MYPT1_HUMAN	PPP1R12A	Protein phosphatase 1 regulatory subunit 12A (Myosin phosphatase-targeting subunit 1) (Myosin phosphatase target subunit 1) (Protein phosphatase myosin-binding subunit)
fragpipe	AANL6	enrich_frac	HCD-EThcD	14	2324	S	Q01082	SPTB2_HUMAN	SPTBN1	Spectrin beta chain, non-erythrocytic 1 (Beta-II spectrin) (Fodrin beta chain) (Spectrin, non-erythroid beta chain 1)
fragpipe	AANL6	enrich_frac	HCD-EThcD	7	439	S	P48382	RFX5_HUMAN	RFX5	DNA-binding protein RFX5 (Regulatory factor X 5)
fragpipe	AANL6	enrich_frac	HCD-EThcD	9	238	S	Q7Z589	EMSY_HUMAN	EMSY	BRCA2-interacting transcriptional repressor EMSY
fragpipe	AANL6	enrich_frac	HCD-EThcD	7	2335	S	Q9UQ35	SRRM2_HUMAN	SRRM2	Serine/arginine repetitive matrix protein 2 (300 kDa nuclear matrix antigen) (Serine/arginine-rich splicing factor-related nuclear matrix protein of 300 kDa) (SR-related nuclear matrix protein of 300 kDa) (Ser/Arg-related nuclear matrix protein of 300 kDa) (Splicing coactivator subunit SRm300) (Tax-responsive enhancer element-binding protein 803) (TaxREB803)
fragpipe	AANL6	enrich_frac	HCD-EThcD	7	445	S	Q14157	UBP2L_HUMAN	UBAP2L	Ubiquitin-associated protein 2-like (Protein NICE-4) (RNA polymerase II degradation factor UBAP2L)
fragpipe	AANL6	enrich_frac	HCD-EThcD	25	244	T	P22670	RFX1_HUMAN	RFX1	MHC class II regulatory factor RFX1 (Enhancer factor C) (EF-C) (Regulatory factor X 1) (RFX) (Transcription factor RFX1)
fragpipe	AANL6	enrich_frac	HCD-EThcD	12	40	S	P0C7T5	ATX1L_HUMAN	ATXN1L	Ataxin-1-like (Brother of ataxin-1) (Brother of ATXN1)
fragpipe	AANL6	enrich_frac	HCD-EThcD	9	1287	T	Q14004	CDK13_HUMAN	CDK13	Cyclin-dependent kinase 13 (EC 2.7.11.22) (EC 2.7.11.23) (CDC2-related protein kinase 5) (Cell division cycle 2-like protein kinase 5) (Cell division protein kinase 13) (hCDK13) (Cholinesterase-related cell division controller)
fragpipe	AANL6	enrich_frac	HCD-EThcD	11	2166	S	Q12830	BPTF_HUMAN	BPTF	Nucleosome-remodeling factor subunit BPTF (Bromodomain and PHD finger-containing transcription factor) (Fetal Alz-50 clone 1 protein) (Fetal Alzheimer antigen)
fragpipe	AANL6	enrich_frac	HCD-EThcD	15	191	S	O95081	AGFG2_HUMAN	AGFG2	Arf-GAP domain and FG repeat-containing protein 2 (HIV-1 Rev-binding protein-like protein) (Rev/Rex activation domain-binding protein related) (RAB-R)
fragpipe	AANL6	enrich_frac	HCD-EThcD	12	522	T	Q9P2N5	RBM27_HUMAN	RBM27	RNA-binding protein 27 (RNA-binding motif protein 27)
fragpipe	AANL6	enrich_frac	HCD-EThcD	16	114	T	Q9NZN8	CNOT2_HUMAN	CNOT2	CCR4-NOT transcription complex subunit 2 (CCR4-associated factor 2)
fragpipe	AANL6	enrich_frac	HCD-EThcD	9	572	S	Q15723	ELF2_HUMAN	ELF2	ETS-related transcription factor Elf-2 (E74-like factor 2) (New ETS-related factor)
fragpipe	AANL6	enrich_frac	HCD-EThcD	32	4856	S	Q8IVF2	AHNK2_HUMAN	AHNAK2	Protein AHNAK2
fragpipe	AANL6	enrich_frac	HCD-EThcD	10	113	T	Q9UHD9	UBQL2_HUMAN	UBQLN2	Ubiquilin-2 (Chap1) (DSK2 homolog) (Protein linking IAP with cytoskeleton 2) (PLIC-2) (hPLIC-2) (Ubiquitin-like product Chap1/Dsk2)
fragpipe	AANL6	enrich_frac	HCD-EThcD	6	751	T	Q9ULU4	ZMYD8_HUMAN	ZMYND8	MYND-type zinc finger-containing chromatin reader ZMYND8 (Cutaneous T-cell lymphoma-associated antigen se14-3) (CTCL-associated antigen se14-3) (Protein kinase C-binding protein 1) (Rack7) (Transcription coregulator ZMYND8) (Zinc finger MYND domain-containing protein 8)
fragpipe	AANL6	enrich_frac	HCD-EThcD	10	588	T	P51610	HCFC1_HUMAN	HCFC1	Host cell factor 1 (HCF) (HCF-1) (C1 factor) (CFF) (VCAF) (VP16 accessory protein) [Cleaved into: HCF N-terminal chain 1; HCF N-terminal chain 2; HCF N-terminal chain 3; HCF N-terminal chain 4; HCF N-terminal chain 5; HCF N-terminal chain 6; HCF C-terminal chain 1; HCF C-terminal chain 2; HCF C-terminal chain 3; HCF C-terminal chain 4; HCF C-terminal chain 5; HCF C-terminal chain 6]
fragpipe	AANL6	enrich_frac	HCD-EThcD	6	2591	T	Q96T58	MINT_HUMAN	SPEN	Msx2-interacting protein (SMART/HDAC1-associated repressor protein) (SPEN homolog)
fragpipe	AANL6	enrich_frac	HCD-EThcD	19	991	S	Q5VT52	RPRD2_HUMAN	RPRD2	Regulation of nuclear pre-mRNA domain-containing protein 2
fragpipe	AANL6	enrich_frac	HCD-EThcD	6	315	S	O95487	SC24B_HUMAN	SEC24B	Protein transport protein Sec24B (SEC24-related protein B)
fragpipe	AANL6	enrich_frac	HCD-EThcD	5	620	S	Q8TEQ6	GEMI5_HUMAN	GEMIN5	Gem-associated protein 5 (Gemin5)
fragpipe	AANL6	enrich_frac	HCD-EThcD	4	708	T	P78312	F193A_HUMAN	FAM193A	Protein FAM193A (Protein IT14)
fragpipe	AANL6	enrich_frac	HCD-EThcD	8	801	T	P51610	HCFC1_HUMAN	HCFC1	Host cell factor 1 (HCF) (HCF-1) (C1 factor) (CFF) (VCAF) (VP16 accessory protein) [Cleaved into: HCF N-terminal chain 1; HCF N-terminal chain 2; HCF N-terminal chain 3; HCF N-terminal chain 4; HCF N-terminal chain 5; HCF N-terminal chain 6; HCF C-terminal chain 1; HCF C-terminal chain 2; HCF C-terminal chain 3; HCF C-terminal chain 4; HCF C-terminal chain 5; HCF C-terminal chain 6]
fragpipe	AANL6	enrich_frac	HCD-EThcD	8	76	S	O60664	PLIN3_HUMAN	PLIN3	Perilipin-3 (47 kDa mannose 6-phosphate receptor-binding protein) (47 kDa MPR-binding protein) (Cargo selection protein TIP47) (Mannose-6-phosphate receptor-binding protein 1) (Placental protein 17) (PP17)
fragpipe	AANL6	enrich_frac	HCD-EThcD	7	540	T	Q8NEY1	NAV1_HUMAN	NAV1	Neuron navigator 1 (Pore membrane and/or filament-interacting-like protein 3) (Steerin-1) (Unc-53 homolog 1) (unc53H1)
fragpipe	AANL6	enrich_frac	HCD-EThcD	6	434	S	Q7Z3K3	POGZ_HUMAN	POGZ	Pogo transposable element with ZNF domain (Suppressor of hairy wing homolog 5) (Zinc finger protein 280E) (Zinc finger protein 635)
fragpipe	AANL6	enrich_frac	HCD-EThcD	1	638	S	P51610	HCFC1_HUMAN	HCFC1	Host cell factor 1 (HCF) (HCF-1) (C1 factor) (CFF) (VCAF) (VP16 accessory protein) [Cleaved into: HCF N-terminal chain 1; HCF N-terminal chain 2; HCF N-terminal chain 3; HCF N-terminal chain 4; HCF N-terminal chain 5; HCF N-terminal chain 6; HCF C-terminal chain 1; HCF C-terminal chain 2; HCF C-terminal chain 3; HCF C-terminal chain 4; HCF C-terminal chain 5; HCF C-terminal chain 6]
fragpipe	AANL6	enrich_frac	HCD-EThcD	11	897	S	Q9HBD1	RC3H2_HUMAN	RC3H2	Roquin-2 (EC 2.3.2.27) (Membrane-associated nucleic acid-binding protein) (RING finger and CCCH-type zinc finger domain-containing protein 2) (RING finger protein 164) (RING-type E3 ubiquitin transferase Roquin-2)
fragpipe	AANL6	enrich_frac	HCD-EThcD	17	903	S	Q9HBD1	RC3H2_HUMAN	RC3H2	Roquin-2 (EC 2.3.2.27) (Membrane-associated nucleic acid-binding protein) (RING finger and CCCH-type zinc finger domain-containing protein 2) (RING finger protein 164) (RING-type E3 ubiquitin transferase Roquin-2)
fragpipe	AANL6	enrich_frac	HCD-EThcD	5	818	T	Q07912	ACK1_HUMAN	TNK2	Activated CDC42 kinase 1 (ACK-1) (EC 2.7.10.2) (EC 2.7.11.1) (Tyrosine kinase non-receptor protein 2)
fragpipe	AANL6	enrich_frac	HCD-EThcD	9	3027	S	Q96L91	EP400_HUMAN	EP400	E1A-binding protein p400 (EC 3.6.4.-) (CAG repeat protein 32) (Domino homolog) (hDomino) (Trinucleotide repeat-containing gene 12 protein) (p400 kDa SWI2/SNF2-related protein)
fragpipe	AANL6	enrich_frac	HCD-EThcD	6	861	T	P51610	HCFC1_HUMAN	HCFC1	Host cell factor 1 (HCF) (HCF-1) (C1 factor) (CFF) (VCAF) (VP16 accessory protein) [Cleaved into: HCF N-terminal chain 1; HCF N-terminal chain 2; HCF N-terminal chain 3; HCF N-terminal chain 4; HCF N-terminal chain 5; HCF N-terminal chain 6; HCF C-terminal chain 1; HCF C-terminal chain 2; HCF C-terminal chain 3; HCF C-terminal chain 4; HCF C-terminal chain 5; HCF C-terminal chain 6]
fragpipe	AANL6	enrich_frac	HCD-EThcD	9	876	S	Q7Z589	EMSY_HUMAN	EMSY	BRCA2-interacting transcriptional repressor EMSY
fragpipe	AANL6	enrich_frac	HCD-EThcD	12	652	T	Q5H9F3	BCORL_HUMAN	BCORL1	BCL-6 corepressor-like protein 1 (BCoR-L1) (BCoR-like protein 1)
fragpipe	AANL6	enrich_frac	HCD-EThcD	7	2734	S	Q96L91	EP400_HUMAN	EP400	E1A-binding protein p400 (EC 3.6.4.-) (CAG repeat protein 32) (Domino homolog) (hDomino) (Trinucleotide repeat-containing gene 12 protein) (p400 kDa SWI2/SNF2-related protein)
fragpipe	AANL6	enrich_frac	HCD-EThcD	10	1672	S	Q8IWI9	MGAP_HUMAN	MGA	MAX gene-associated protein (MAX dimerization protein 5)
fragpipe	AANL6	enrich_frac	HCD-EThcD	4	1487	S	O75376	NCOR1_HUMAN	NCOR1	Nuclear receptor corepressor 1 (N-CoR) (N-CoR1)
fragpipe	AANL6	enrich_frac	HCD-EThcD	1	396	S	Q5VT52	RPRD2_HUMAN	RPRD2	Regulation of nuclear pre-mRNA domain-containing protein 2
fragpipe	AANL6	enrich_frac	HCD-EThcD	5	750	T	Q9ULU4	ZMYD8_HUMAN	ZMYND8	MYND-type zinc finger-containing chromatin reader ZMYND8 (Cutaneous T-cell lymphoma-associated antigen se14-3) (CTCL-associated antigen se14-3) (Protein kinase C-binding protein 1) (Rack7) (Transcription coregulator ZMYND8) (Zinc finger MYND domain-containing protein 8)
fragpipe	AANL6	enrich_frac	HCD-EThcD	9	636	S	P02545	LMNA_HUMAN	LMNA	Prelamin-A/C [Cleaved into: Lamin-A/C (70 kDa lamin) (Renal carcinoma antigen NY-REN-32)]
fragpipe	Ab	enrich_frac	HCD-EThcD	8	2103	T	Q12830	BPTF_HUMAN	BPTF	Nucleosome-remodeling factor subunit BPTF (Bromodomain and PHD finger-containing transcription factor) (Fetal Alz-50 clone 1 protein) (Fetal Alzheimer antigen)
fragpipe	Ab	enrich_frac	HCD-EThcD	10	648	T	Q12815	TROAP_HUMAN	TROAP	Tastin (Trophinin-assisting protein) (Trophinin-associated protein)
fragpipe	Ab	enrich_frac	HCD-EThcD	6	115	S	P82979	SARNP_HUMAN	SARNP	SAP domain-containing ribonucleoprotein (Cytokine-induced protein of 29 kDa) (Nuclear protein Hcc-1) (Proliferation-associated cytokine-inducible protein CIP29)
fragpipe	Ab	enrich_frac	HCD-EThcD	4	298	S	Q8NFH5	NUP35_HUMAN	NUP35	Nucleoporin NUP35 (35 kDa nucleoporin) (Mitotic phosphoprotein 44) (MP-44) (Nuclear pore complex protein Nup53) (Nucleoporin NUP53)
fragpipe	Ab	enrich_frac	HCD-EThcD	5	583	T	P51610	HCFC1_HUMAN	HCFC1	Host cell factor 1 (HCF) (HCF-1) (C1 factor) (CFF) (VCAF) (VP16 accessory protein) [Cleaved into: HCF N-terminal chain 1; HCF N-terminal chain 2; HCF N-terminal chain 3; HCF N-terminal chain 4; HCF N-terminal chain 5; HCF N-terminal chain 6; HCF C-terminal chain 1; HCF C-terminal chain 2; HCF C-terminal chain 3; HCF C-terminal chain 4; HCF C-terminal chain 5; HCF C-terminal chain 6]
fragpipe	Ab	enrich_frac	HCD-EThcD	13	652	T	Q5H9F3	BCORL_HUMAN	BCORL1	BCL-6 corepressor-like protein 1 (BCoR-L1) (BCoR-like protein 1)
fragpipe	Ab	enrich_frac	HCD-EThcD	8	586	T	P51610	HCFC1_HUMAN	HCFC1	Host cell factor 1 (HCF) (HCF-1) (C1 factor) (CFF) (VCAF) (VP16 accessory protein) [Cleaved into: HCF N-terminal chain 1; HCF N-terminal chain 2; HCF N-terminal chain 3; HCF N-terminal chain 4; HCF N-terminal chain 5; HCF N-terminal chain 6; HCF C-terminal chain 1; HCF C-terminal chain 2; HCF C-terminal chain 3; HCF C-terminal chain 4; HCF C-terminal chain 5; HCF C-terminal chain 6]
fragpipe	Ab	enrich_frac	HCD-EThcD	17	1996	T	P31629	ZEP2_HUMAN	HIVEP2	Transcription factor HIVEP2 (Human immunodeficiency virus type I enhancer-binding protein 2) (HIV-EP2) (MHC-binding protein 2) (MBP-2)
fragpipe	Ab	enrich_frac	HCD-EThcD	8	801	T	P51610	HCFC1_HUMAN	HCFC1	Host cell factor 1 (HCF) (HCF-1) (C1 factor) (CFF) (VCAF) (VP16 accessory protein) [Cleaved into: HCF N-terminal chain 1; HCF N-terminal chain 2; HCF N-terminal chain 3; HCF N-terminal chain 4; HCF N-terminal chain 5; HCF N-terminal chain 6; HCF C-terminal chain 1; HCF C-terminal chain 2; HCF C-terminal chain 3; HCF C-terminal chain 4; HCF C-terminal chain 5; HCF C-terminal chain 6]
fragpipe	Ab	enrich_frac	HCD-EThcD	4	111	T	Q14119	VEZF1_HUMAN	VEZF1	Vascular endothelial zinc finger 1 (Putative transcription factor DB1) (Zinc finger protein 161)
fragpipe	Ab	enrich_frac	HCD-EThcD	1	579	T	P51610	HCFC1_HUMAN	HCFC1	Host cell factor 1 (HCF) (HCF-1) (C1 factor) (CFF) (VCAF) (VP16 accessory protein) [Cleaved into: HCF N-terminal chain 1; HCF N-terminal chain 2; HCF N-terminal chain 3; HCF N-terminal chain 4; HCF N-terminal chain 5; HCF N-terminal chain 6; HCF C-terminal chain 1; HCF C-terminal chain 2; HCF C-terminal chain 3; HCF C-terminal chain 4; HCF C-terminal chain 5; HCF C-terminal chain 6]
fragpipe	Ab	enrich_frac	HCD-EThcD	3	685	S	P51610	HCFC1_HUMAN	HCFC1	Host cell factor 1 (HCF) (HCF-1) (C1 factor) (CFF) (VCAF) (VP16 accessory protein) [Cleaved into: HCF N-terminal chain 1; HCF N-terminal chain 2; HCF N-terminal chain 3; HCF N-terminal chain 4; HCF N-terminal chain 5; HCF N-terminal chain 6; HCF C-terminal chain 1; HCF C-terminal chain 2; HCF C-terminal chain 3; HCF C-terminal chain 4; HCF C-terminal chain 5; HCF C-terminal chain 6]
fragpipe	Ab	enrich_frac	HCD-EThcD	6	1253	T	Q9C0G0	ZN407_HUMAN	ZNF407	Zinc finger protein 407
fragpipe	Ab	enrich_frac	HCD-EThcD	14	592	T	P51610	HCFC1_HUMAN	HCFC1	Host cell factor 1 (HCF) (HCF-1) (C1 factor) (CFF) (VCAF) (VP16 accessory protein) [Cleaved into: HCF N-terminal chain 1; HCF N-terminal chain 2; HCF N-terminal chain 3; HCF N-terminal chain 4; HCF N-terminal chain 5; HCF N-terminal chain 6; HCF C-terminal chain 1; HCF C-terminal chain 2; HCF C-terminal chain 3; HCF C-terminal chain 4; HCF C-terminal chain 5; HCF C-terminal chain 6]
fragpipe	Ab	enrich_frac	HCD-EThcD	7	122	T	O43303	CP110_HUMAN	CCP110	Centriolar coiled-coil protein of 110 kDa (Centrosomal protein of 110 kDa) (CP110) (Cep110)
fragpipe	Ab	enrich_frac	HCD-EThcD	19	602	T	Q86XN7	PRSR1_HUMAN	PROSER1	Proline and serine-rich protein 1
fragpipe	Ab	enrich_frac	HCD-EThcD	9	1287	T	Q14004	CDK13_HUMAN	CDK13	Cyclin-dependent kinase 13 (EC 2.7.11.22) (EC 2.7.11.23) (CDC2-related protein kinase 5) (Cell division cycle 2-like protein kinase 5) (Cell division protein kinase 13) (hCDK13) (Cholinesterase-related cell division controller)
fragpipe	Ab	enrich_frac	HCD-EThcD	3	726	T	P51610	HCFC1_HUMAN	HCFC1	Host cell factor 1 (HCF) (HCF-1) (C1 factor) (CFF) (VCAF) (VP16 accessory protein) [Cleaved into: HCF N-terminal chain 1; HCF N-terminal chain 2; HCF N-terminal chain 3; HCF N-terminal chain 4; HCF N-terminal chain 5; HCF N-terminal chain 6; HCF C-terminal chain 1; HCF C-terminal chain 2; HCF C-terminal chain 3; HCF C-terminal chain 4; HCF C-terminal chain 5; HCF C-terminal chain 6]
fragpipe	Ab	enrich_frac	HCD-EThcD	9	1561	T	Q8IWI9	MGAP_HUMAN	MGA	MAX gene-associated protein (MAX dimerization protein 5)
fragpipe	Ab	enrich_frac	HCD-EThcD	14	502	T	P51610	HCFC1_HUMAN	HCFC1	Host cell factor 1 (HCF) (HCF-1) (C1 factor) (CFF) (VCAF) (VP16 accessory protein) [Cleaved into: HCF N-terminal chain 1; HCF N-terminal chain 2; HCF N-terminal chain 3; HCF N-terminal chain 4; HCF N-terminal chain 5; HCF N-terminal chain 6; HCF C-terminal chain 1; HCF C-terminal chain 2; HCF C-terminal chain 3; HCF C-terminal chain 4; HCF C-terminal chain 5; HCF C-terminal chain 6]
fragpipe	Ab	enrich_frac	HCD-EThcD	7	518	S	P51610	HCFC1_HUMAN	HCFC1	Host cell factor 1 (HCF) (HCF-1) (C1 factor) (CFF) (VCAF) (VP16 accessory protein) [Cleaved into: HCF N-terminal chain 1; HCF N-terminal chain 2; HCF N-terminal chain 3; HCF N-terminal chain 4; HCF N-terminal chain 5; HCF N-terminal chain 6; HCF C-terminal chain 1; HCF C-terminal chain 2; HCF C-terminal chain 3; HCF C-terminal chain 4; HCF C-terminal chain 5; HCF C-terminal chain 6]
fragpipe	Ab	enrich_frac	HCD-EThcD	9	779	T	P51610	HCFC1_HUMAN	HCFC1	Host cell factor 1 (HCF) (HCF-1) (C1 factor) (CFF) (VCAF) (VP16 accessory protein) [Cleaved into: HCF N-terminal chain 1; HCF N-terminal chain 2; HCF N-terminal chain 3; HCF N-terminal chain 4; HCF N-terminal chain 5; HCF N-terminal chain 6; HCF C-terminal chain 1; HCF C-terminal chain 2; HCF C-terminal chain 3; HCF C-terminal chain 4; HCF C-terminal chain 5; HCF C-terminal chain 6]
fragpipe	Ab	enrich_frac	HCD-EThcD	10	422	T	Q5VT52	RPRD2_HUMAN	RPRD2	Regulation of nuclear pre-mRNA domain-containing protein 2
fragpipe	Ab	enrich_frac	HCD-EThcD	6	440	T	Q15233	NONO_HUMAN	NONO	Non-POU domain-containing octamer-binding protein (NonO protein) (54 kDa nuclear RNA- and DNA-binding protein) (p54(nrb)) (p54nrb) (55 kDa nuclear protein) (NMT55) (DNA-binding p52/p100 complex, 52 kDa subunit)
fragpipe	Ab	enrich_frac	HCD-EThcD	12	842	T	Q6VMQ6	MCAF1_HUMAN	ATF7IP	Activating transcription factor 7-interacting protein 1 (ATF-interacting protein) (ATF-IP) (ATF7-interacting protein) (ATFa-associated modulator) (hAM) (MBD1-containing chromatin-associated factor 1) (P621)
fragpipe	Ab	enrich_frac	HCD-EThcD	4	2388	S	Q9UQ35	SRRM2_HUMAN	SRRM2	Serine/arginine repetitive matrix protein 2 (300 kDa nuclear matrix antigen) (Serine/arginine-rich splicing factor-related nuclear matrix protein of 300 kDa) (SR-related nuclear matrix protein of 300 kDa) (Ser/Arg-related nuclear matrix protein of 300 kDa) (Splicing coactivator subunit SRm300) (Tax-responsive enhancer element-binding protein 803) (TaxREB803)
fragpipe	Ab	enrich_frac	HCD-EThcD	9	277	S	Q96BD5	PF21A_HUMAN	PHF21A	PHD finger protein 21A (BHC80a) (BRAF35-HDAC complex protein BHC80)
fragpipe	Ab	enrich_frac	HCD-EThcD	12	280	S	Q96BD5	PF21A_HUMAN	PHF21A	PHD finger protein 21A (BHC80a) (BRAF35-HDAC complex protein BHC80)
fragpipe	Ab	enrich_frac	HCD-EThcD	6	1225	T	Q6P4R8	NFRKB_HUMAN	NFRKB	Nuclear factor related to kappa-B-binding protein (DNA-binding protein R kappa-B) (INO80 complex subunit G)
fragpipe	Ab	enrich_frac	HCD-EThcD	5	2001	T	O75179	ANR17_HUMAN	ANKRD17	Ankyrin repeat domain-containing protein 17 (Gene trap ankyrin repeat protein) (Serologically defined breast cancer antigen NY-BR-16)
fragpipe	Ab	enrich_frac	HCD-EThcD	3	322	S	Q14247	SRC8_HUMAN	CTTN	Src substrate cortactin (Amplaxin) (Oncogene EMS1)
fragpipe	Ab	enrich_frac	HCD-EThcD	12	652	T	Q5H9F3	BCORL_HUMAN	BCORL1	BCL-6 corepressor-like protein 1 (BCoR-L1) (BCoR-like protein 1)
fragpipe	Ab	enrich_frac	HCD-EThcD	4	1401	T	Q5T1R4	ZEP3_HUMAN	HIVEP3	Transcription factor HIVEP3 (Human immunodeficiency virus type I enhancer-binding protein 3) (Kappa-B and V(D)J recombination signal sequences-binding protein) (Kappa-binding protein 1) (KBP-1) (Zinc finger protein ZAS3)
fragpipe	Ab	enrich_frac	HCD-EThcD	8	1911	S	Q8IWI9	MGAP_HUMAN	MGA	MAX gene-associated protein (MAX dimerization protein 5)
fragpipe	Ab	enrich_frac	HCD-EThcD	4	404	T	Q9UKD1	GMEB2_HUMAN	GMEB2	Glucocorticoid modulatory element-binding protein 2 (GMEB-2) (DNA-binding protein p79PIF) (Parvovirus initiation factor p79) (PIF p79)
fragpipe	Ab	enrich_frac	HCD-EThcD	16	105	T	O75030	MITF_HUMAN	MITF	Microphthalmia-associated transcription factor (Class E basic helix-loop-helix protein 32) (bHLHe32)
fragpipe	Ab	enrich_frac	HCD-EThcD	9	257	T	Q86T24	KAISO_HUMAN	ZBTB33	Transcriptional regulator Kaiso (Zinc finger and BTB domain-containing protein 33)
fragpipe	Ab	enrich_frac	HCD-EThcD	2	227	T	Q6P1N0	C2D1A_HUMAN	CC2D1A	Coiled-coil and C2 domain-containing protein 1A (Akt kinase-interacting protein 1) (Five prime repressor element under dual repression-binding protein 1) (FRE under dual repression-binding protein 1) (Freud-1) (Putative NF-kappa-B-activating protein 023N)
fragpipe	Ab	enrich_frac	HCD-EThcD	2	346	T	Q9H0E3	SP130_HUMAN	SAP130	Histone deacetylase complex subunit SAP130 (130 kDa Sin3-associated polypeptide) (Sin3-associated polypeptide p130)
fragpipe	Ab	enrich_frac	HCD-EThcD	4	784	T	Q70E73	RAPH1_HUMAN	RAPH1	Ras-associated and pleckstrin homology domains-containing protein 1 (RAPH1) (Amyotrophic lateral sclerosis 2 chromosomal region candidate gene 18 protein) (Amyotrophic lateral sclerosis 2 chromosomal region candidate gene 9 protein) (Lamellipodin) (Proline-rich EVH1 ligand 2) (PREL-2) (Protein RMO1)
fragpipe	Ab	enrich_frac	HCD-EThcD	6	408	T	Q8IVW6	ARI3B_HUMAN	ARID3B	AT-rich interactive domain-containing protein 3B (ARID domain-containing protein 3B) (Bright and dead ringer protein) (Bright-like protein)
fragpipe	Ab	enrich_frac	HCD-EThcD	4	301	T	Q7Z434	MAVS_HUMAN	MAVS	Mitochondrial antiviral-signaling protein (MAVS) (CARD adapter inducing interferon beta) (Cardif) (Interferon beta promoter stimulator protein 1) (IPS-1) (Putative NF-kappa-B-activating protein 031N) (Virus-induced-signaling adapter) (VISA)
fragpipe	Ab	enrich_frac	HCD-EThcD	16	670	T	A8CG34	P121C_HUMAN	POM121C	Nuclear envelope pore membrane protein POM 121C (Nuclear pore membrane protein 121-2) (POM121-2) (Pore membrane protein of 121 kDa C)
fragpipe	Ab	enrich_frac	HCD-EThcD	7	800	T	P51610	HCFC1_HUMAN	HCFC1	Host cell factor 1 (HCF) (HCF-1) (C1 factor) (CFF) (VCAF) (VP16 accessory protein) [Cleaved into: HCF N-terminal chain 1; HCF N-terminal chain 2; HCF N-terminal chain 3; HCF N-terminal chain 4; HCF N-terminal chain 5; HCF N-terminal chain 6; HCF C-terminal chain 1; HCF C-terminal chain 2; HCF C-terminal chain 3; HCF C-terminal chain 4; HCF C-terminal chain 5; HCF C-terminal chain 6]
fragpipe	Ab	enrich_frac	HCD-EThcD	11	664	T	Q99081	HTF4_HUMAN	TCF12	Transcription factor 12 (TCF-12) (Class B basic helix-loop-helix protein 20) (bHLHb20) (DNA-binding protein HTF4) (E-box-binding protein) (Transcription factor HTF-4)
fragpipe	Ab	enrich_frac	HCD-EThcD	6	1134	S	P49790	NU153_HUMAN	NUP153	Nuclear pore complex protein Nup153 (153 kDa nucleoporin) (Nucleoporin Nup153)
fragpipe	Ab	enrich_frac	HCD-EThcD	19	752	T	Q96RK0	CIC_HUMAN	CIC	Protein capicua homolog
fragpipe	Ab	enrich_frac	HCD-EThcD	13	184	T	P04792	HSPB1_HUMAN	HSPB1	Heat shock protein beta-1 (HspB1) (28 kDa heat shock protein) (Estrogen-regulated 24 kDa protein) (Heat shock 27 kDa protein) (HSP 27) (Stress-responsive protein 27) (SRP27)
fragpipe	OGAmutant	enrich_frac	HCD-EThcD	8	258	S	Q14814	MEF2D_HUMAN	MEF2D	Myocyte-specific enhancer factor 2D
fragpipe	OGAmutant	enrich_frac	HCD-EThcD	9	620	S	P51610	HCFC1_HUMAN	HCFC1	Host cell factor 1 (HCF) (HCF-1) (C1 factor) (CFF) (VCAF) (VP16 accessory protein) [Cleaved into: HCF N-terminal chain 1; HCF N-terminal chain 2; HCF N-terminal chain 3; HCF N-terminal chain 4; HCF N-terminal chain 5; HCF N-terminal chain 6; HCF C-terminal chain 1; HCF C-terminal chain 2; HCF C-terminal chain 3; HCF C-terminal chain 4; HCF C-terminal chain 5; HCF C-terminal chain 6]
fragpipe	OGAmutant	enrich_frac	HCD-EThcD	17	671	S	A8CG34	P121C_HUMAN	POM121C	Nuclear envelope pore membrane protein POM 121C (Nuclear pore membrane protein 121-2) (POM121-2) (Pore membrane protein of 121 kDa C)
fragpipe	OGAmutant	enrich_frac	HCD-EThcD	12	302	S	P52594	AGFG1_HUMAN	AGFG1	Arf-GAP domain and FG repeat-containing protein 1 (HIV-1 Rev-binding protein) (Nucleoporin-like protein RIP) (Rev-interacting protein) (Rev/Rex activation domain-binding protein)
fragpipe	OGAmutant	enrich_frac	HCD-EThcD	6	751	T	Q9ULU4	ZMYD8_HUMAN	ZMYND8	MYND-type zinc finger-containing chromatin reader ZMYND8 (Cutaneous T-cell lymphoma-associated antigen se14-3) (CTCL-associated antigen se14-3) (Protein kinase C-binding protein 1) (Rack7) (Transcription coregulator ZMYND8) (Zinc finger MYND domain-containing protein 8)
fragpipe	OGAmutant	enrich_frac	HCD-EThcD	13	49	S	P08670	VIME_HUMAN	VIM	Vimentin
fragpipe	OGAmutant	enrich_frac	HCD-EThcD	14	1014	S	O15027	SC16A_HUMAN	SEC16A	Protein transport protein Sec16A (SEC16 homolog A) (p250)
fragpipe	OGAmutant	enrich_frac	HCD-EThcD	13	1976	S	Q9Y618	NCOR2_HUMAN	NCOR2	Nuclear receptor corepressor 2 (N-CoR2) (CTG repeat protein 26) (SMAP270) (Silencing mediator of retinoic acid and thyroid hormone receptor) (SMRT) (T3 receptor-associating factor) (TRAC) (Thyroid-, retinoic-acid-receptor-associated corepressor)
fragpipe	OGAmutant	enrich_frac	HCD-EThcD	5	948	S	Q92540	SMG7_HUMAN	SMG7	Nonsense-mediated mRNA decay factor SMG7 (SMG-7 homolog) (hSMG-7)
fragpipe	OGAmutant	enrich_frac	HCD-EThcD	4	75	S	P12757	SKIL_HUMAN	SKIL	Ski-like protein (Ski-related oncogene) (Ski-related protein)
fragpipe	OGAmutant	enrich_frac	HCD-EThcD	16	857	S	Q99700	ATX2_HUMAN	ATXN2	Ataxin-2 (Spinocerebellar ataxia type 2 protein) (Trinucleotide repeat-containing gene 13 protein)
fragpipe	OGAmutant	enrich_frac	HCD-EThcD	8	153	S	Q9HBM6	TAF9B_HUMAN	TAF9B	Transcription initiation factor TFIID subunit 9B (Neuronal cell death-related protein 7) (DN-7) (Transcription initiation factor TFIID subunit 9-like) (Transcription-associated factor TAFII31L)
fragpipe	OGAmutant	enrich_frac	HCD-EThcD	16	344	T	O95487	SC24B_HUMAN	SEC24B	Protein transport protein Sec24B (SEC24-related protein B)
fragpipe	OGAmutant	enrich_frac	HCD-EThcD	13	523	S	Q9P2N5	RBM27_HUMAN	RBM27	RNA-binding protein 27 (RNA-binding motif protein 27)
fragpipe	OGAmutant	enrich_frac	HCD-EThcD	4	1712	T	Q12830	BPTF_HUMAN	BPTF	Nucleosome-remodeling factor subunit BPTF (Bromodomain and PHD finger-containing transcription factor) (Fetal Alz-50 clone 1 protein) (Fetal Alzheimer antigen)
fragpipe	OGAmutant	enrich_frac	HCD-EThcD	5	563	S	P51610	HCFC1_HUMAN	HCFC1	Host cell factor 1 (HCF) (HCF-1) (C1 factor) (CFF) (VCAF) (VP16 accessory protein) [Cleaved into: HCF N-terminal chain 1; HCF N-terminal chain 2; HCF N-terminal chain 3; HCF N-terminal chain 4; HCF N-terminal chain 5; HCF N-terminal chain 6; HCF C-terminal chain 1; HCF C-terminal chain 2; HCF C-terminal chain 3; HCF C-terminal chain 4; HCF C-terminal chain 5; HCF C-terminal chain 6]
fragpipe	OGAmutant	enrich_frac	HCD-EThcD	9	779	T	P51610	HCFC1_HUMAN	HCFC1	Host cell factor 1 (HCF) (HCF-1) (C1 factor) (CFF) (VCAF) (VP16 accessory protein) [Cleaved into: HCF N-terminal chain 1; HCF N-terminal chain 2; HCF N-terminal chain 3; HCF N-terminal chain 4; HCF N-terminal chain 5; HCF N-terminal chain 6; HCF C-terminal chain 1; HCF C-terminal chain 2; HCF C-terminal chain 3; HCF C-terminal chain 4; HCF C-terminal chain 5; HCF C-terminal chain 6]
fragpipe	OGAmutant	enrich_frac	HCD-EThcD	12	1712	S	Q8NDV7	TNR6A_HUMAN	TNRC6A	Trinucleotide repeat-containing gene 6A protein (CAG repeat protein 26) (EMSY interactor protein) (GW182 autoantigen) (Protein GW1) (Glycine-tryptophan protein of 182 kDa)
fragpipe	OGAmutant	enrich_frac	HCD-EThcD	10	841	S	Q9Y4K1	CRBG1_HUMAN	CRYBG1	Beta/gamma crystallin domain-containing protein 1 (Absent in melanoma 1 protein)
fragpipe	OGAmutant	enrich_frac	HCD-EThcD	7	331	S	Q6PJT7	ZC3HE_HUMAN	ZC3H14	Zinc finger CCCH domain-containing protein 14 (Mammalian suppressor of tau pathology-2) (MSUT-2) (Renal carcinoma antigen NY-REN-37)
fragpipe	OGAmutant	enrich_frac	HCD-EThcD	8	1495	S	Q96L91	EP400_HUMAN	EP400	E1A-binding protein p400 (EC 3.6.4.-) (CAG repeat protein 32) (Domino homolog) (hDomino) (Trinucleotide repeat-containing gene 12 protein) (p400 kDa SWI2/SNF2-related protein)
fragpipe	OGAmutant	enrich_frac	HCD-EThcD	14	625	T	P51610	HCFC1_HUMAN	HCFC1	Host cell factor 1 (HCF) (HCF-1) (C1 factor) (CFF) (VCAF) (VP16 accessory protein) [Cleaved into: HCF N-terminal chain 1; HCF N-terminal chain 2; HCF N-terminal chain 3; HCF N-terminal chain 4; HCF N-terminal chain 5; HCF N-terminal chain 6; HCF C-terminal chain 1; HCF C-terminal chain 2; HCF C-terminal chain 3; HCF C-terminal chain 4; HCF C-terminal chain 5; HCF C-terminal chain 6]
fragpipe	OGAmutant	enrich_frac	HCD-EThcD	2	886	S	Q09666	AHNK_HUMAN	AHNAK	Neuroblast differentiation-associated protein AHNAK (Desmoyokin)
fragpipe	OGAmutant	enrich_frac	HCD-EThcD	8	593	S	Q9HBD1	RC3H2_HUMAN	RC3H2	Roquin-2 (EC 2.3.2.27) (Membrane-associated nucleic acid-binding protein) (RING finger and CCCH-type zinc finger domain-containing protein 2) (RING finger protein 164) (RING-type E3 ubiquitin transferase Roquin-2)
fragpipe	OGAmutant	enrich_frac	HCD-EThcD	14	353	S	Q6UUV7	CRTC3_HUMAN	CRTC3	CREB-regulated transcription coactivator 3 (Transducer of regulated cAMP response element-binding protein 3) (TORC-3) (Transducer of CREB protein 3)
fragpipe	OGAmutant	enrich_frac	HCD-EThcD	14	342	S	O95487	SC24B_HUMAN	SEC24B	Protein transport protein Sec24B (SEC24-related protein B)
fragpipe	OGAmutant	enrich_frac	HCD-EThcD	7	501	T	Q5VT52	RPRD2_HUMAN	RPRD2	Regulation of nuclear pre-mRNA domain-containing protein 2
fragpipe	OGAmutant	enrich_frac	HCD-EThcD	2	398	S	Q15459	SF3A1_HUMAN	SF3A1	Splicing factor 3A subunit 1 (SF3a120) (Spliceosome-associated protein 114) (SAP 114)
fragpipe	OGAmutant	enrich_frac	HCD-EThcD	7	189	S	P18846	ATF1_HUMAN	ATF1	Cyclic AMP-dependent transcription factor ATF-1 (cAMP-dependent transcription factor ATF-1) (Activating transcription factor 1) (Protein TREB36)
fragpipe	OGAmutant	enrich_frac	HCD-EThcD	15	1052	S	P35658	NU214_HUMAN	NUP214	Nuclear pore complex protein Nup214 (214 kDa nucleoporin) (Nucleoporin Nup214) (Protein CAN)
fragpipe	OGAmutant	enrich_frac	HCD-EThcD	7	1044	S	P35658	NU214_HUMAN	NUP214	Nuclear pore complex protein Nup214 (214 kDa nucleoporin) (Nucleoporin Nup214) (Protein CAN)
fragpipe	OGAmutant	enrich_frac	HCD-EThcD	6	597	S	Q9NYV4	CDK12_HUMAN	CDK12	Cyclin-dependent kinase 12 (EC 2.7.11.22) (EC 2.7.11.23) (Cdc2-related kinase, arginine/serine-rich) (CrkRS) (Cell division cycle 2-related protein kinase 7) (CDC2-related protein kinase 7) (Cell division protein kinase 12) (hCDK12)
fragpipe	OGAmutant	enrich_frac	HCD-EThcD	10	1271	T	Q2KHR3	QSER1_HUMAN	QSER1	Glutamine and serine-rich protein 1
fragpipe	OGAmutant	enrich_frac	HCD-EThcD	17	430	S	Q6MZP7	LIN54_HUMAN	LIN54	Protein lin-54 homolog (CXC domain-containing protein 1)
fragpipe	OGAmutant	enrich_frac	HCD-EThcD	9	566	S	O14974	MYPT1_HUMAN	PPP1R12A	Protein phosphatase 1 regulatory subunit 12A (Myosin phosphatase-targeting subunit 1) (Myosin phosphatase target subunit 1) (Protein phosphatase myosin-binding subunit)
fragpipe	OGAmutant	enrich_frac	HCD-EThcD	7	489	S	Q53ET0	CRTC2_HUMAN	CRTC2	CREB-regulated transcription coactivator 2 (Transducer of regulated cAMP response element-binding protein 2) (TORC-2) (Transducer of CREB protein 2)
fragpipe	OGAmutant	enrich_frac	HCD-EThcD	7	1235	S	Q9H4A3	WNK1_HUMAN	WNK1	Serine/threonine-protein kinase WNK1 (EC 2.7.11.1) (Erythrocyte 65 kDa protein) (p65) (Kinase deficient protein) (Protein kinase lysine-deficient 1) (Protein kinase with no lysine 1) (hWNK1)
fragpipe	OGAmutant	enrich_frac	HCD-EThcD	11	1549	S	P35658	NU214_HUMAN	NUP214	Nuclear pore complex protein Nup214 (214 kDa nucleoporin) (Nucleoporin Nup214) (Protein CAN)
fragpipe	OGAmutant	enrich_frac	HCD-EThcD	28	1956	S	P35658	NU214_HUMAN	NUP214	Nuclear pore complex protein Nup214 (214 kDa nucleoporin) (Nucleoporin Nup214) (Protein CAN)
fragpipe	OGAmutant	enrich_frac	HCD-EThcD	6	644	S	Q12815	TROAP_HUMAN	TROAP	Tastin (Trophinin-assisting protein) (Trophinin-associated protein)
fragpipe	OGAmutant	enrich_frac	HCD-EThcD	7	445	S	Q14157	UBP2L_HUMAN	UBAP2L	Ubiquitin-associated protein 2-like (Protein NICE-4) (RNA polymerase II degradation factor UBAP2L)
fragpipe	OGAmutant	enrich_frac	HCD-EThcD	2	1150	S	P51610	HCFC1_HUMAN	HCFC1	Host cell factor 1 (HCF) (HCF-1) (C1 factor) (CFF) (VCAF) (VP16 accessory protein) [Cleaved into: HCF N-terminal chain 1; HCF N-terminal chain 2; HCF N-terminal chain 3; HCF N-terminal chain 4; HCF N-terminal chain 5; HCF N-terminal chain 6; HCF C-terminal chain 1; HCF C-terminal chain 2; HCF C-terminal chain 3; HCF C-terminal chain 4; HCF C-terminal chain 5; HCF C-terminal chain 6]
fragpipe	OGAmutant	enrich_frac	HCD-EThcD	2	1676	S	Q9C0D5	TANC1_HUMAN	TANC1	Protein TANC1 (Tetratricopeptide repeat, ankyrin repeat and coiled-coil domain-containing protein 1)
fragpipe	OGAmutant	enrich_frac	HCD-EThcD	1	539	S	Q2TAA8	TXIP1_HUMAN	TSNAXIP1	Translin-associated factor X-interacting protein 1 (Trax-interacting protein 1)
fragpipe	OGAmutant	enrich_frac	HCD-EThcD	2	481	T	P49848	TAF6_HUMAN	TAF6	Transcription initiation factor TFIID subunit 6 (RNA polymerase II TBP-associated factor subunit E) (Transcription initiation factor TFIID 70 kDa subunit) (TAF(II)70) (TAFII-70) (TAFII70) (Transcription initiation factor TFIID 80 kDa subunit) (TAF(II)80) (TAFII-80) (TAFII80)
fragpipe	OGAmutant	enrich_frac	HCD-EThcD	10	182	S	Q86YP4	P66A_HUMAN	GATAD2A	Transcriptional repressor p66-alpha (Hp66alpha) (GATA zinc finger domain-containing protein 2A)
fragpipe	OGAmutant	enrich_frac	HCD-EThcD	25	244	T	P22670	RFX1_HUMAN	RFX1	MHC class II regulatory factor RFX1 (Enhancer factor C) (EF-C) (Regulatory factor X 1) (RFX) (Transcription factor RFX1)
fragpipe	OGAmutant	enrich_frac	HCD-EThcD	6	343	T	P55209	NP1L1_HUMAN	NAP1L1	Nucleosome assembly protein 1-like 1 (NAP-1-related protein) (hNRP)
fragpipe	OGAmutant	enrich_frac	HCD-EThcD	16	258	S	Q8WY36	BBX_HUMAN	BBX	HMG box transcription factor BBX (Bobby sox homolog) (HMG box-containing protein 2)
fragpipe	OGAmutant	enrich_frac	HCD-EThcD	7	1454	S	O75376	NCOR1_HUMAN	NCOR1	Nuclear receptor corepressor 1 (N-CoR) (N-CoR1)
fragpipe	OGAmutant	enrich_frac	HCD-EThcD	18	1292	T	Q9BTC0	DIDO1_HUMAN	DIDO1	Death-inducer obliterator 1 (DIO-1) (hDido1) (Death-associated transcription factor 1) (DATF-1)
fragpipe	OGAmutant	enrich_frac	HCD-EThcD	11	408	S	Q9UM82	SPAT2_HUMAN	SPATA2	Spermatogenesis-associated protein 2
fragpipe	OGAmutant	enrich_frac	HCD-EThcD	8	381	T	O14974	MYPT1_HUMAN	PPP1R12A	Protein phosphatase 1 regulatory subunit 12A (Myosin phosphatase-targeting subunit 1) (Myosin phosphatase target subunit 1) (Protein phosphatase myosin-binding subunit)
fragpipe	OGAmutant	enrich_frac	HCD-EThcD	15	191	S	O95081	AGFG2_HUMAN	AGFG2	Arf-GAP domain and FG repeat-containing protein 2 (HIV-1 Rev-binding protein-like protein) (Rev/Rex activation domain-binding protein related) (RAB-R)
fragpipe	OGAmutant	enrich_frac	HCD-EThcD	9	990	S	O75044	SRGP2_HUMAN	SRGAP2	SLIT-ROBO Rho GTPase-activating protein 2 (srGAP2) (Formin-binding protein 2) (Rho GTPase-activating protein 34)
fragpipe	OGAmutant	enrich_frac	HCD-EThcD	3	685	S	P51610	HCFC1_HUMAN	HCFC1	Host cell factor 1 (HCF) (HCF-1) (C1 factor) (CFF) (VCAF) (VP16 accessory protein) [Cleaved into: HCF N-terminal chain 1; HCF N-terminal chain 2; HCF N-terminal chain 3; HCF N-terminal chain 4; HCF N-terminal chain 5; HCF N-terminal chain 6; HCF C-terminal chain 1; HCF C-terminal chain 2; HCF C-terminal chain 3; HCF C-terminal chain 4; HCF C-terminal chain 5; HCF C-terminal chain 6]
fragpipe	OGAmutant	enrich_frac	HCD-EThcD	13	380	S	Q14157	UBP2L_HUMAN	UBAP2L	Ubiquitin-associated protein 2-like (Protein NICE-4) (RNA polymerase II degradation factor UBAP2L)
fragpipe	OGAmutant	enrich_frac	HCD-EThcD	32	4856	S	Q8IVF2	AHNK2_HUMAN	AHNAK2	Protein AHNAK2
fragpipe	OGAmutant	enrich_frac	HCD-EThcD	4	352	S	O94979	SC31A_HUMAN	SEC31A	Protein transport protein Sec31A (ABP125) (ABP130) (SEC31-like protein 1) (SEC31-related protein A) (Web1-like protein)
fragpipe	OGAmutant	enrich_frac	HCD-EThcD	9	1287	T	Q14004	CDK13_HUMAN	CDK13	Cyclin-dependent kinase 13 (EC 2.7.11.22) (EC 2.7.11.23) (CDC2-related protein kinase 5) (Cell division cycle 2-like protein kinase 5) (Cell division protein kinase 13) (hCDK13) (Cholinesterase-related cell division controller)
fragpipe	OGAmutant	enrich_frac	HCD-EThcD	3	597	S	P51610	HCFC1_HUMAN	HCFC1	Host cell factor 1 (HCF) (HCF-1) (C1 factor) (CFF) (VCAF) (VP16 accessory protein) [Cleaved into: HCF N-terminal chain 1; HCF N-terminal chain 2; HCF N-terminal chain 3; HCF N-terminal chain 4; HCF N-terminal chain 5; HCF N-terminal chain 6; HCF C-terminal chain 1; HCF C-terminal chain 2; HCF C-terminal chain 3; HCF C-terminal chain 4; HCF C-terminal chain 5; HCF C-terminal chain 6]
fragpipe	OGAmutant	enrich_frac	HCD-EThcD	8	574	S	Q7Z589	EMSY_HUMAN	EMSY	BRCA2-interacting transcriptional repressor EMSY
fragpipe	OGAmutant	enrich_frac	HCD-EThcD	2	456	S	Q9BTA9	WAC_HUMAN	WAC	WW domain-containing adapter protein with coiled-coil
fragpipe	OGAmutant	enrich_frac	HCD-EThcD	7	893	S	P49790	NU153_HUMAN	NUP153	Nuclear pore complex protein Nup153 (153 kDa nucleoporin) (Nucleoporin Nup153)
fragpipe	OGAmutant	enrich_frac	HCD-EThcD	7	1793	S	Q8IWZ3	ANKH1_HUMAN	ANKHD1	Ankyrin repeat and KH domain-containing protein 1 (HIV-1 Vpr-binding ankyrin repeat protein) (Multiple ankyrin repeats single KH domain) (hMASK)
fragpipe	OGAmutant	enrich_frac	HCD-EThcD	5	24	S	O75376	NCOR1_HUMAN	NCOR1	Nuclear receptor corepressor 1 (N-CoR) (N-CoR1)
fragpipe	OGAmutant	enrich_frac	HCD-EThcD	8	738	S	Q9P2N5	RBM27_HUMAN	RBM27	RNA-binding protein 27 (RNA-binding motif protein 27)
fragpipe	OGAmutant	enrich_frac	HCD-EThcD	2	535	T	Q7Z589	EMSY_HUMAN	EMSY	BRCA2-interacting transcriptional repressor EMSY
fragpipe	OGAmutant	enrich_frac	HCD-EThcD	25	1639	S	Q9HCD6	TANC2_HUMAN	TANC2	Protein TANC2 (Tetratricopeptide repeat, ankyrin repeat and coiled-coil domain-containing protein 2)
fragpipe	OGAmutant	enrich_frac	HCD-EThcD	7	479	S	O95835	LATS1_HUMAN	LATS1	Serine/threonine-protein kinase LATS1 (EC 2.7.11.1) (Large tumor suppressor homolog 1) (WARTS protein kinase) (h-warts)
fragpipe	OGAmutant	enrich_frac	HCD-EThcD	6	152	S	Q8TBA6	GOGA5_HUMAN	GOLGA5	Golgin subfamily A member 5 (Cell proliferation-inducing gene 31 protein) (Golgin-84) (Protein Ret-II) (RET-fused gene 5 protein)
fragpipe	OGAmutant	enrich_frac	HCD-EThcD	5	620	S	Q8TEQ6	GEMI5_HUMAN	GEMIN5	Gem-associated protein 5 (Gemin5)
fragpipe	OGAmutant	enrich_frac	HCD-EThcD	2	1888	S	Q5VUA4	ZN318_HUMAN	ZNF318	Zinc finger protein 318 (Endocrine regulatory protein)
fragpipe	OGAmutant	enrich_frac	HCD-EThcD	4	195	S	Q96KR1	ZFR_HUMAN	ZFR	Zinc finger RNA-binding protein (hZFR) (M-phase phosphoprotein homolog)
fragpipe	OGAmutant	enrich_frac	HCD-EThcD	17	1803	S	Q8IWZ3	ANKH1_HUMAN	ANKHD1	Ankyrin repeat and KH domain-containing protein 1 (HIV-1 Vpr-binding ankyrin repeat protein) (Multiple ankyrin repeats single KH domain) (hMASK)
fragpipe	OGAmutant	enrich_frac	HCD-EThcD	4	708	T	P78312	F193A_HUMAN	FAM193A	Protein FAM193A (Protein IT14)
fragpipe	OGAmutant	enrich_frac	HCD-EThcD	10	914	S	Q9NRA8	4ET_HUMAN	EIF4ENIF1	Eukaryotic translation initiation factor 4E transporter (4E-T) (eIF4E transporter) (Eukaryotic translation initiation factor 4E nuclear import factor 1)
fragpipe	OGAmutant	enrich_frac	HCD-EThcD	6	315	S	O95487	SC24B_HUMAN	SEC24B	Protein transport protein Sec24B (SEC24-related protein B)
fragpipe	OGAmutant	enrich_frac	HCD-EThcD	11	1173	S	Q15652	JHD2C_HUMAN	JMJD1C	Probable JmjC domain-containing histone demethylation protein 2C (EC 1.14.11.-) (Jumonji domain-containing protein 1C) (Thyroid receptor-interacting protein 8) (TR-interacting protein 8) (TRIP-8)
fragpipe	OGAmutant	enrich_frac	HCD-EThcD	8	801	T	P51610	HCFC1_HUMAN	HCFC1	Host cell factor 1 (HCF) (HCF-1) (C1 factor) (CFF) (VCAF) (VP16 accessory protein) [Cleaved into: HCF N-terminal chain 1; HCF N-terminal chain 2; HCF N-terminal chain 3; HCF N-terminal chain 4; HCF N-terminal chain 5; HCF N-terminal chain 6; HCF C-terminal chain 1; HCF C-terminal chain 2; HCF C-terminal chain 3; HCF C-terminal chain 4; HCF C-terminal chain 5; HCF C-terminal chain 6]
fragpipe	OGAmutant	enrich_frac	HCD-EThcD	11	1113	S	P49790	NU153_HUMAN	NUP153	Nuclear pore complex protein Nup153 (153 kDa nucleoporin) (Nucleoporin Nup153)
fragpipe	OGAmutant	enrich_frac	HCD-EThcD	11	179	S	Q9H1B7	I2BPL_HUMAN	IRF2BPL	Probable E3 ubiquitin-protein ligase IRF2BPL (EC 2.3.2.27) (Enhanced at puberty protein 1) (Interferon regulatory factor 2-binding protein-like)
fragpipe	OGAmutant	enrich_frac	HCD-EThcD	5	23	S	Q9Y618	NCOR2_HUMAN	NCOR2	Nuclear receptor corepressor 2 (N-CoR2) (CTG repeat protein 26) (SMAP270) (Silencing mediator of retinoic acid and thyroid hormone receptor) (SMRT) (T3 receptor-associating factor) (TRAC) (Thyroid-, retinoic-acid-receptor-associated corepressor)
fragpipe	OGAmutant	enrich_frac	HCD-EThcD	4	908	S	P49790	NU153_HUMAN	NUP153	Nuclear pore complex protein Nup153 (153 kDa nucleoporin) (Nucleoporin Nup153)
fragpipe	OGAmutant	enrich_frac	HCD-EThcD	8	76	S	O60664	PLIN3_HUMAN	PLIN3	Perilipin-3 (47 kDa mannose 6-phosphate receptor-binding protein) (47 kDa MPR-binding protein) (Cargo selection protein TIP47) (Mannose-6-phosphate receptor-binding protein 1) (Placental protein 17) (PP17)
fragpipe	OGAmutant	enrich_frac	HCD-EThcD	11	897	S	Q9HBD1	RC3H2_HUMAN	RC3H2	Roquin-2 (EC 2.3.2.27) (Membrane-associated nucleic acid-binding protein) (RING finger and CCCH-type zinc finger domain-containing protein 2) (RING finger protein 164) (RING-type E3 ubiquitin transferase Roquin-2)
fragpipe	OGAmutant	enrich_frac	HCD-EThcD	7	232	S	Q09666	AHNK_HUMAN	AHNAK	Neuroblast differentiation-associated protein AHNAK (Desmoyokin)
fragpipe	OGAmutant	enrich_frac	HCD-EThcD	8	1283	S	P31629	ZEP2_HUMAN	HIVEP2	Transcription factor HIVEP2 (Human immunodeficiency virus type I enhancer-binding protein 2) (HIV-EP2) (MHC-binding protein 2) (MBP-2)
fragpipe	OGAmutant	enrich_frac	HCD-EThcD	3	623	S	Q86XN7	PRSR1_HUMAN	PROSER1	Proline and serine-rich protein 1
fragpipe	OGAmutant	enrich_frac	HCD-EThcD	7	540	T	Q8NEY1	NAV1_HUMAN	NAV1	Neuron navigator 1 (Pore membrane and/or filament-interacting-like protein 3) (Steerin-1) (Unc-53 homolog 1) (unc53H1)
fragpipe	OGAmutant	enrich_frac	HCD-EThcD	27	2119	T	Q9Y618	NCOR2_HUMAN	NCOR2	Nuclear receptor corepressor 2 (N-CoR2) (CTG repeat protein 26) (SMAP270) (Silencing mediator of retinoic acid and thyroid hormone receptor) (SMRT) (T3 receptor-associating factor) (TRAC) (Thyroid-, retinoic-acid-receptor-associated corepressor)
fragpipe	OGAmutant	enrich_frac	HCD-EThcD	6	861	T	P51610	HCFC1_HUMAN	HCFC1	Host cell factor 1 (HCF) (HCF-1) (C1 factor) (CFF) (VCAF) (VP16 accessory protein) [Cleaved into: HCF N-terminal chain 1; HCF N-terminal chain 2; HCF N-terminal chain 3; HCF N-terminal chain 4; HCF N-terminal chain 5; HCF N-terminal chain 6; HCF C-terminal chain 1; HCF C-terminal chain 2; HCF C-terminal chain 3; HCF C-terminal chain 4; HCF C-terminal chain 5; HCF C-terminal chain 6]
fragpipe	OGAmutant	enrich_frac	HCD-EThcD	18	47	S	Q4KMP7	TB10B_HUMAN	TBC1D10B	TBC1 domain family member 10B (Rab27A-GAP-beta)
fragpipe	OGAmutant	enrich_frac	HCD-EThcD	7	65	S	P58876	H2B1D_HUMAN	H2BC5	Histone H2B type 1-D (H2B-clustered histone 5) (HIRA-interacting protein 2) (Histone H2B.1 B) (Histone H2B.b) (H2B/b)
fragpipe	OGAmutant	enrich_frac	HCD-EThcD	9	84	S	P49023	PAXI_HUMAN	PXN	Paxillin
fragpipe	OGAmutant	enrich_frac	HCD-EThcD	15	90	S	P49023	PAXI_HUMAN	PXN	Paxillin
fragpipe	OGAmutant	enrich_frac	HCD-EThcD	12	981	S	Q9BTC0	DIDO1_HUMAN	DIDO1	Death-inducer obliterator 1 (DIO-1) (hDido1) (Death-associated transcription factor 1) (DATF-1)
fragpipe	OGAmutant	enrich_frac	HCD-EThcD	5	818	T	Q07912	ACK1_HUMAN	TNK2	Activated CDC42 kinase 1 (ACK-1) (EC 2.7.10.2) (EC 2.7.11.1) (Tyrosine kinase non-receptor protein 2)
fragpipe	OGAmutant	enrich_frac	HCD-EThcD	9	876	S	Q7Z589	EMSY_HUMAN	EMSY	BRCA2-interacting transcriptional repressor EMSY
fragpipe	OGAmutant	enrich_frac	HCD-EThcD	15	246	S	Q15942	ZYX_HUMAN	ZYX	Zyxin (Zyxin-2)
fragpipe	OGAmutant	enrich_frac	HCD-EThcD	8	240	S	Q8IZ21	PHAR4_HUMAN	PHACTR4	Phosphatase and actin regulator 4
fragpipe	OGAmutant	enrich_frac	HCD-EThcD	2	5298	S	Q09666	AHNK_HUMAN	AHNAK	Neuroblast differentiation-associated protein AHNAK (Desmoyokin)
fragpipe	OGAmutant	enrich_frac	HCD-EThcD	8	162	S	O95486	SC24A_HUMAN	SEC24A	Protein transport protein Sec24A (SEC24-related protein A)
fragpipe	OGAmutant	enrich_frac	HCD-EThcD	9	906	S	O75376	NCOR1_HUMAN	NCOR1	Nuclear receptor corepressor 1 (N-CoR) (N-CoR1)
fragpipe	OGAmutant	enrich_frac	HCD-EThcD	10	998	S	Q9ULM3	YETS2_HUMAN	YEATS2	YEATS domain-containing protein 2
fragpipe	OGAmutant	enrich_frac	HCD-EThcD	7	349	S	O43670	ZN207_HUMAN	ZNF207	BUB3-interacting and GLEBS motif-containing protein ZNF207 (BuGZ) (hBuGZ) (Zinc finger protein 207)
fragpipe	OGAmutant	enrich_frac	HCD-EThcD	1	1038	S	P35658	NU214_HUMAN	NUP214	Nuclear pore complex protein Nup214 (214 kDa nucleoporin) (Nucleoporin Nup214) (Protein CAN)
fragpipe	OGAmutant	enrich_frac	HCD-EThcD	12	430	S	Q6MZP7	LIN54_HUMAN	LIN54	Protein lin-54 homolog (CXC domain-containing protein 1)
fragpipe	OGAmutant	enrich_frac	HCD-EThcD	13	1852	S	O00468	AGRIN_HUMAN	AGRN	Agrin [Cleaved into: Agrin N-terminal 110 kDa subunit; Agrin C-terminal 110 kDa subunit; Agrin C-terminal 90 kDa fragment (C90); Agrin C-terminal 22 kDa fragment (C22)]
fragpipe	OGAmutant	enrich_frac	HCD-EThcD	4	621	S	P35658	NU214_HUMAN	NUP214	Nuclear pore complex protein Nup214 (214 kDa nucleoporin) (Nucleoporin Nup214) (Protein CAN)
fragpipe	OGAmutant	enrich_frac	HCD-EThcD	13	1235	S	Q9H4A3	WNK1_HUMAN	WNK1	Serine/threonine-protein kinase WNK1 (EC 2.7.11.1) (Erythrocyte 65 kDa protein) (p65) (Kinase deficient protein) (Protein kinase lysine-deficient 1) (Protein kinase with no lysine 1) (hWNK1)
fragpipe	OGAmutant	enrich_frac	HCD-EThcD	6	983	T	Q9Y4B4	ARIP4_HUMAN	RAD54L2	Helicase ARIP4 (EC 3.6.4.12) (Androgen receptor-interacting protein 4) (RAD54-like protein 2)
